# Supplementary material for: Evolutionary instability of CUG-Leu in the genetic code of budding yeasts
Source: Nat Commun. 2018 May 14;9:1887. doi: 10.1038/s41467-018-04374-7 (PMC5951914; doi:10.1038/s41467-018-04374-7)
Supplement: Supplementary file 4 — Supplementary Data 2 [file 41467_2018_4374_MOESM4_ESM.zip]

Archive with 59 entries (56 files):
- Data_2_Blast/
- Data_2_Blast/BLAST_Alloascoidea_hylecoeti.xls
- Data_2_Blast/BLAST_Ambrosiozyma_philentoma.xls
- Data_2_Blast/BLAST_Arxula_adeninivorans.xls
- Data_2_Blast/BLAST_Ascoidea_asiatica.xls
- Data_2_Blast/BLAST_Ascoidea_rubescens.xls
- Data_2_Blast/BLAST_Ashbya_gossypii.xls
- Data_2_Blast/BLAST_Aspergillus_nidulans.xls
- Data_2_Blast/BLAST_Babjeviella_inositovora.xls
- Data_2_Blast/BLAST_Candida_albicans.xls
- __MACOSX/
- __MACOSX/Data_2_Blast/
- __MACOSX/Data_2_Blast/._BLAST_Candida_albicans.xls
- Data_2_Blast/BLAST_Candida_arabinofermentans.xls
- Data_2_Blast/BLAST_Candida_boidinii.xls
- Data_2_Blast/BLAST_Candida_parapsilosis.xls
- Data_2_Blast/BLAST_Candida_tanzawaensis.xls
- Data_2_Blast/BLAST_Citeromyces_matritensis.xls
- Data_2_Blast/BLAST_Cyberlindnera_jadinii.xls
- Data_2_Blast/BLAST_Debaryomyces_hansenii.xls
- Data_2_Blast/BLAST_Dekkera_bruxellensis.xls
- Data_2_Blast/BLAST_Geotrichum_candidum.xls
- Data_2_Blast/BLAST_Hanseniaspora_uvarum.xls
- Data_2_Blast/BLAST_Hanseniaspora_vineae.xls
- Data_2_Blast/BLAST_Hyphopicia_burtonii.xls
- Data_2_Blast/BLAST_Kazachstania_africana.xls
- Data_2_Blast/BLAST_Kazachstania_naganishii.xls
- Data_2_Blast/BLAST_Kluveromyces_lactis.xls
- Data_2_Blast/BLAST_Komagataella_phaffii.xls
- Data_2_Blast/BLAST_Kuraishia_capsulata.xls
- Data_2_Blast/BLAST_Lachancea_kluyveri.xls
- Data_2_Blast/BLAST_Lachancea_meyersi.xls
- Data_2_Blast/BLAST_Lachancea_thermotolerans.xls
- Data_2_Blast/BLAST_Lipomyces_starkeyi.xls
- Data_2_Blast/BLAST_Metschnikowia_bicuspidata.xls
- Data_2_Blast/BLAST_Millerozyma_acaciae.xls
- Data_2_Blast/BLAST_Nadsonia_fulvescens.xls
- Data_2_Blast/BLAST_Nakazawaea_peltata.xls
- Data_2_Blast/BLAST_Nakazawaea_wickerhamii.xls
- Data_2_Blast/BLAST_Naumovozyma_castellii.xls
- Data_2_Blast/BLAST_Ogataea_polymorpha.xls
- Data_2_Blast/BLAST_Pachysolen_tannophilus.xls
- Data_2_Blast/BLAST_Peterozyma_xylosa.xls
- Data_2_Blast/BLAST_Pichia_kudriavzevii.xls
- Data_2_Blast/BLAST_Pichia_membranifaciens.xls
- Data_2_Blast/BLAST_Priceomyces_haplophilus.xls
- Data_2_Blast/BLAST_Saccharomyces_cerevisiae.xls
- Data_2_Blast/BLAST_Saccharomycopsis_capsularis.xls
- Data_2_Blast/BLAST_Saccharomycopsis_fibuligera.xls
- Data_2_Blast/BLAST_Saccharomycopsis_malanga.xls
- Data_2_Blast/BLAST_Saturnispora_dispora.xls
- Data_2_Blast/BLAST_Scheffersomyces_stipitis.xls
- Data_2_Blast/BLAST_Schizosaccharomyces_pombe.xls
- Data_2_Blast/BLAST_Sporopachydermia_quercuum.xls
- Data_2_Blast/BLAST_Tortispora_caseinolytica.xls
- Data_2_Blast/BLAST_Wickerhamomyces_anomalus.xls
- Data_2_Blast/BLAST_Yarrowia_lipolytica.xls
- Data_2_Blast/BLAST_Zygosaccharomyces_rouxii.xls
- Data_2_Blast/Icon
