# Supplementary material for: Evolutionary instability of CUG-Leu in the genetic code of budding yeasts
Source: Nat Commun. 2018 May 14;9:1887. doi: 10.1038/s41467-018-04374-7 (PMC5951914; doi:10.1038/s41467-018-04374-7)
Supplement: Supplementary file 4 — Supplementary Data 2 [file 41467_2018_4374_MOESM4_ESM.zip › Data_2_Blast/BLAST_Alloascoidea_hylecoeti.xls]

## Sheet: Alloascoidea_hylecoeti
Alloascoidea_hylecoeti
	F	L	S	Y	C	W	P	H	Q	R	I	M	T	N	K	V	A	D	E	G	*	X	Sum	Universal %	Largest %	All codons
ttt	25915.6	1877.12	135.401	2291.88	87.8946	339.718	58.6017	123.985	51.3539	35.2756	421.544	177.107	86.8119	70.321	56.5469	221.997	98.124	47.819	57.3214	85.4456	0.0225219	0.136248	32240	80%	80%	208359
ttc	9493.94	650.451	38.6791	762.188	25.2685	119.814	15.5742	38.9444	11.9292	15.9525	144.795	60.6292	37.1781	29.2262	20.4051	82.2837	40.7602	10.8616	13.8763	20.2326		0.008	11633	81%	81%	77385
tta	1058.69	34458.4	155.23	248.991	82.9703	95.0567	125.814	53.5021	137.804	123.143	1684.16	811.358	195.624	86.1773	179.597	786.944	153.381	52.5698	101.615	62.79	0.027027	0.146927	40654	84%	84%	252064
ttg	342.959	10128.2	47.029	74.3528	17.5126	35.6414	39.4416	17.145	47.3894	30.4668	499.155	263.573	64.5225	26.0564	48.1367	221.785	48.6871	17.2732	34.7172	18.8925		0.0737198	12023	84%	84%	86630
tct	65.2904	144.218	8340.23	66.1633	104.067	16.4612	281.241	38.7107	119.686	75.1534	45.9589	26.499	668.8	261.043	163.608	93.479	976.099	160	137.292	276.996		0.00425532	12061	69%	69%	141044
tcc	19.3117	39.7983	2095.39	17.6584	27.9417	5.59674	59.0831	13.8482	28.519	28.4409	7.99382	5.05594	176.916	80.3689	43.6065	19.4872	237.317	51.6747	39.083	62.9127			3060	68%	68%	48062
tca	53.9942	177.685	9521.27	70.6157	117.955	21.3304	382.989	47.7681	159.646	93.3697	72.1578	33.4885	765.195	329.675	208.262	96.1575	1124.88	173.056	191.578	310.784		0.143717	13952	68%	68%	180318
tcg	12.6691	27.2759	1340.19	7.96783	15.6202	4.00183	51.0029	11.7727	23.6378	12.8985	10.8951	6.03982	115.851	56.3947	26.975	15.4515	169.904	24.4229	26.5048	43.5244			2003	66%	66%	32213
tat	2517.72	468.345	117.566	22618.3	60.2274	374.009	62.8379	432.843	72.5297	71.7445	122.221	48.3842	81.2034	157.971	108.486	103.464	83.9001	84.7286	98.9873	63.245	0.214127	0.056891	27749	81%	81%	179188
tac	519.829	87.5784	27.4304	4815.73	12.4099	72.7407	11.8987	83.1035	15.3122	29.9318	28.4418	9.54373	18.0553	35.8895	27.5468	25.585	17.9754	10.311	17.608	12.0427	0.0405309		5879	81%	81%	47225
taa
tag
tgt	119.57	247.913	300.687	74.6886	8882.95	25.9101	27.7825	20.5516	12.7744	41.6252	84.5447	36.1639	139.583	71.1744	27.3605	225.496	327.294	21.8181	14.9882	96.0982		0.0277778	10799	82%	82%	61214
tgc	32.2191	36.9006	70.5612	11.235	1866.39	3.31254	6.39178	7.53144	13.1889	10.7792	14.8959	4.83811	39.9652	9.3704	7.58603	49.4173	61.0277	4.86087	6.41323	23.1111			2280	81%	81%	21023
tga
tgg	512.619	157.444	40.9352	442.366	23.8368	16478.3	13.1731	33.5934	15.6632	28.5161	26.4466	26.3968	24.1136	14.7859	23.2443	27.8049	21.8068	10.5369	12.842	23.511	0.0910816		17958	91%	91%	56992
ctt	335.964	9440.18	39.575	88.4608	43.305	24.5311	50.3676	25.9391	46.4692	48.0577	589.361	204.883	58.4557	31.8324	65.6561	274.771	59.701	15.5617	42.3165	16.6139			11502	82%	82%	91947
ctc	73.7118	2165.55	7.50271	21.6818	9.72096	3.93967	11.3307	4.66887	9.64588	4.93336	120.396	47.9619	12.8231	4.91602	7.77395	54.8969	9.92758	5.83426	4.68328	5.10503			2587	83%	83%	29332
cta	156.047	5055.33	23.1629	32.4179	18.2412	15.432	31.6028	11.3859	27.6208	17.6087	251.924	113.712	27.4331	16.9056	29.9277	131.645	21.3618	8.95811	14.9374	11.3145		0.0294118	6017	84%	84%	56288
ctg	56.1813	2265.36	11.2451	15.2163	8.72797	10.6297	13.4384	3.10821	8.76964	8.77661	120.979	54.6374	16.3477	6.2464	12.9961	59.2939	11.7961	1.91479	12.166	3.16132		0.00769231	2701	83%	83%	28292
cct	22.023	68.0263	180.547	17.1775	7.34965	3.00857	13694	20.9388	62.3322	40.2944	32.8509	7.9911	83.8982	35.2835	88.5586	62.2307	175.824	70.4706	71.1461	50.0139		0.04	14794	92%	92%	79223
ccc	3.56222	19.8703	34.7161	2.1262	4.83007	1.44604	2976.82	8.22396	17.6561	15.4395	3.9022	4.22272	21.0194	12.5781	20.1056	13.4315	35.6559	17.1401	15.9877	13.2637			3242	91%	91%	26931
cca	29.4212	99.8497	271.838	30.086	19.4693	5.2978	20945.6	34.6729	90.3866	64.0555	49.9389	12.7565	130.432	71.4779	133.089	88.0248	272.112	120.668	107.694	90.0804		0.029899	22667	92%	92%	111111
ccg	3.358	10.5468	32.3766	2.79246	1.48831	1.04644	2153.73	3.66978	8.41774	9.47846	5.36241	0.946708	13.0342	9.74745	19.1871	9.42237	28.2997	12.8146	12.6754	10.6084			2349	91%	91%	18562
cat	139.37	111.563	147.714	546.658	10.787	23.6985	96.6214	12005.1	254.273	233.052	23.3884	16.3404	68.629	434.606	206.84	28.8304	61.2302	138.41	127.719	89.1499		0.030303	14764	81%	81%	99267
cac	34.4716	19.1882	26.1024	99.2086	2.54693	3.66526	21.966	2088.61	59.5896	54.5569	5.45203	2.126	12.3766	97.1412	40.3201	10.0737	10.8346	31.6305	25.1944	18.9437			2664	78%	78%	29121
caa	50.4434	269.703	215.155	89.3547	11.17	12.1162	194.872	256.453	12737.5	381.323	51.0167	72.4594	134.875	245.688	721.687	61.9116	131.691	203.88	1119.08	118.589			17079	74%	74%	160010
cag	12.7776	58.1045	51.8353	27.6453	0.727492	5.3767	45.4202	52.092	2298.23	92.7843	6.61063	17.2662	29.0433	51.8672	179.192	9.78921	28.1121	41.545	241.906	18.6769			3269	70%	70%	41891
cgt	8.07931	35.4359	31.8989	13.7997	2.43871	3.64607	26.5028	46.8603	57.4292	5510.96	14.9168	6.15093	27.7839	43.5797	471.685	14.8119	14.7418	12.6164	28.1599	24.4483	0.0535588		6396	86%	86%	33240
cgc	1.13651	5.3692	5.2244	4.85155	1.1725	0.403279	2.82395	14.4056	14.8403	617.151	0.937677	2.87632	5.41607	6.41251	72.0445	1.4396	0.902801	4.43853	8.99518	5.15857			776	79%	79%	10029
cga	2.94847	24.0281	28.5107	15.4975	8.76095	1.6256	25.191	22.6696	70.3276	3441.61	9.15475	6.15649	19.9086	25.7444	343.109	4.21283	9.75591	13.5124	23.1346	16.0359	0.0526316	0.0555556	4112	83%	83%	30453
cgg	2.27328	10.7526	8.67291	0.836374	0.178493	3.07959	6.50053	7.46466	18.5252	847.456	3.85562	0.730564	5.46622	14.0615	104.103	2.90544	3.79741	1.41493	9.26955	2.65676			1054	80%	80%	12672
att	439.164	3787.73	118.923	153.357	90.2107	50.017	117.147	29.6785	63.3455	85.3995	15850.8	357.735	291.037	92.3159	118.645	2894.85	235.132	40.468	118.93	46.0534		0.0490196	24981	63%	63%	247315
atc	110.537	870.687	23.3432	43.5298	18.6248	12.0468	24.4961	9.92263	12.904	25.3526	4143.14	85.3908	69.4386	25.7905	39.2474	704.988	58.7891	8.48789	24.8511	10.4338			6322	65%	65%	72509
ata	212.544	1658.78	60.1803	65.4618	38.4498	16.572	52.5411	22.375	35.5418	65.7827	4464.07	175.111	120.554	30.6913	96.8113	955.278	100.696	23.1319	61.5692	23.855			8280	53%	53%	148152
atg	309.06	2257.07	102.436	69.0932	44.204	39.8818	42.6021	25.5973	131.527	71.2608	619.119	7702.12	150.708	60.6741	126.166	290.182	127.555	32.298	56.7875	42.598	0.0555985	0.00889328	12301	62%	62%	98583
act	61.188	242.001	907.605	38.925	78.9489	13.0515	150.112	40.53	106.42	82.0845	175.899	53.9133	9783.26	260.774	186.614	324.284	354.237	120.088	125.539	101.5	0.030303		13207	74%	74%	122577
acc	19.3062	60.1162	239.477	15.2425	19.7835	4.62809	42.0475	5.61256	28.0995	26.8259	53.5589	9.92229	2658.86	62.1296	68.068	101.194	88.1631	35.2977	38.5266	30.1417			3607	73%	73%	44537
aca	62.013	261.53	1005.5	48.3761	74.9079	10.3012	170.941	31.1111	119.111	101.573	179.315	54.9737	9507.97	225.163	240.957	325.569	374.431	112.868	148.383	115.002			13170	72%	72%	132051
acg	13.2662	40.9837	145.038	8.95052	11.2987	2.70253	27.5574	6.29991	16.2953	15.465	25.9113	10.9664	1435.18	33.8869	43.5662	49.751	51.8101	18.048	24.0148	14.0094			1995	71%	71%	25261
aat	74.7042	168.944	974.593	150.601	47.2746	18.7157	190.268	362.912	300.041	281.119	77.5298	45.0326	400.669	18148.8	561.733	71.9451	157.329	1436.36	416.571	592.902			24478	74%	74%	303602
aac	11.742	27.5771	212.942	33.4511	8.90092	3.15806	42.0332	66.9668	57.531	58.1617	13.1513	6.53246	94.0541	4203.8	118.122	10.3242	40.7322	278.759	77.1886	127.817		0.0606061	5493	76%	76%	76479
aaa	56.8672	252.593	308.186	103.376	18.148	28.6622	309.254	138.636	572.584	2268.33	68.6861	57.2988	248.639	418.563	21998.8	94.9244	161.878	212.486	675.627	254.409		0.0557143	28248	77%	77%	301648
aag	16.0424	80.5539	90.0176	26.9951	2.84726	7.37285	80.499	33.2153	152.749	654.579	22.4985	20.9317	74.0403	123.165	6876.7	30.1145	50.4081	53.6019	197.395	78.269			8672	79%	79%	92170
agt	32.2739	54.558	4757.13	38.5394	73.9628	13.7716	75.5208	51.5952	91.1261	102.056	31.8857	21.0604	446.114	396.433	161.781	32.1847	329.517	184.473	105.249	391.763		0.0045045	7391	64%	64%	91953
agc	4.91085	12.2668	790.38	7.95875	14.4628	1.9464	19.6303	12.4021	21.7129	22.1538	5.85927	2.46592	73.0278	86.2138	44.9878	4.06988	55.1246	32.2057	19.2949	84.9258			1316	60%	60%	30441
aga	31.7327	138.088	130.852	51.7891	15.7079	28.9754	93.2567	99.5672	228.637	19573.5	33.9318	26.9123	105.388	147.659	2014.44	42.2022	61.0218	48.6484	134.598	96.0479		0.0277778	23103	84%	84%	119977
agg	5.31582	28.302	18.4231	11.1277	2.59337	5.99631	14.5216	14.6612	37.4708	2698.6	6.19478	8.2274	15.1421	19.9156	419.509	9.52175	11.1277	11.2433	28.1266	18.9757			3385	79%	79%	32063
gtt	271.511	1490.24	141.962	105.263	191.209	25.941	167.8	29.7817	50.7476	60.9356	2678.97	160.725	441.478	70.7554	121.708	16416.9	630.242	51.3078	126.926	73.6088		0.0232558	23308	70%	70%	153530
gtc	43.7509	261.571	37.7248	22.9453	38.3653	6.68759	26.8831	4.37628	9.35549	12.8994	506.857	26.9568	87.4613	12.3418	28.9398	3038.44	129.485	9.20342	32.4488	21.2894		0.0142857	4358	69%	69%	35064
gta	64.4341	474.945	44.8883	38.3113	61.166	8.42136	42.212	8.61339	21.4272	26.9838	656.947	59.8447	121.889	21.4314	42.9455	3583.06	185.589	25.5285	58.181	25.1537		0.030303	5572	64%	64%	62513
gtg	26.2036	224.635	16.6464	13.2468	15.8735	1.19953	18.5569	4.84346	9.47333	5.50142	306.878	28.1048	50.1824	6.95225	17.8308	1581.99	66.3485	7.03057	16.8565	11.6464			2430	65%	65%	32598
gct	78.739	245.677	1109.56	66.9654	185.093	16.9253	285.305	39.3438	94.9741	60.9375	135.646	50.9178	338.011	119.915	169.529	453.09	14098.2	110.317	209.37	694.472		0.0188696	18563	75%	75%	105793
gcc	16.562	73.4805	318.848	17.4821	59.8539	2.23928	85.6195	7.01407	30.7743	22.8956	35.9648	14.9565	104.654	29.6549	48.465	117.546	3899.39	26.8132	54.2012	181.587			5148	75%	75%	34119
gca	51.5683	186.296	891.081	34.771	169.24	13.109	278.754	20.3383	77.8093	44.9336	87.6935	36.3716	276.135	94.027	122.091	311.742	10150.3	64.652	158.157	473.944		0.00497512	13543	74%	74%	86421
gcg	4.9825	31.4152	114.973	5.94986	21.0446	1.08128	34.9039	3.94549	11.8251	7.28526	7.82155	6.30638	40.0542	13.2461	19.0039	45.4511	1289.98	9.04192	23.7667	70.9171			1763	73%	73%	16312
gat	32.1663	61.6471	407.058	87.2673	19.2425	7.87299	205.342	119.084	187.072	76.8046	34.5011	19.8848	181.636	1065.71	206.639	45.4021	140.51	30410.2	2401.75	420.098	0.0197049	0.0879783	36130	84%	84%	239319
gac	6.58857	6.63394	57.4049	10.7567	3.13412	1.44119	26.9608	10.4979	20.6316	9.35855	4.89597	1.94843	24.1588	178.466	27.0547	5.07195	18.1276	4059.95	355.845	83.0497		0.0243902	4912	82%	82%	44491
gaa	42.4402	149.431	258.15	66.1048	12.7742	13.122	225.372	80.8185	788.759	148.682	56.5939	24.3285	141.194	257.765	606.69	98.6427	233.794	1955.69	25557.2	258.363	0.025	0.00980392	30976	82%	82%	244933
gag	6.1959	40.4984	55.5565	15.6509	4.62929	4.30983	47.5302	15.9709	165.371	30.6125	7.43283	8.29339	35.2454	52.168	156.816	18.1082	48.221	441.971	4904.26	45.1005	0.047619	0.00980392	6104	80%	80%	58956
ggt	45.8179	70.4504	624.096	29.3763	62.9163	17.5999	112.614	44.1436	64.1023	72.5312	32.4522	15.0453	109.268	362.085	131.734	68.8995	801.865	260.951	146.37	34859.6	0.0384615		37932	91%	91%	120432
ggc	4.65772	5.58794	111.36	5.10642	4.68721	2.63492	15.4511	9.02424	10.8137	18.512	4.22156	1.86457	18.1187	61.2952	26.7113	8.23124	110.586	39.5015	25.1798	4578.43		0.0277778	5062	90%	90%	25737
gga	21.7068	35.3962	344.048	26.2419	31.2474	12.844	69.0758	25.9267	36.3634	78.2177	14.9736	11.1853	63.7226	234.306	88.836	33.3124	411.814	154.103	103.046	16363.6		0.0139982	18160	90%	90%	80230
ggg	11.0181	12.8185	98.3416	7.00013	10.0042	5.14181	16.8052	5.11295	11.2504	13.9666	3.72411	5.49341	23.4135	58.7805	22.2037	9.25969	111.713	35.9936	26.2533	4310.69		0.0137432	4799	89%	89%	26923
