# Supplementary material for: Evolutionary instability of CUG-Leu in the genetic code of budding yeasts
Source: Nat Commun. 2018 May 14;9:1887. doi: 10.1038/s41467-018-04374-7 (PMC5951914; doi:10.1038/s41467-018-04374-7)
Supplement: Supplementary file 4 — Supplementary Data 2 [file 41467_2018_4374_MOESM4_ESM.zip › Data_2_Blast/BLAST_Ambrosiozyma_philentoma.xls]

## Sheet: Ambrosiozyma_philentoma
Ambrosiozyma_philentoma
	F	L	S	Y	C	W	P	H	Q	R	I	M	T	N	K	V	A	D	E	G	*	X	Sum	Universal %	Largest %	All codons
ttt	20244.8	1234.93	91.4078	1621.38	49.4583	342.918	37.8655	72.2254	26.5575	23.9112	270.922	110.248	52.1833	42.6163	27.6	151.985	83.3516	25.2253	20.803	58.5493	0.0232558	0.045046	24589	82%	82%	156635
ttc	14899.3	787.343	46.3847	1056.71	30.4876	216.255	15.0827	52.7149	19.5387	19.3677	148.806	59.0095	31.6184	31.9165	14.498	104.575	55.1446	14.9571	11.9419	25.2458	0.0465116	0.0450089	17641	84%	84%	90012
tta	793.438	35804	109.948	169.957	70.9117	66.5461	97.1669	37.5606	110.218	86.6909	1450.13	620.465	148.663	61.9418	116.5	652.199	135.801	32.4906	84.0144	48.248	0.0442308	0.0405941	40697	87%	87%	202871
ttg	394.307	15366.4	45.6027	81.621	31.2082	47.1023	43.9192	20.0732	41.8843	32.8475	608.861	317.194	66.2813	28.3425	56.1995	286.645	53.0737	9.55053	36.4557	21.3264	0.0294118	0.0778247	17589	87%	87%	105481
tct	60.8599	96.3099	10048.6	33.3893	98.1025	13.3352	218.557	37.3748	90.9556	54.5215	29.3404	19.1253	638.313	246.914	93.535	77.0097	897.603	126.53	105.821	284.781		0.0294118	13271	75%	75%	137355
tcc	24.876	29.1175	3732.73	15.7864	33.944	6.02656	81.7032	15.5392	31.7005	30.6489	6.7151	6.31374	233.402	79.3502	49.9497	22.3098	310.854	45.4185	50.8756	120.741			4928	75%	75%	57360
tca	42.5734	97.7321	7821.6	39.446	71.4506	11.4243	205.272	36.2323	86.4122	47.2956	35.9043	9.51456	523.959	189.717	98.2921	61.7206	737.549	99.0981	98.6267	280.178			10594	73%	73%	128109
tcg	7.47074	24.2854	1770.06	8.98395	22.3298	2.93713	52.0234	6.4049	19.0159	10.1615	2.88719	2.26162	119.175	51.3685	20.5043	16.3319	179.598	31.8592	27.3211	62.0192			2437	72%	72%	30690
tat	1850.31	285.616	93.3528	18592.6	30.8308	353.489	40.8441	277.219	59.5975	49.0961	97.312	38.1554	53.6521	95.9781	52.8948	65.732	66.6928	43.7822	47.7805	42.8057	0.23261	0.0227273	22238	83%	83%	123990
tac	775.891	113.877	33.6937	8626.88	16.8989	160.877	13.5936	117.498	20.0154	29.8826	39.3668	14.4382	20.0336	39.5956	21.8155	33.486	26.4908	14.6199	16.0979	14.8956	0.0212766	0.030303	10150	84%	84%	57165
taa
tag
tgt	87.4095	148.354	249.582	50.6556	8572.75	19.381	42.9922	7.03092	12.4698	16.4912	63.8844	15.4416	135.846	46.645	15.5418	247.801	344.983	11.9811	8.33601	92.3858		0.0357143	10190	84%	84%	52272
tgc	23.7415	41.7026	76.5001	14.2556	2128.97	9.69646	13.8923	1.51536	3.41353	6.63743	14.4609	4.40244	40.851	13.5753	3.43868	63.0792	120.098	15.3914	2.40902	27.9676			2626	81%	81%	21323
tga
tgg	356.181	112.485	27.4929	312.04	19.831	15667.7	15.5648	15.4831	18.6082	19.1148	21.1551	13.6698	20.3326	12.3055	13.8709	15.686	13.8903	9.45746	12.351	24.5098	0.245003	0.0529891	16722	93%	93%	46512
ctt	132.271	3425.98	13.2373	46.6209	11.8069	9.02065	26.0889	10.7974	7.1732	15.9994	281.38	67.1229	29.5902	10.2687	14.0407	123.925	25.2485	3.78672	13.4457	9.18672		0.0044843	4277	80%	80%	59413
ctc	44.0803	812.736	4.31973	11.7282	3.49381	5.49376	4.13658	3.28439	2.353	3.30651	60.7527	13.6152	6.22275	4.98867	5.75819	28.7242	7.93171	0.0807708	1.62943	2.36459			1027	79%	79%	24112
cta	160.309	5755.44	19.0578	28.0152	9.02215	17.5662	20.0506	12.5306	25.4195	19.0931	272.137	105.174	27.6678	13.1219	21.2983	118.362	29.917	3.87996	11.7411	4.19406			6674	86%	86%	54113
ctg	66.8457	1980.3	7.88686	17.9776	7.69184	5.08845	11.7241	1.69937	10.0951	11.0719	124.209	77.8003	14.9613	4.71657	13.0876	55.4553	12.1561	3.50437	11.2978	4.43311			2442	81%	81%	32743
cct	13.1908	68.8959	151.962	17.7199	10.8966	4.39598	14242.5	19.9034	56.2391	32.5416	25.1707	7.71268	65.6239	31.6109	60.2774	52.4011	156.298	43.4105	56.9592	44.2769		0.0147059	15162	93%	93%	74967
ccc	3.1754	7.80683	26.3299	6.61794	1.06244	2.0062	2169.83	5.91392	8.02213	6.00188	3.63533	2.59661	16.201	5.43369	10.0652	5.96157	22.9848	13.5542	13.8906	9.90586		0.00917431	2341	92%	92%	21491
cca	21.8998	71.2521	224.899	16.0798	11.7989	4.4335	20686.2	28.4247	66.784	40.8035	41.6186	12.0321	102.317	44.6986	94.9772	76.9262	209.986	63.8929	90.4208	79.494	0.0192308	0.0716455	21989	94%	94%	96871
ccg	2.64429	8.92124	25.3603	1.22458	0.70932	0.165787	2193.16	2.64031	7.48671	4.67172	3.56389	0.934211	12.0453	5.14919	10.9481	5.21786	21.5852	6.34194	7.0005	5.23231			2325	94%	94%	15657
cat	85.65	60.2814	75.0129	347.327	4.77693	30.5176	65.0031	10412.6	206.151	116.491	19.9507	11.3455	40.5482	268.59	103.402	12.3793	25.4789	100.432	76.8472	73.1734		0.00787402	12136	85%	85%	73240
cac	30.6865	17.326	23.6046	98.1024	2.32404	2.82042	14.9113	2846.85	60.6725	27.7159	5.98883	3.18617	9.49516	88.2617	28.9029	4.44481	8.96226	20.8078	20.8308	20.0784		0.0233779	3336	85%	85%	29534
caa	27.8872	166.878	186.591	46.1944	11.8478	12.922	182.914	206.71	12298.7	241.349	34.2242	54.9561	100.461	182.462	541.923	43.6344	121.195	155.794	876.657	109.691			15603	78%	78%	137934
cag	6.15627	48.094	32.7574	15.8502	1.21228	3.52034	49.1956	62.6387	2508.29	61.9601	9.16112	9.11371	20.9211	46.8871	130.549	10.1471	23.757	38.4294	183.237	23.122			3285	76%	76%	44960
cgt	4.44605	15.6371	12.5202	13.3054	5.59656	3.22333	9.2977	28.0564	24.9585	2280.03	3.3154	2.16908	6.0151	24.2906	173.099	7.78494	7.04341	7.83785	14.1846	30.1844			2673	85%	85%	21143
cgc	0.0232558	1.07306	1.12447	1.11676	0.132024		1.03735	2.85323	1.30194	110.058	0.223233	0.16972	1.13818	2.22002	15.0605	1.90989	0.254073	1.18332	2.15566	4.93246	0.0333333		148	74%	74%	6997
cga	0.34619	6.33412	2.04303	1.57012	0.26575	0.244454	4.87623	4.721	10.5918	560.595	1.63122	0.56951	2.05349	4.20237	42.0018	1.64726	3.77678	1.616	5.30629	2.60733			657	85%	85%	13312
cgg	1.10037	1.08646	0.5955	0.957455	0.0552901	0.897049	1.0497	3.29277	4.26295	148.95	0.0824533	0.180488	0.427612	0.482859	24.1217	0.0829082	0.0996146	0.956427	1.36876	0.949509			191	77%	77%	7007
att	309.098	2723.72	76.4575	100.556	60.8741	40.4424	73.1103	19.7036	45.2171	60.9827	15348.7	252.818	224.808	49.3623	87.3559	2387.56	146.259	24.2628	60.0169	30.6147	0.0178571	0.0343137	22122	69%	69%	182502
atc	124.665	925.317	17.0227	28.5525	18.5958	7.2772	21.9987	6.1209	19.4895	27.8388	5281.8	90.9659	57.2039	21.0742	30.3525	780.137	56.7979	5.24553	18.7611	4.78305			7544	70%	70%	69641
ata	81.0461	881.241	18.7273	33.2657	14.2133	11.6226	16.0269	7.63479	10.9656	19.7576	2625.88	71.1908	48.7355	14.4221	25.6002	443.897	36.851	4.21119	23.861	5.84643			4395	59%	59%	76105
atg	276.981	2151.45	57.781	62.9557	31.1837	30.6759	28.9135	16.7729	114.07	58.1477	527.52	7769.43	115.991	40.6061	103.378	225.391	106.25	20.2277	36.5238	38.7535			11813	65%	65%	84481
act	56.6549	229.72	990.333	41.1093	74.8185	13.4492	172.604	33.969	93.8149	96.7537	189.57	55.9228	12292.2	223.554	176.323	361.149	373.852	104.883	129.293	107.046	0.0227273		15817	77%	77%	133960
acc	12.2374	66.742	297.219	10.4623	28.5991	4.21235	48.8712	9.73421	26.598	24.51	58.931	14.1168	3863.54	76.18	51.8967	107.982	107.465	27.5992	32.3849	38.7074		0.0103093	4908	78%	78%	50575
aca	39.149	105.368	509.495	19.9399	42.7049	5.31077	86.0143	10.1116	42.9207	50.8103	69.4413	20.8248	5224.04	100.774	91.0024	133.067	160.482	52.0501	59.9568	66.5293	0.00763359		6890	75%	75%	83634
acg	10.7071	27.4889	111.668	7.03176	9.77801	3.04183	11.9861	4.79171	14.3877	8.41201	21.8716	10.2902	1173.78	19.3201	22.6897	40.6351	44.9668	10.8082	14.0536	11.2867			1579	74%	74%	21626
aat	45.7843	90.6103	639.211	80.17	32.6744	10.5145	134.72	279.682	184.187	161.545	57.299	26.0158	303.701	14875	352.461	48.7794	114.308	894.818	209.58	439.982			18981	78%	78%	184021
aac	15.5314	40.0255	256.692	35.9036	15.4934	3.71333	54.1662	114.603	84.6178	74.1678	16.2072	13.9745	114.428	6973.79	150.129	24.6963	43.002	370.552	82.7626	181.543			8666	80%	80%	81928
aaa	24.8434	139.08	196.379	49.757	14.0859	16.9767	205.536	88.8577	345.26	1806.82	37.3347	34.4716	144.951	236.981	17532.1	52.753	92.1569	114.231	348.865	143.493	0.030303	0.0236985	21625	81%	81%	203629
aag	15.2588	95.5844	97.6185	23.8293	4.86227	11.5063	104.67	54.7764	195.646	984.957	30.4037	25.5356	92.4622	150.518	11318.9	37.9998	67.5803	75.8453	209.555	71.476			13669	82%	82%	112249
agt	18.9583	30.5242	3023.95	18.1409	52.3775	7.79699	60.0714	35.6981	46.3717	45.6332	23.9617	8.69901	286.582	334.264	85.8121	23.489	239.993	103.5	58.858	292.323			4797	63%	63%	74325
agc	2.51645	8.22499	479.521	2.51297	6.20343	0.228353	20.2521	8.17999	13.3009	16.9736	2.29096	1.10263	47.419	62.9254	34.2247	5.45176	38.7394	26.9292	14.156	51.8472			843	56%	56%	30272
aga	20.0629	90.2018	118.686	33.5723	10.8075	19.0303	64.0383	86.7007	229.728	26584.6	37.3356	21.6827	104.683	124.27	2012.98	37.4435	54.706	39.75	111.124	95.5526	0.0285714	0.0147059	29897	88%	88%	123089
agg	2.60425	9.67074	12.1774	4.79344	1.07636	2.68775	7.73285	7.79523	27.3891	1912.08	3.66398	2.29799	7.34427	12.5902	255.276	3.92828	6.53527	5.35728	9.33423	6.66972			2301	83%	83%	22040
gtt	215.905	1274.13	116.256	88.1838	151.183	22.8612	115.84	22.2426	45.5051	53.2646	2539.7	140.432	383.312	51.3274	100.687	16677.6	510.605	38.6393	95.8378	59.3786	0.015873	0.0509559	22703	73%	73%	157170
gtc	42.1487	277.22	27.7525	19.4736	41.017	5.89763	28.917	1.7161	7.93277	7.385	553.373	33.3234	82.9216	14.043	14.4735	3717.15	103.547	7.52403	15.8862	13.2752		0.0232558	5015	74%	74%	39622
gta	19.33	109.198	7.12359	6.66159	7.95092	0.12577	21.792	1.5398	1.41094	7.35962	131.987	8.75172	31.2664	3.28674	8.57256	516.026	30.5983	1.11833	12.8583	5.04292			932	55%	55%	26259
gtg	37.6001	234.092	17.2416	13.2727	21.4777	2.88692	30.985	5.60019	12.3368	11.7332	360.792	34.128	53.7393	9.65972	18.0272	2158.68	73.3516	5.22701	22.4507	6.71883			3130	68%	68%	34268
gct	55.3904	203.299	1207.97	39.4498	148.929	12.1995	336.005	24.7149	108.458	58.7301	111.466	38.6556	359.4	92.2861	127.438	438.947	16932.5	69.1541	173.297	734.644	0.0526316		21273	79%	79%	124677
gcc	11.4915	52.5631	340.545	10.3896	48.8416	3.99113	97.5162	6.15878	21.3183	23.1797	32.9741	15.3399	90.3263	27.3566	38.4253	118.759	4534.02	19.5304	53.7633	194.515			5741	78%	78%	39152
gca	34.4116	80.2603	433.428	16.9785	66.0464	8.54483	170.13	7.90875	42.6318	29.4011	41.5199	13.9271	134.038	38.3584	48.8854	176.838	5619.14	33.8346	71.5604	243.155			7311	76%	76%	56537
gcg	5.35469	23.1559	88.2422	2.66955	13.4951	0.869697	33.9159	1.33662	4.47047	8.00987	9.24216	2.88623	27.9505	7.02888	10.3768	34.2588	1065.81	4.46554	16.3107	55.15			1415	75%	75%	13118
gat	34.6565	41.2816	267.088	43.2033	13.1943	7.57286	153.837	80.306	141.674	47.654	25.4073	7.10626	126.738	793.312	140.95	36.0894	92.2668	28457.9	1786.78	315.893	0.0599581	0.0762401	32613	87%	87%	195235
gac	4.74996	7.74149	61.4376	8.97279	4.63011	2.46585	37.6554	25.3922	36.0396	12.8534	3.72388	0.965548	23.09	181.639	34.1861	5.39485	17.7191	5487.39	452.83	83.0897	0.0188679	0.0144928	6492	84%	84%	51177
gaa	28.3543	103.669	175.402	47.66	7.82332	9.30535	200.42	55.2831	660.214	91.6108	31.6667	15.5659	113.16	172.129	351.491	61.7909	152.338	1577.35	25153.4	159.275	0.0238095	0.0439981	29168	86%	86%	203532
gag	5.30702	19.0858	42.2124	7.91208	1.13983	3.43485	40.6146	18.158	136.982	20.2918	10.4325	3.86641	25.1215	37.4434	84.4746	14.0409	31.1717	359.396	4974.59	39.3207			5875	84%	84%	56105
ggt	44.2764	54.6482	572.167	33.9058	49.908	12.2142	96.933	40.9177	75.0085	82.5765	28.802	17.3113	108.715	342.033	120.102	50.9803	850.237	212.302	132.255	42218.6	0.0831918	0.0547809	45144	93%	93%	130210
ggc	5.96604	14.6076	86.9641	4.15868	11.0218	2.7399	23.7278	9.78759	13.8897	21.209	8.56472	2.82635	13.0976	66.6443	27.5503	9.88794	111.411	45.8823	27.2621	5422.76	0.027027	0.0182494	5930	91%	91%	30378
gga	10.3176	17.4509	129.962	10.261	16.2065	6.22621	25.9527	8.67416	24.9484	32.9676	7.39996	9.13218	22.5369	88.7271	42.4186	11.8272	178.471	59.1009	51.6588	7993.71	0.0456668		8748	91%	91%	45696
ggg	6.49219	5.47285	49.5467	1.40582	3.47463	1.44641	10.6583	4.02063	3.68406	15.0237	3.00488	1.04877	15.3742	27.5506	13.8727	5.45332	74.5127	23.8944	14.6796	3173.33	0.0513158		3454	91%	91%	19192
