# Supplementary material for: Evolutionary instability of CUG-Leu in the genetic code of budding yeasts
Source: Nat Commun. 2018 May 14;9:1887. doi: 10.1038/s41467-018-04374-7 (PMC5951914; doi:10.1038/s41467-018-04374-7)
Supplement: Supplementary file 4 — Supplementary Data 2 [file 41467_2018_4374_MOESM4_ESM.zip › Data_2_Blast/BLAST_Arxula_adeninivorans.xls]

## Sheet: Arxula_adeninivorans
Arxula_adeninivorans
	F	L	S	Y	C	W	P	H	Q	R	I	M	T	N	K	V	A	D	E	G	*	X	Sum	Universal %	Largest %	All codons
ttt	13730.1	995.207	60.6513	1209.53	35.9771	209.729	26.8959	55.9073	25.4259	18.1684	241.138	92.8763	53.8959	42.863	22.0837	131.064	57.9557	19.6905	28.2472	42.5747	0.0224164	0.008	17100	80%	80%	77241
ttc	11202.6	731.828	51.7355	963.534	32.3059	196.747	22.0059	37.7544	20.0221	22.7781	175.788	61.3068	43.9013	32.7003	27.658	101.968	39.3859	17.149	19.6008	27.208	0.0308518		13828	81%	81%	56711
tta	115.14	2780.97	12.1209	30.9414	11.6731	4.88908	17.9815	6.59045	20.5517	10.9154	170.307	63.3817	19.9977	7.90636	18.5059	79.4986	12.3903	2.71427	13.8863	9.64157			3410	81%	81%	30924
ttg	425.771	9824.08	45.4321	97.5726	34.9638	28.6701	32.8202	18.329	50.2507	45.0752	617.316	227.942	66.9473	30.324	46.9427	265.579	64.5949	14.5478	33.4615	18.355	0.0294118		11989	81%	81%	68887
tct	43.3482	69.1713	5670.54	35.568	77.7759	6.34074	166.812	36.8139	75.383	57.6034	22.1249	15.7448	462.428	242.711	133.805	50.8731	487.329	140.421	98.585	195.619			8089	70%	70%	77490
tcc	27.8319	64.3036	4094.74	25.5603	51.2868	10.004	113.929	22.3456	67.0518	43.2841	20.5542	11.1626	358.542	154.306	107.919	37.5239	360.645	80.8127	64.5307	153.639		0.0294118	5870	69%	69%	56270
tca	22.541	41.4021	2609.46	19.6384	35.0648	8.1507	73.8601	14.9182	42.9637	34.5901	17.2819	6.90023	240.127	124.181	72.8518	35.5969	245.677	58.5224	63.2793	119.993			3887	67%	67%	50764
tcg	26.7501	56.7649	3514.55	20.4482	47.867	10.9196	76.9852	20.3866	53.4771	37.8817	20.516	7.60409	310.241	169.81	69.7522	32.6471	304.147	72.7531	61.3453	139.15			5054	69%	69%	47692
tat	973.962	186.011	41.0596	7469.24	26.4764	137.839	15.8131	140.772	26.2159	40.5837	46.935	24.0212	26.7825	59.2549	44.4908	33.8026	23.9795	25.8606	27.7155	20.9977	0.130968	0.0606618	9392	79%	79%	49647
tac	1432.72	260.874	62.286	12071.8	30.6251	221.184	34.9513	207.012	48.0383	38.5435	71.9519	27.7953	40.4865	62.2929	57.217	59.5473	42.6465	33.1156	49.3335	31.4573	0.0944831	0.0277778	14884	81%	81%	59707
taa
tag
tgt	46.3287	115.915	130.974	27.2228	3536.62	12.2796	13.1665	9.0175	5.56956	10.0939	43.3673	17.6999	73.3855	39.2562	7.2246	94.7693	138.302	11.1322	7.76346	39.889		0.0277778	4380	80%	80%	25907
tgc	67.3814	108.626	178.535	49.0907	3925.71	6.63483	13.9128	13.7213	13.1341	12.6236	47.2419	12.9691	80.6026	44.4714	16.6485	94.3364	169.664	11.0471	9.6684	52.9849			4929	79%	79%	27584
tga
tgg	418.835	141.755	37.8541	409.988	17.564	11664.5	12.5214	22.4341	12.4801	39.8109	34.6699	19.3586	22.6568	12.491	23.3119	23.4277	20.6724	9.77014	12.6425	23.1537	0.0760464	0.0232558	12980	89%	89%	43410
ctt	332.588	8366.73	45.4459	72.4064	27.4219	31.644	36.4697	16.3385	44.766	45.4159	541.635	206.889	45.2876	24.3207	43.1305	234.033	49.3552	9.97719	31.9335	12.1463		0.0633053	10218	81%	81%	59242
ctc	294.968	7799.74	31.7646	65.3937	18.3039	24.9836	32.6323	14.1589	34.1411	27.4077	455.991	190.353	51.0062	27.8139	40.7428	198.546	45.8065	13.9037	24.5829	9.75525	0.00793651		9402	82%	82%	51796
cta	171.86	4288.09	22.5951	45.0596	24.1927	24.5551	28.1148	4.82605	15.3893	14.5637	268.646	114.415	28.9872	9.99056	31.914	126.873	33.5947	6.86504	18.531	10.8939		0.0425101	5290	81%	81%	37146
ctg	513.218	14208.7	57.0825	124.325	34.2807	35.5344	44.7334	21.965	64.9461	50.5963	807.899	320.734	75.961	34.4632	81.9017	353.9	84.3044	13.5468	46.9052	20.989	0.00787402	0.011236	16996	83%	83%	79054
cct	25.6652	95.0899	180.929	36.0684	7.09564	14.5913	11890.8	29.9987	61.3052	41.2827	36.7422	9.28015	83.7448	51.0356	100.7	65.2802	175.938	81.0937	94.5893	74.6946		0.114866	13156	90%	90%	69676
ccc	18.0729	51.2729	111.716	18.733	6.92464	4.63194	8116.17	16.8135	43.1742	26.0326	20.4006	6.61614	62.6272	30.8984	65.5597	45.2295	113.095	46.4624	49.5702	52.9925		0.00990099	8907	91%	91%	47362
cca	22.4155	55.0395	99.4086	7.29953	8.64312	4.50269	6563.19	13.3792	37.5165	30.6745	22.0875	7.55934	57.5251	31.6764	66.8871	44.2841	83.9366	35.148	40.5915	41.2224		0.01	7273	90%	90%	52054
ccg	4.73188	15.9285	49.9362	3.67632	3.06742	2.44805	2526.18	5.43781	12.7183	8.87603	8.65261	2.02788	19.6599	9.54426	26.6557	13.406	36.8844	21.3268	20.629	19.2121			2811	89%	89%	23948
cat	101.278	85.2801	72.6829	314.263	9.92523	17.8914	45.4791	4789.95	156.029	123.091	13.0271	16.1875	45.3058	247.893	121.342	18.5201	33.9492	89.3258	70.0143	52.5554		0.00769231	6424	74%	74%	46741
cac	95.7576	68.9755	79.3244	300.679	5.64017	25.4555	47.1719	5380.62	143.065	112.33	18.1719	5.97831	39.2884	255.67	118.012	21.1518	30.4148	79.0387	84.0296	42.1879		0.0399504	6953	77%	77%	41527
caa	18.6298	106.573	80.4444	30.2756	5.40834	7.4358	62.9502	71.4177	2954.94	152.114	27.1596	27.5649	46.013	101.249	262.125	24.1791	58.1031	82.612	356.028	40.7453		0.0277778	4516	65%	65%	60115
cag	37.092	216.059	185.742	69.1956	7.38459	16.395	138.635	183.184	7859.34	295.578	44.699	62.6506	110.336	200.101	604.35	66.0136	93.5205	161.883	805.977	98.867			11257	69%	69%	88076
cgt	7.23001	43.3279	31.1772	21.7317	5.15774	6.48124	34.7736	34.908	65.8546	4644.09	13.3444	5.8234	29.8118	39.4946	542.123	9.98696	12.4774	17.5337	44.9883	19.6707		0.012987	5630	82%	82%	30886
cgc	10.5246	61.2688	43.1874	21.1402	3.99559	6.34541	27.123	24.3473	65.0811	2982.93	16.07	8.21466	22.7622	37.8939	587.618	12.924	22.936	23.7895	49.4665	19.3288	0.0526316		4047	73%	73%	30578
cga	27.7721	113.734	79.8505	49.9145	9.65472	13.2721	48.8513	82.293	159.603	10025.1	23.1581	18.5415	64.8179	112.092	1312.82	25.5613	37.6862	36.3666	99.5773	62.1973	0.0136986	0.170635	12403	80%	80%	56030
cgg	8.79397	30.8618	25.171	13.0679	2.30639	6.38834	24.9577	28.555	57.3475	2167.22	8.11544	5.3297	18.1734	32.9789	428.274	10.6078	9.15071	12.2127	40.5287	20.9566			2951	73%	73%	26808
att	339.063	2547.33	58.5104	113.921	60.8495	30.7119	64.5318	18.0653	43.8987	53.3362	10165.4	208.275	166.508	49.6164	61.6047	1543.96	113.674	31.8819	63.1445	27.6723		0.0490196	15762	64%	64%	100762
atc	149.608	1352.05	37.2928	38.376	29.3086	10.0853	34.5308	8.37096	19.7213	18.4483	5217.1	121.837	71.2375	15.3761	40.1118	814.411	60.4588	9.14259	29.485	14.0263		0.0285714	8091	64%	64%	57823
ata	39.1842	268.703	4.66784	12.3627	5.44345	2.91031	9.82172	0.371584	7.11754	5.55773	479.093	33.2293	17.5021	3.74345	11.6576	102.639	11.6892	2.0875	7.00915	3.20887			1028	46%	46%	23396
atg	355.718	2355.78	86.8089	105.679	35.6614	27.966	42.4146	28.0796	136.249	73.631	567.136	5775.56	167.378	55.7752	128.327	285.906	125.878	36.8153	80.1908	45.0498			10516	54%	54%	70747
act	54.4604	208.106	736.86	44.1383	68.517	11.0702	119.105	21.4211	73.7849	67.8417	145.51	47.6319	7004.42	189.131	138.702	230.865	227.122	92.2361	104.429	89.6467	0.00518135		9675	72%	72%	72437
acc	44.8554	156.727	642.541	31.6887	51.2269	5.66947	81.0431	23.8012	64.876	55.1582	112.654	34.7886	5728.01	167.442	121.335	232.6	189.263	70.4128	105.671	65.0726	0.166667		7985	71%	71%	61166
aca	24.1413	107.74	278.468	20.9775	20.0405	6.14367	53.1709	11.0041	27.4597	29.8145	56.8804	14.2734	2269.99	66.0835	58.9556	106.044	77.8306	36.3419	47.353	35.2825			3348	67%	67%	39342
acg	13.8175	58.6907	193.642	11.269	18.7796	3.40511	31.6597	8.1251	23.31	22.741	43.8196	16.1825	1573.43	58.9192	40.5562	62.0016	58.2294	34.133	27.3489	18.9383			2319	67%	67%	26081
aat	30.4524	54.9447	292.136	62.9168	19.8308	9.58271	47.9122	122.71	92.6632	84.9586	24.5177	13.5279	133.625	5907.62	162.409	28.8248	45.4732	419.439	112.816	176.638			7843	75%	75%	68784
aac	32.3775	67.9184	450.894	67.258	26.975	10.2112	71.7563	152.586	126.959	96.4789	31.4174	15.623	218.985	9506.74	276.437	39.2347	71.8267	588.806	159.036	261.438		0.04	12273	77%	77%	73263
aaa	9.56119	53.6777	60.9325	20.2228	2.07862	8.41527	56.5098	27.2577	97.315	393.112	18.6577	11.8737	56.8843	70.5231	3777.53	17.5084	26.3217	46.5395	126.517	44.5363		0.0277778	4926	76%	76%	57771
aag	42.2888	210.896	224.574	78.6126	11.9266	20.7794	194.028	109.012	359.292	1355.42	66.5608	45.513	172.054	271.192	15706.1	79.2109	106.3	149.206	403.993	159.017			19766	79%	79%	122937
agt	19.3017	23.9087	1645.94	20.4473	50.1794	7.53402	42.3056	18.8998	30.5876	30.3774	16.6127	9.40732	185.837	144.05	58.3729	15.7313	116.913	73.5993	52.1807	118.815			2681	61%	61%	38579
agc	15.0576	33.9041	1294.64	25.2403	31.3196	4.52284	45.5725	20.6208	44.7795	39.5199	18.3187	8.00175	167.219	188.403	69.459	20.6304	114.774	78.0629	48.7245	130.226			2399	53%	53%	42223
aga	5.50908	45.1195	31.0889	12.6662	4.6305	3.0357	31.1025	34.7994	61.0307	3321	15.3713	6.01224	23.0899	57.2593	548.159	10.6547	14.307	19.6886	34.7738	18.6679		0.0322581	4298	77%	77%	36989
agg	7.44797	16.9638	16.5611	3.31184	3.39454	4.1892	16.6315	10.6171	33.6149	1171.68	7.48656	6.23223	9.55966	19.7673	260.335	6.35674	9.03463	11.808	32.2901	13.7175			1661	70%	70%	25318
gtt	123.473	710.031	54.6696	57.9107	73.3281	16.2827	56.9253	13.8615	25.9579	20.7208	1070.82	73.4756	174.925	33.9872	56.8697	4173.07	199.619	23.0541	61.8817	23.1136		0.0232558	7044	59%	59%	60676
gtc	105.708	629.851	53.8331	48.7687	79.1795	12.8091	46.324	12.532	23.554	29.2998	920.919	63.2308	143.802	25.8606	49.7261	4080.28	188.111	17.8545	53.814	23.5411			6609	61%	61%	51858
gta	80.9839	518.366	39.5857	39.2437	54.348	8.57823	41.1049	3.98628	20.3935	20.635	793.575	46.1487	128.585	25.3018	39.8218	3176.67	145.263	19.179	33.7647	16.467			5252	60%	60%	46430
gtg	174.332	997.616	71.3682	79.0748	92.5967	15.8919	80.7525	19.3724	34.9594	38.7648	1537.65	96.8175	235.869	46.9937	51.9786	6513	287.667	43.7193	74.7966	40.7787			10534	61%	61%	72160
gct	69.6938	242.215	839.962	53.8226	169.405	14.5388	257.594	31.3357	93.2024	61.7568	108.456	49.9696	266.117	100.736	165.639	318.365	7750.7	88.4917	156.341	507.657			11346	68%	68%	84090
gcc	53.4656	246.417	750.038	47.5427	142.631	14.2868	221.227	24.1466	91.6924	64.8868	103.548	39.8204	285.199	99.9032	149.979	319.014	7317.09	68.5878	161.607	444.922			10646	68%	68%	74379
gca	58.6526	200.771	606.999	40.2963	128.831	11.1601	163.787	17.1399	64.4388	47.5194	94.2606	29.8122	179.384	56.6968	95.1987	226.826	4537.45	51.855	94.5302	335.395			7041	64%	64%	62938
gcg	20.8128	89.5824	296.352	16.7216	42.5815	4.78057	72.7864	10.4282	38.7945	15.0952	32.1034	17.5649	83.4336	31.8467	43.6076	112.463	2043.07	21.5156	41.5345	160.922			3196	63%	63%	31388
gat	18.956	40.9382	182.864	33.2579	6.71705	8.47774	105.279	45.2289	102.26	36.389	17.7704	5.93361	66.4298	496.235	110.494	17.0005	45.4862	12151.2	943.137	174.928		0.02	14609	83%	83%	94407
gac	17.2013	39.1527	213.247	30.3422	14.8163	9.90334	121.07	58.511	96.0754	34.696	19.3402	9.869	76.1939	558.344	143.57	33.1436	76.7733	13216.6	1112.81	160.308	0.0232558	0.0314419	16042	82%	82%	97542
gaa	19.4218	67.3524	112.287	28.7798	4.2437	8.44795	102.847	34.4089	282.892	63.3284	22.7286	16.6384	47.4778	96.4523	219.497	29.3081	83.3019	797.808	8729.79	80.9735		0.0196078	10848	80%	80%	91706
gag	27.4326	103.035	162.162	39.9372	10.2255	10.3522	142.718	50.8039	450.425	82.1564	39.9948	15.0184	91.6024	165.817	370.794	64.8083	131.524	1191.74	13724.4	123.925		0.142857	16999	80%	80%	106803
ggt	21.2823	38.063	265.507	18.1096	23.9981	6.48349	66.9175	16.3209	33.8098	37.6347	12.567	9.67144	50.344	149.297	70.1426	23.6081	345.505	101.564	68.0359	12544.1		0.0334934	13903	90%	90%	58781
ggc	24.7007	26.8007	240.98	14.8786	20.2016	7.61043	66.61	16.4257	28.6875	40.6286	13.3948	4.36273	51.9098	156.748	67.3809	26.584	231.905	105.761	68.8873	8271.53	0.00724638		9486	87%	87%	53530
gga	34.7192	58.8181	410.675	28.382	38.6231	12.2002	94.7989	28.5233	51.3348	52.2245	21.7958	14.5286	80.5038	251.925	108.797	32.5135	519.311	166.822	85.5782	19645.9	0.0409294	0.0321831	21738	90%	90%	78568
ggg	9.80088	19.9093	126.341	7.51556	9.80667	1.34041	24.7635	11.895	7.83682	19.5453	4.70105	1.14565	21.2909	71.8056	28.2553	7.80404	98.7247	42.9487	23.7882	3652.61		0.170635	4192	87%	87%	31243
