# Supplementary material for: Evolutionary instability of CUG-Leu in the genetic code of budding yeasts
Source: Nat Commun. 2018 May 14;9:1887. doi: 10.1038/s41467-018-04374-7 (PMC5951914; doi:10.1038/s41467-018-04374-7)
Supplement: Supplementary file 4 — Supplementary Data 2 [file 41467_2018_4374_MOESM4_ESM.zip › Data_2_Blast/BLAST_Ascoidea_asiatica.xls]

## Sheet: Ascoidea_asiatica
Ascoidea_asiatica
	F	L	S	Y	C	W	P	H	Q	R	I	M	T	N	K	V	A	D	E	G	*	X	Sum	Universal %	Largest %	All codons
ttt	25181.6	1619.31	119.922	2327.33	58.8076	433.744	57.5212	130.606	57.0239	51.4296	356.636	150.533	78.3756	55.4464	60.8589	228.456	98.0426	49.5113	57.7884	72.9843		0.0994898	31246	80%	80%	243874
ttc	4251.14	303.549	22.2005	351.017	11.582	66.286	8.19509	19.1846	7.83847	5.36892	73.1397	20.5017	11.8586	13.937	10.9188	43.3365	12.5124	14.2611	6.84843	10.3256			5264	80%	80%	66024
tta	939.595	38065.1	146.739	218.326	90.9185	89.2656	147.401	46.3822	147.71	112.96	1644.58	820.279	196.868	75.7042	167.015	823.777	210.208	53.5129	118.914	53.6843	0.0322581	0.0623919	44169	86%	86%	310969
ttg	121.665	4211.75	26.0392	17.4294	8.00254	16.941	11.2072	6.66199	14.801	14.0272	208.179	90.1427	16.3186	6.37563	19.5736	96.5244	19.3057	9.32709	11.433	4.2777		0.0196078	4930	85%	85%	57844
tct	52.015	92.8423	8769.72	50.2363	119.945	16.4437	254.635	38.2797	118.77	57.8213	35.5966	13.8635	650.834	217.026	134.163	79.4989	1158.33	123.348	112.749	298.793	0.0617174	0.0277778	12395	70%	70%	156870
tcc	2.60151	18.1438	814.148	2.74499	10.8748	3.09169	34.0167	2.47757	8.91911	10.5572	3.66505	4.39531	88.9442	26.6034	13.5391	10.2158	112.589	15.6397	8.21991	30.6123			1222	66%	66%	30336
tca	48.2093	129.026	8708.36	46.5096	141.705	14.955	361.665	41.5876	125.867	77.2595	48.437	28.3218	736.195	265.525	144.275	80.6318	1314.21	138.295	150.834	332.103		0.0294118	12934	67%	67%	188131
tcg	5.55347	7.59082	375.388	3.14843	3.28407	2.92569	19.8176	5.91688	4.64232	9.00152	4.15055	1.43135	43.335	17.1183	10.591	6.3637	66.4727	8.8162	11.9501	14.502			622	60%	60%	14706
tat	2035.02	357.575	99.84	20917.7	44.7871	367.656	67.6145	412.756	69.9142	62.7614	102.995	41.209	70.8461	134.552	70.9699	92.9119	66.2742	67.1231	77.6632	64.5863	0.197192	0.0580808	25225	82%	82%	172896
tac	138.351	22.78	6.94749	1283.37	3.99523	18.4829	2.11253	36.6098	4.3574	3.49987	8.27506	2.74105	3.71136	5.22531	6.12414	7.99765	5.84569	2.50398	5.54739	5.51405	0.00787402		1574	81%	81%	25041
taa
tag
tgt	65.048	149.139	251.271	46.835	8268.39	10.8894	28.2444	9.48339	14.4923	19.4587	62.7107	23.599	129.768	45.7565	20.8863	243.501	414.592	20.1064	14.7151	107.118			9946	83%	83%	50280
tgc	8.22586	21.1289	28.5193	7.21278	676.287	3.11667	4.27151	2.93954	1.54667	5.19718	8.41355	2.69802	14.2237	4.97785	1.49109	22.3001	35.3134	2.11645	0.408202	9.6124			860	78%	78%	13993
tga
tgg	266.101	69.1532	27.1586	217.278	7.75696	12494	5.97147	11.0549	9.08136	17.0701	11.9593	16.5089	13.1647	8.49788	10.3964	9.92332	9.77702	3.2955	6.97709	17.7655	0.112745		13233	94%	94%	37102
ctt	171.012	5473.61	21.6838	34.5342	11.3477	17.4412	34.2136	10.7482	24.6924	19.264	297.697	114.559	50.1464	15.5955	34.9691	218.952	32.1908	13.0737	22.9385	9.33164			6628	82%	82%	71856
ctc	13.6224	463.105	2.65444	3.12657	0.415817	2.65876	2.99811	1.96808	0.609566	8.29206	25.0534	10.966	2.59252	0.305845	2.15515	16.4935	2.73334	1.3985	4.70032	3.15101			569	81%	81%	16883
cta	51.706	1796.49	7.45335	11.7247	9.44248	0.444113	20.3905	3.63837	11.1645	10.5753	95.1273	33.4229	15.3626	5.81654	10.8701	41.7437	14.1672	2.59714	4.12245	2.74093			2149	83%	83%	33194
ctg	2.28756	40.235	7.46118	0.165626	1.98157	0.010989	4.66249	0.849206	6.22815	3.70901	3.65497	1.61228	3.83422	1.97714	1.19939	3.53459	3.14512	0.228899	1.22892	2.99366			91	44%	44%	17077
cct	12.9699	40.2286	132.223	11.5534	5.91093	2.78089	11062.1	15.4046	43.3744	28.0241	16.9626	4.273	52.1294	29.738	58.3603	39.1643	131.534	39.5921	51.2708	39.3275		0.0285714	11817	93%	93%	58914
ccc	1.19166	3.05948	12.8375	0.709216	1.11259	0.0045045	859.155	1.72588	5.99788	4.31389	2.62929	0.210542	5.94392	3.97827	8.94402	4.91081	10.0053	1.64435	2.61442	4.01142			935	91%	91%	10549
cca	20.685	72.1897	186.272	12.672	7.72129	4.78779	18622.3	24.5181	66.764	36.2478	31.063	12.0211	96.9057	44.249	83.8495	63.2686	212.901	46.4253	76.2553	51.9062		0.0147059	19773	94%	94%	87281
ccg	0.357113	2.87977	7.35836	0.278099	0.124892		532.772	1.51406	2.10114	0.754002	0.825307	0.0659698	1.92277	1.3172	1.80233	2.18838	4.90391	0.669898	6.34654	1.81809			570	93%	93%	7795
cat	79.0157	59.7159	85.6779	286.658	8.80238	11.6338	59.7127	10784.5	216.938	140.554	15.9253	7.09831	31.5425	255.513	108.533	22.7508	37.9002	87.0844	77.4577	46.8979		0.0431624	12424	86%	86%	73013
cac	2.38042	6.32515	3.19164	11.6005	0.0379172	1.19792	2.7404	440.125	15.9207	10.2823	1.33304	0.421483	1.07537	17.7565	7.20691	0.197223	2.90486	8.30075	5.06123	0.940569			539	81%	81%	14586
caa	29.4744	159.103	174.204	53.265	8.46467	8.55849	185.275	216.577	11704.7	235.778	32.3432	52.5902	96.9296	185.561	513.222	43.418	112.745	157.579	1084.66	95.5169	0.0102041	0.0571895	15150	77%	77%	143723
cag	3.31564	12.0677	18.836	6.15256	1.09764	0.0434783	17.3302	16.1016	838.297	22.4418	4.24926	2.90543	9.71407	14.0366	57.5128	2.93435	6.41114	17.6036	83.0932	8.85574			1143	73%	73%	23809
cgt	1.99498	12.5149	9.95312	5.01252	1.29224	1.18073	9.60693	21.4385	19.5339	2057.63	1.95798	2.18287	5.52084	13.3175	116.79	5.0446	6.15171	7.61782	8.11064	9.14811			2316	88%	88%	14566
cgc	0.027118	0.161213	1.28646	0.963399	0.050989		0.130435	1.02932	1.93579	50.1539	0.016129	0.0809991	0.19791	0.247558	8.4694	0.0588235			0.190537				65	77%	77%	4845
cga	1.08916	4.56555	2.50408	0.624473	1.59952	2.20205	6.51959	3.6444	14.8343	649.211	2.72552	0.410775	4.41438	5.13811	66.8033	1.4675	0.914909	3.01209	6.24944	9.06975			787	82%	82%	10486
cgg	0.05	1.06204	0.092757	0.0322581	0.0294118	1	0.0294118	0.0208672	2.96281	58.6102	0.0105263		0.00621118	0.979046	6.62737	0.0768433	0.190229	0.0735497		0.14652			72	81%	81%	5167
att	352.396	3192.12	108.147	124.934	82.692	30.6724	118.325	30.649	83.6412	100.781	14427	323.211	307.178	78.8822	139.871	3394.8	267	51.0749	116.651	43.8588	0.0172414	0.0473856	23374	61%	61%	288572
atc	31.7902	305.012	9.04501	11.7856	7.1887	5.8048	13.0281	5.2544	4.19527	2.47889	1341.85	34.5236	25.4261	6.9409	19.8913	269.667	13.7002	4.29327	13.0659	4.04045		0.0147059	2129	63%	63%	47394
ata	137.049	1305.49	39.1776	51.6109	35.5698	12.8666	44.0455	14.2463	34.859	56.7532	4792.46	134.015	123.492	22.2923	58.9848	1072.88	80.871	12.3737	47.9644	17.0002			8094	59%	59%	140996
atg	168.179	1225.86	48.6971	43.4725	24.2334	14.6388	30.6399	13.5304	80.1514	49.5633	418.14	6719.98	90.2047	35.1619	60.5214	180.015	80.5804	17.3574	30.5416	20.527			9352	71%	71%	68131
act	38.7323	141.946	948.009	39.6018	63.6641	4.82557	143.879	25.0093	94.2048	99.9935	134.145	42.6044	10691.6	202.951	186.91	273.303	335.272	88.8823	109.877	103.6			13769	77%	77%	119124
acc	4.25295	17.0782	90.5866	5.60734	4.02552	0.736562	9.85783	2.29385	8.81145	13.7914	10.0022	5.67979	911.884	14.5533	14.6436	20.352	31.9403	12.4583	13.5081	5.93706			1198	76%	76%	22380
aca	29.3665	112.369	648.851	24.4628	51.3623	6.29702	99.4046	14.7921	66.4546	72.7908	88.7699	26.779	7350.48	136.792	108.11	192.716	258.488	57.9513	83.0723	73.6876	0.00423729		9503	77%	77%	86911
acg	0.343487	5.42989	21.898	0.995465	3.12224		4.95516	1.03125	1.97411	1.14538	3.13282	1.53533	268.537	2.70857	6.88019	13.1801	8.80297	2.14199	2.04237	3.14407			353	76%	76%	9008
aat	63.9875	164.296	1055.8	153.711	47.9121	29.2536	231.145	445.695	332.657	310.074	73.7603	42.1221	492.142	17450.7	676.964	74.9525	192.084	1701.23	500.48	1083.01			25122	69%	69%	517430
aac	4.83345	16.0449	65.5957	7.42236	2.56684	0.83871	11.2599	29.3973	23.4745	30.7843	5.24857	3.52829	31.2566	1073.68	43.6572	5.4077	8.88555	96.0446	32.4144	77.6576			1570	68%	68%	58549
aaa	51.1773	211.943	336.519	82.8097	14.1819	19.4957	336.883	131.821	597.011	2801.61	81.1531	52.7388	255.53	383.822	22664.1	83.4173	188.588	217.262	725.588	274.282		0.0294118	29510	76%	76%	370940
aag	4.79445	22.7084	27.972	10.9378	0.410059	5.49078	27.9072	10.7313	62.2677	227.326	8.11789	7.43022	19.4154	48.0158	1957.36	13.7357	16.0264	23.6334	73.1116	20.606			2588	75%	75%	54250
agt	15.9415	30.6034	3414.7	16.5484	42.4368	4.24501	71.3564	35.46	51.4633	68.5269	18.452	13.4901	356.795	256.399	94.2203	26.7783	322.617	142.436	87.81	371.72			5442	62%	62%	85555
agc	1.34722	4.11651	209.371	1.57251	1.02014		3.86675	5.99449	7.70164	6.16487	4.03953	1.40456	21.0974	29.8239	16.2068	3.04071	18.0676	9.35393	12.0289	21.7813			378	55%	55%	18688
aga	18.4789	81.2375	95.2925	35.9692	10.8687	12.9892	66.5205	83.5129	185.822	21896.7	28.7588	24.0239	75.6877	113.83	1604.7	33.2988	46.6062	28.6129	83.8329	84.2244		0.0147059	24611	88%	88%	105296
agg	1.38899	6.91123	10.8463	0.925526	0.48017	4.81002	3.34999	7.26712	9.09567	997.719	1.39674	1.80211	5.54977	4.51667	107.62	0.621048	2.37428	4.39229	5.13448	4.79772			1181	84%	84%	13826
gtt	133.432	819.284	86.4266	64.4134	134.595	13.3722	85.8439	21.3795	52.8796	38.5426	1592.34	80.4486	309.179	41.7733	61.1157	13633.3	472.02	29.0641	74.4516	39.9915		0.119842	17784	76%	76%	109029
gtc	9.81212	56.106	8.99527	3.84713	8.68203		7.57751	1.01812	4.16748	4.96068	93.5762	7.96675	20.0652	0.655433	5.83542	835.754	31.3881	2.94246	9.70972	3.94069			1117	74%	74%	14349
gta	44.359	290.145	25.3405	15.5984	33.3912	8.34627	34.7028	11.404	17.0199	13.902	527.61	28.8358	96.9226	15.5645	31.0885	4029.86	136.887	15.1032	25.3214	26.567		0.0300318	5428	74%	74%	44821
gtg	9.03651	65.7113	5.58134	4.32375	5.90494	0.199628	8.72859	0.0571895	1.352	0.42582	93.3332	15.5881	29.7779	2.40005	10.132	576.853	28.9472	2.13575	6.12863	4.38329			871	66%	66%	16805
gct	40.1004	123.355	711.746	26.9359	119.507	10.8515	172.951	14.6679	69.0565	37.0845	63.3762	30.1356	225.388	58.6019	76.772	295.001	11980.1	53.9385	112.9	530.558			14753	81%	81%	72301
gcc	1.75273	8.58593	74.8774	2.06598	13.1597	2.74133	20.2654	1.50901	5.29611	3.96577	4.60274	3.54074	24.7097	4.57465	9.14883	20.1589	1110.37	7.33444	12.4058	42.9346			1374	80%	80%	13158
gca	25.0677	95.0379	608.124	21.4964	107.921	4.28157	181.546	10.7516	47.2459	28.1579	54.6142	15.9982	203.448	43.0453	53.5223	239.891	9736.47	32.4783	71.4415	423.46			12004	81%	81%	59660
gcg	0.286184	1.38481	25.9196	0.313519	2.0223	1	7.99762	0.103931	0.210339	1.23447	2.63412	1.24202	7.19431	1.68	0.96839	7.02435	316.085	2.7544	1.1416	13.8035			395	80%	80%	6195
gat	24.1897	40.4291	294.121	46.8165	10.1825	12.1119	144.981	78.1196	155.934	48.4186	23.47	12.455	129.075	814.603	176.014	34.3441	86.276	26564.7	1953.78	378.923	0.0227273	0.0508838	31029	85%	85%	222020
gac	1.15081	2.74868	17.5502	0.715639	1.34033	0.0364358	9.68956	3.80651	8.05784	3.99771	2.4236	1.31778	9.02778	36.8293	4.70104	2.88937	5.2543	1134.6	95.678	18.1822			1360	83%	83%	21312
gaa	24.6379	73.6776	206.718	32.7923	8.93708	10.2453	186.421	71.6503	701.546	127.559	41.541	18.1317	126.125	175.156	454.811	69.3689	208.855	1574.25	23001.7	184.778	0.0238095	0.0473856	27299	84%	84%	227348
gag	0.92906	10.768	18.6106	5.13564	2.21518	0.216273	22.159	5.04611	56.4667	16.0111	1.70324	1.73925	14.0274	14.356	42.4508	5.34247	13.1374	135.165	1777.75	20.7395	0.0277778		2164	82%	82%	30684
ggt	33.5963	39.8446	429.95	17.6635	47.2826	5.26325	69.7731	26.3597	52.5196	49.8846	13.2364	13.0513	78.6044	230.363	75.5639	38.2005	647.858	143.916	85.9146	31910	0.102923	0.00941223	34009	93%	93%	92227
ggc	3.32012	2.56501	23.4626	1.7006	2.59421	0.0714921	4.93647	2.28902	3.31975	11.3288	0.825196	0.297583	1.32394	10.3698	3.78513	3.93394	20.9532	12.0291	6.46319	1318.43			1434	91%	91%	10793
gga	13.2111	14.629	203.422	9.23306	13.5892	6.48372	36.0976	15.0213	21.3683	38.1413	6.9012	7.78668	39.784	107.461	46.2084	19.3233	307.564	78.3125	55.622	12168.8	0.0192308	0.00452489	13209	92%	92%	52586
ggg	1.38644	3.5881	25.4838	1.61399	2.35168	0.25671	4.53974	4.45332	1.35336	5.42425	1.5998	0.374475	1.78668	9.3933	7.47258	1.93746	28.1645	7.84597	7.70073	1373.27			1490	92%	92%	10035
