# Supplementary material for: Evolutionary instability of CUG-Leu in the genetic code of budding yeasts
Source: Nat Commun. 2018 May 14;9:1887. doi: 10.1038/s41467-018-04374-7 (PMC5951914; doi:10.1038/s41467-018-04374-7)
Supplement: Supplementary file 4 — Supplementary Data 2 [file 41467_2018_4374_MOESM4_ESM.zip › Data_2_Blast/BLAST_Ascoidea_rubescens.xls]

## Sheet: Ascoidea_rubescens
Ascoidea_rubescens
	F	L	S	Y	C	W	P	H	Q	R	I	M	T	N	K	V	A	D	E	G	*	X	Sum	Universal %	Largest %	All codons
ttt	20418.7	1418.21	98.3187	1735.63	50.4453	298.268	58.1006	114.05	42.5461	39.1248	288.545	126.723	70.9481	48.6527	40.3929	178.199	71.0585	42.544	40.4499	46.0609		0.0731426	25227	80%	80%	197081
ttc	9222.46	578.498	51.3286	774.14	23.9841	111.864	22.5545	42.1522	14.2397	18.5029	140.674	52.1746	25.6148	25.8931	28.9943	84.4142	36.5394	16.4813	15.4002	21.0451		0.0487805	11307	81%	81%	87209
tta	511.871	20962.8	85.9425	107.122	50.6298	46.4683	74.1394	25.7199	72.4034	59.6284	868.895	443.762	99.6533	42.4296	85.5156	444.773	97.2839	28.262	48.6326	34.0404	0.0232558	0.0318273	24190	86%	86%	161319
ttg	404.855	17065.8	65.2588	93.5137	44.5605	41.119	51.2294	19.6443	68.8428	50.1182	692.34	378.633	84.8153	31.1629	69.9282	363.52	88.1187	20.928	42.1198	19.4216		0.0361767	19696	86%	86%	125719
tct	34.0165	79.6709	7071.64	21.2092	87.9917	10.0635	226.442	25.0345	93.6296	45.6701	26.335	20.2452	511.514	192.538	104.456	60.3811	747.213	105.462	79.6662	215.822			9759	72%	72%	128175
tcc	18.742	41.6486	3299.06	23.7063	38.5324	3.5146	112.758	12.0016	54.6076	23.7885	21.3383	6.55296	245.394	97.085	49.0684	29.3417	411.254	59.4674	51.9071	122.233			4722	69%	69%	66161
tca	39.847	82.0145	6600.11	30.2751	82.5829	8.26101	258.922	33.9383	94.011	55.2261	30.7306	13.3103	487.712	179.651	128.547	63.8883	845.569	93.0094	126.48	248.884		0.0294118	9503	69%	69%	130925
tcg	13.4014	26.9348	1838.95	8.17789	29.923	9.85034	59.8023	10.3849	19.8845	8.47665	6.05416	4.70004	137.761	46.47	25.2629	12.3229	228.61	20.0319	23.8717	70.1277			2601	70%	70%	31346
tat	1441.2	258.425	80.4555	14775.8	39.4972	271.32	39.2103	305.191	46.5737	54.6255	91.1778	34.2397	48.0182	94.7527	63.5138	67.2744	55.0535	46.1903	61.3189	47.0259	0.0879576	0.030303	17921	82%	82%	120329
tac	763.859	149.62	33.5627	7715.35	14.3234	137.975	19.3938	158.341	26.666	32.5578	39.2668	23.4789	23.2009	50.409	35.7953	32.1975	27.2921	24.511	33.167	21.9878	0.0498487		9363	82%	82%	56886
taa
tag
tgt	45.8953	108.867	192.062	33.5613	6049.5	14.4294	19.0367	5.86182	11.5849	19.3098	45.9104	13.4811	96.106	32.025	11.5268	175.731	318.385	17.5735	8.16078	88.9923			7308	82%	82%	45198
tgc	32.3771	57.337	78.1696	17.1015	2874.23	5.86678	9.76779	4.22666	9.41506	11.261	23.287	10.0124	48.6337	14.3378	3.6774	89.0664	156.086	3.98257	6.21067	38.957			3494	82%	82%	30682
tga
tgg	282.275	70.2315	22.5859	236.166	11.7257	12690.8	5.01978	11.8305	6.73215	15.3	11.9727	14.6415	11.5739	7.53874	13.0381	11.4566	14.3477	4.04166	8.28913	15.173	0.263249		13465	94%	94%	40246
ctt	163.151	4764.94	18.9169	44.0811	12.2407	22.5705	31.2103	18.2215	22.9803	32.182	307.966	109.952	37.2267	11.8885	23.4021	192.42	39.1784	10.1192	26.5864	13.7358	0.0263158		5903	80%	80%	72098
ctc	74.2031	2233.34	10.4046	13.3534	4.87787	5.55474	15.5321	4.97344	14.0102	8.21405	133.105	55.513	12.2433	6.76216	13.5191	76.1947	14.2354	5.19109	12.0747	6.64315		0.05	2720	82%	82%	41418
cta	156.205	7184.51	44.2729	35.4511	18.3234	21.8691	38.6518	10.0271	27.5428	20.9656	350.116	153.131	38.3011	22.0509	26.9087	168.368	40.3078	16.945	28.3132	9.70962	0.0285714		8412	85%	85%	66019
ctg	1.3156	48.4555	14.787	0.978749	1.9181	0.886364	9.50944	1.3443	10.3887	3.46624	4.03866	7.66401	6.9846	2.0251	11.888	0.995341	3.93897	3.26915	6.81517	4.33097			145	33%	33%	28278
cct	15.4385	50.8113	123.892	12.8689	8.73199	2.60929	10212.9	12.4839	39.7288	23.1057	16.37	5.82642	57.0134	25.4997	51.5465	29.9082	122.91	41.3711	56.7971	39.1629			10949	93%	93%	58879
ccc	7.18634	21.5412	56.6117	4.15146	1.34987	2.49619	5297.73	9.74457	16.9261	11.4403	7.39016	2.05121	28.3154	13.4991	33.2129	16.3213	57.3738	24.9788	23.4707	16.2002		0.00662252	5652	93%	93%	32001
cca	15.3497	53.281	170.858	16.8533	5.61968	3.44174	14820.8	25.8058	64.3766	33.8726	24.4079	7.46984	77.7357	43.4489	75.4855	47.8579	185.172	45.6533	55.2408	55.2274		0.0357812	15828	93%	93%	78275
ccg	1.22341	3.75636	16.944	1.15047	1.96002	0.136905	1183.33	1.84161	5.39088	2.59026	1.96996	1.44146	6.38072	2.31047	6.39148	5.49975	18.0534	6.34114	3.95073	3.33687			1274	92%	92%	11669
cat	58.7137	41.9107	77.1653	228.861	6.18988	9.69403	55.6201	7995.23	165.449	111.904	14.3315	5.6634	32.198	213.778	100.832	13.6418	26.661	75.6875	75.9469	51.5108		0.0153846	9361	85%	85%	66421
cac	29.3526	23.3104	31.5255	107.115	2.99884	9.69263	20.4552	3283.69	71.4648	54.6494	6.84589	4.03005	14.0264	89.0158	38.492	4.8658	12.7803	39.9455	36.8166	29.9316			3911	83%	83%	38265
caa	25.2726	123.481	138.59	40.5377	7.02228	10.1487	146.826	167.007	9695.68	221.93	31.7602	36.4009	82.1427	138.973	470.882	37.0776	88.8621	156.874	964.523	90.9412	0.0107527	0.0571895	12675	76%	76%	133953
cag	11.8797	41.3255	40.941	16.3712	3.45138	4.14511	41.0772	54.5988	2760.99	71.8256	5.63244	12.1156	27.477	47.3866	143.011	15.8974	29.7641	41.4362	255.723	15.9487			3641	75%	75%	46007
cgt	2.48194	8.70924	14.2659	10.2837	3.17637	1.13913	13.9851	26.683	22.1808	2497.37	2.95164	1.17651	5.65785	12.512	142.217	3.85389	4.41265	5.83735	9.45118	13.6563			2802	89%	89%	17704
cgc	1.93865	2.08885	2.06159	0.5226	0.0511905	0.133514	3.60149	7.25655	2.97784	320.302	2.32696	0.257645	1.2858	5.51494	40.6039	2.40704	1.4762	3.11172	4.27411	4.80776			407	78%	78%	10709
cga	2.13758	9.8934	8.69297	4.35478	0.593633	0.458599	13.8071	6.72656	20.368	1825.7	4.65985	2.72694	7.35629	16.1473	144.134	3.17229	6.83406	4.09928	8.95117	13.1561	0.0294118		2104	86%	86%	18181
cgg	1.05601	0.220868	3.70213	2.26407	0.331797	1.03571	0.979654	2.37303	4.79169	272.769	0.507303	0.143879	4.33592	1.56661	44.4801	0.287139	0.435165	0.0864733	2.80886	4.82474			349	78%	78%	8033
att	253.947	2335.89	74.5765	90.8035	67.5668	17.7898	72.5417	23.7809	41.2662	73.1839	11052.6	235.888	215.654	50.7244	101.697	2245.23	152.946	32.8273	65.0686	29.9978		0.0392157	17234	64%	64%	189679
atc	121.022	1157.71	39.1668	42.7024	32.0101	10.0712	51.2998	12.0427	28.6777	29.1693	5655.33	117.979	111.021	28.719	53.3783	1118.56	83.4063	8.21473	34.5395	13.9778			8749	64%	64%	98681
ata	120.12	1176.88	44.1976	30.0416	27.4452	8.20811	34.2405	8.95438	20.8958	36.0495	3740.22	122.436	103.888	20.6558	48.5096	820.311	72.4702	9.15704	38.3031	13.0098			6496	57%	57%	100005
atg	150.631	1139.88	48.8872	39.1258	19.3729	20.7085	22.7146	16.423	71.9479	48.7322	387.547	6611.7	79.6109	33.0697	54.0894	164.054	74.8219	14.6394	30.0497	26.971	0.0263158		9055	73%	73%	65743
act	22.4679	141.365	692.047	23.1182	54.5277	6.13381	93.6426	22.3657	61.3374	82.3262	118.788	40.1663	8377.05	145.135	150.148	212.854	285.865	74.9427	92.1177	81.58	0.0232558		10778	77%	77%	97834
acc	17.3958	56.4369	341.663	11.2096	22.755	4.46153	53.3033	11.6657	35.8318	38.9453	56.1249	12.5948	4033.01	70.794	59.8368	91.3807	128.768	34.4156	57.2489	40.1621			5178	77%	77%	51672
aca	22.0808	97.7749	541.925	17.1891	38.4173	3.37334	92.1679	17.8903	51.0125	68.1631	84.2979	30.2665	5703.27	108.697	118.809	160.79	198.293	51.0904	70.4002	59.0883			7535	75%	75%	78034
acg	4.49318	23.2412	105.874	5.90479	6.55969	0.128836	9.49391	0.934825	14.1556	10.8917	11.4264	5.67118	902.014	16.46	21.7497	25.378	33.3201	10.5377	8.46719	11.2981			1228	73%	73%	15917
aat	51.1675	106.741	682.222	98.4233	28.4112	12.8421	153.594	298.084	223.458	198.997	48.0375	26.9123	328.458	12041.7	458.685	56.3032	129.458	1066.95	318.719	623.873			16953	71%	71%	318699
aac	24.2232	44.4049	356.326	55.1747	13.4524	8.63491	71.0033	158.507	121.8	113.1	29.4379	13.1712	176.953	6773.85	243.12	30.5899	68.1333	576.77	171.669	398.682			9449	71%	71%	156563
aaa	42.4536	165.888	266.229	70.1451	13.0496	15.9204	225.576	87.2872	496.176	2162.76	68.1562	39.9324	179.341	312.219	18257.8	63.9982	128.177	156.462	573.258	222.147	0.03125	0.0294118	23547	77%	77%	271934
aag	14.1561	61.0037	90.4601	19.6699	3.44111	3.67772	96.3939	41.8584	166.133	770.839	21.3355	13.1822	71.5362	98.1761	6497.96	27.2934	48.907	52.1869	194.525	72.2406		0.0263158	8365	77%	77%	87947
agt	15.3906	24.1422	2635.61	14.4066	30.9391	8.843	48.7677	26.8912	30.49	53.2439	15.1574	7.05062	268.809	201.826	80.8705	28.52	251.835	95.5947	58.7011	257.912			4155	63%	63%	67620
agc	5.80416	18.1737	991.975	4.75743	14.4076	1.86399	35.1638	18.4716	26.7817	28.4736	8.42918	3.12326	125.056	134.028	60.4757	10.3511	109.286	63.3088	31.1641	141.905			1833	54%	54%	49820
aga	19.792	67.1358	88.7297	24.3429	10.214	12.4809	60.2721	62.0956	164.434	19059.5	28.2911	16.8283	70.1559	102.181	1558.51	38.4922	45.0565	36.1425	79.833	79.5453			21624	88%	88%	97442
agg	4.78331	8.96899	15.1375	5.32553	1.63161	3.49579	13.9766	11.3369	19.594	2041.56	4.3437	4.53656	11.4122	14.9152	255.403	6.07234	5.79582	6.19264	7.41312	16.1072			2458	83%	83%	21849
gtt	125.868	732.216	74.6088	47.2025	107.917	13.0628	80.8497	15.6382	31.4904	37.412	1461.11	80.8606	266.427	30.2184	80.2654	10814.2	396.784	36.9606	76.0791	43.8394		0.0232558	14553	74%	74%	100857
gtc	45.0414	261.546	28.9932	21.5255	34.012	6.00072	22.2831	12.9183	16.5283	14.8969	553.281	38.5025	109.465	15.4693	22.2203	4366.25	169.003	11.5279	28.8224	15.6877		0.0285714	5794	75%	75%	39695
gta	30.6885	232.489	20.0091	10.3326	27.7234	3.25819	10.2443	1.76094	12.3717	8.63621	340.824	23.5032	65.6918	9.81019	18.414	2113.23	102.797	6.5342	30.705	15.9728			3085	68%	68%	32327
gtg	20.9298	226.766	11.134	17.1035	24.3318	3.82701	27.1988	2.47007	12.7262	13.225	337.805	28.8409	67.5973	8.59834	19.9237	2227.38	114.274	7.40647	21.1214	9.34294			3202	69%	69%	32708
gct	48.6431	114.175	703.853	21.789	115.755	7.74218	186.551	16.2533	59.6411	46.4205	59.0977	20.0361	243.642	60.1697	90.1348	285.745	11527.8	54.7922	119.944	537.825			14320	80%	80%	84278
gcc	11.1406	59.8037	287.329	8.80213	39.4289	2.20555	82.1313	3.41658	21.5482	17.8782	32.4801	10.3572	105.102	21.0338	46.4008	122.868	4679.36	21.5716	47.7758	212.371			5833	80%	80%	35393
gca	27.9639	71.5716	472.119	21.106	64.8534	7.52832	161.253	9.61846	34.8286	30.7895	36.982	19.0233	139.967	35.9473	44.1458	168.695	6299.18	23.4748	63.9753	282.981			8016	78%	78%	55501
gcg	2.01311	13.0496	70.5173	1.54672	11.0981	1.20121	19.9204	2.21618	5.62192	3.20159	8.93075	1.19277	24.1605	4.39257	7.49842	34.2579	1014.37	8.53573	12.8821	47.3909			1294	78%	78%	13456
gat	24.322	37.5365	220.479	30.928	8.41406	6.67251	129.548	62.9067	115.255	50.7015	21.4421	9.20064	104.389	664.104	125.443	32.6536	69.8555	20921	1519.79	328.308		0.0950963	24483	85%	85%	177151
gac	9.79144	11.9861	85.3127	11.9838	6.66189	3.11523	48.8389	29.7205	44.0618	12.2999	10.9063	2.3439	39.9589	251.228	54.1919	8.80108	31.3357	7103.6	523.462	129.387	0.011236		8419	84%	84%	64491
gaa	20.782	70.226	175.882	35.7119	4.4306	8.77727	161.24	48.2356	555.222	101.192	33.2603	16.8488	98.8943	146.969	371.64	53.8371	161.376	1314.93	19513.4	164.058	0.025	0.0585844	23057	84%	84%	173701
gag	3.82668	19.7023	42.7949	6.79268	1.58221	3.81541	43.4831	14.9479	198.687	32.9019	5.01825	5.50715	30.6667	59.8521	119.91	15.9376	42.5824	429.254	5507.99	52.7487			6638	82%	82%	57912
ggt	17.4101	29.2471	296.247	17.4045	28.5445	6.9569	45.7909	15.2745	28.3177	38.6145	10.6541	7.29977	49.8074	148.846	62.4604	31.2906	482.659	111.083	57.8134	23183.2	0.0802007	0.014968	24669	93%	93%	69295
ggc	8.68572	10.5535	130.379	7.9273	18.8834	1.69467	18.7711	8.16771	18.4617	13.744	3.19421	4.33772	23.776	71.4069	33.0201	12.7522	164.819	54.8541	28.8171	8257.73		0.0212766	8892	92%	92%	34349
gga	14.7361	13.0689	179.633	8.94572	12.3744	4.71808	43.3015	13.1801	23.2925	33.6638	5.76953	4.93269	37.0389	92.8281	51.0767	15.6005	262.904	69.6401	64.1493	11081.1	0.0409091	0.0044843	12032	92%	92%	47944
ggg	1.426	7.3279	64.3631	3.74321	5.54693	1.34074	14.7352	4.04876	10.8523	11.2878	1.74879	1.77153	17.8568	34.0276	15.9823	6.11033	89.1945	26.0808	16.8583	3865.7			4200	92%	92%	18721
