# Supplementary material for: Evolutionary instability of CUG-Leu in the genetic code of budding yeasts
Source: Nat Commun. 2018 May 14;9:1887. doi: 10.1038/s41467-018-04374-7 (PMC5951914; doi:10.1038/s41467-018-04374-7)
Supplement: Supplementary file 4 — Supplementary Data 2 [file 41467_2018_4374_MOESM4_ESM.zip › Data_2_Blast/BLAST_Ashbya_gossypii.xls]

## Sheet: Ashbya_gossypii
Ashbya_gossypii
	F	L	S	Y	C	W	P	H	Q	R	I	M	T	N	K	V	A	D	E	G	*	X	Sum	Universal %	Largest %	All codons
ttt	14832	456.854	42.8542	577.906	17.97	46.0739	13.2405	17.1559	7.23075	6.39109	113.511	43.2303	17.7455	12.871	9.32835	65.8175	19.3698	8.27717	6.98756	13.1773		0.0437143	16328	90%	90%	46955
ttc	21256.5	611.21	47.4942	822.16	30.6685	68.4894	10.2943	22.655	10.0633	8.63498	150.331	59.0008	25.9175	24.1807	10.8766	79.1439	30.7332	10.7593	12.5138	13.3012		0.0815331	23305	91%	91%	58683
tta	110.845	5792.25	17.1072	14.7007	5.69995	8.92964	6.52756	3.18645	7.74554	5.96129	179.565	80.6362	15.6934	5.60858	8.10229	71.727	15.1978	3.32413	6.25369	1.90765	0.0285714		6361	91%	91%	25712
ttg	239.543	15146.1	34.7282	29.5078	13.4179	21.8279	19.6048	7.86229	19.0826	15.5824	414.564	200.624	36.0061	14.2153	26.2684	182.014	29.6856	6.84698	11.1887	5.22962	0.0294118	0.0301846	16474	91%	91%	51584
tct	19.0907	22.5214	5886.21	11.6834	24.9337	4.42905	67.3718	5.73984	18.2593	9.08175	9.10313	4.71977	189.358	51.709	22.4569	14.2384	201.08	28.5003	20.0378	40.4444		0.0294118	6651	88%	88%	39478
tcc	56.1152	22.732	6439.65	13.504	26.079	3.4641	73.2788	6.56244	14.0066	13.6613	9.18501	4.38156	211.987	54.0909	22.5055	11.1389	234.06	32.3911	21.4999	52.67		0.04	7323	87%	87%	39928
tca	5.39638	57.9021	3518.68	7.87276	14.1352	2.59691	62.4874	3.30349	9.08758	10.1204	4.16047	2.72113	127.702	34.4613	12.3172	11.3235	134.013	15.612	11.6704	35.4371			4081	86%	86%	29009
tcg	18.2407	26.6813	8029.31	12.1449	37.2604	6.92973	92.0772	10.2588	23.2759	11.7011	8.99591	7.41438	250.292	66.2496	29.9067	17.6333	265.684	33.0129	28.8536	69.0578	0.0232558		9045	88%	88%	44942
tat	560.091	66.0046	28.5832	9127.6	17.5079	39.7575	5.24755	101.519	14.1074	12.9393	24.2228	8.1181	11.6075	23.8182	10.0107	17.5419	11.711	15.5885	7.65798	8.33444	0.0277778		10112	90%	90%	34717
tac	1003.4	114.796	41.8277	18080.8	31.7165	72.6863	10.3997	181.196	25.8101	22.8617	36.3076	12.6859	21.477	45.505	22.4421	36.6718	17.1443	61.55	20.1135	14.5011	0.0833675	0.061553	19874	90%	90%	53680
taa
tag
tgt	22.4806	31.3808	79.7316	30.6313	3941.18	7.86416	7.22261	5.13214	1.93203	9.75246	13.5755	3.42489	30.5974	11.8	4.54997	25.6725	46.9715	3.60319	2.05121	28.4508			4308	91%	91%	18698
tgc	49.3764	43.9243	146.614	45.9141	6295.02	11.6143	9.58581	8.55264	7.83538	21.3204	19.1986	7.90435	47.0268	27.4487	7.94293	55.3799	77.2647	8.58009	6.22394	44.2236		0.0450192	6941	90%	90%	29266
tga
tgg	173.788	93.3584	22.7769	146.154	18.2056	14779.7	7.29479	8.84934	10.6163	66.5924	18.748	10.7497	14.3897	8.53202	14.7124	14.5448	13.5252	5.42492	8.22307	20.5526	0.119	0.121669	15457	95%	95%	32293
ctt	156.581	8332.15	21.8933	21.6524	9.40666	8.20693	15.944	5.98243	15.0375	7.07158	311.795	117.522	19.7046	8.87766	17.2748	117.231	21.8426	5.39384	12.1286	6.30384			9232	90%	90%	38001
ctc	250.362	10380.1	25.3344	29.4874	12.3127	5.86572	17.4654	5.65322	19.0759	13.8094	397.695	157.803	30.8539	13.4997	19.3177	139.578	32.394	3.8013	11.5063	4.9689	0.025	0.0460951	11571	89%	89%	44186
cta	159.732	9351.86	21.378	24.5834	8.2029	10.7457	17.2811	5.39187	23.988	14.0922	293.803	129.006	20.4331	7.0398	17.2184	118.76	23.6186	3.86012	9.26145	3.73166		0.0142857	10264	91%	91%	36399
ctg	395.461	21168.6	42.3858	58.7492	22.6219	23.3847	35.5628	18.1643	45.8066	27.8531	706.293	307.266	49.9895	18.9099	37.1055	292.465	44.6493	7.18412	25.2776	10.2683		0.0313162	23338	90%	90%	78050
cct	8.46137	31.9036	93.2353	7.87772	3.71284	0.373838	7980.65	11.2465	25.0531	16.6768	14.6236	4.28637	32.7739	15.476	32.4912	21.1084	68.7857	17.2574	21.1348	18.8677			8426	94%	94%	30057
ccc	5.09144	35.6633	93.792	9.05476	2.47986	0.59074	8028.09	11.4944	26.5981	14.2542	10.197	3.86953	41.4509	18.0579	31.7714	19.3064	70.1319	20.7177	29.5847	21.7988			8494	94%	94%	31091
cca	9.20296	36.8936	111.545	7.70915	3.3209	0.671239	10391.9	11.8076	35.5171	20.9783	15.1869	7.32838	41.0294	19.8903	39.6884	26.9225	89.3806	22.9634	30.9461	17.1334		0.0147059	10940	94%	94%	37445
ccg	11.706	41.9975	128.346	10.0153	5.52926	1.68988	11936.1	15.1386	36.9642	17.4096	21.4606	5.34944	55.3398	24.3334	43.6354	32.8589	100.611	23.6065	35.5514	26.371			12574	94%	94%	43232
cat	25.1428	27.2251	27.2317	147.519	3.01775	1.61226	31.1583	4935.41	107.076	46.2768	5.29463	2.95173	15.0142	138.405	36.9483	4.4961	9.64365	29.6122	28.6429	17.3254			5640	87%	87%	31066
cac	42.3042	26.0116	40.5649	240.496	6.74911	3.75555	26.8192	7825.24	133.221	69.5071	6.81318	3.8641	17.4335	180.484	49.0654	6.91083	11.6638	48.1017	29.1182	28.8325		0.0487179	8797	88%	88%	40308
caa	3.17376	36.5754	31.7736	9.12611	1.23735	2.48442	34.7163	51.2742	4578	83.5052	5.12647	6.41085	16.4348	41.4807	119.839	8.68569	17.9267	18.9181	160.079	16.234			5243	87%	87%	36898
cag	13.1855	109.825	84.17	27.7885	4.54827	3.59677	70.6118	126.962	11586.7	137.399	23.1855	23.8785	48.4253	96.5259	307.931	21.066	41.4846	59.3932	405.508	32.7058	0.0102041	0.114176	13225	87%	87%	78264
cgt	3.25856	11.5679	16.3157	10.6143	2.52006	2.39877	10.5813	24.9452	34.2598	4614.42	7.03882	3.07509	9.50062	18.8759	267.709	4.92502	9.20542	3.726	11.5597	10.4995			5077	90%	90%	24062
cgc	8.43065	39.1697	31.9192	20.1253	9.44181	2.91256	26.8102	46.6424	66.8512	7664.28	12.8666	8.51716	26.4037	45.8549	708.291	10.3294	13.8413	13.9188	25.0826	32.2817		0.0272059	8814	86%	86%	48145
cga	1.48834	8.25638	8.34969	3.86512	1.39803	2.29924	9.11646	9.73012	18.862	1631.59	3.36359	0.719015	4.77428	9.37813	145.583	2.46557	2.26339	2.17588	4.10954	5.21409			1875	87%	87%	15758
cgg	3.95536	25.4132	24.1373	9.17036	4.04644	8.23461	13.6457	36.4379	88.4476	6416.47	8.90185	5.22996	22.9667	36.6209	603.862	7.37334	9.06617	7.49329	18.3142	20.1852		0.030303	7370	87%	87%	37655
att	66.8362	585.599	10.2738	14.6724	5.37157	3.29835	7.84906	2.38569	3.81876	7.59242	8055.6	83.264	53.6162	14.2896	13.0381	577.182	20.4054	4.66779	5.46055	6.76466		0.00980392	9542	84%	84%	46122
atc	93.5623	712.99	17.8476	11.4597	6.85823	3.81117	16.1901	1.8117	7.78351	6.89756	11279.7	102.588	69.6692	10.81	11.2663	771.612	30.3818	5.79	10.1897	7.74668	0.0294118	0.0245098	13179	85%	85%	55215
ata	41.3481	453.553	10.3292	8.39259	4.57172	5.97166	8.13419	1.66634	3.97339	6.60438	4277.2	64.9385	34.8098	3.11401	50.493	319.235	12.9032	1.83098	7.39652	1.52976			5318	80%	80%	34870
atg	120.197	1284.73	46.5408	17.6984	9.0618	15.0788	16.6316	6.23057	42.6434	34.6179	305.677	8378.26	87.092	28.6466	67.008	132.548	42.3998	4.28932	14.6559	14.964	0.0294118		10669	78%	78%	54564
act	8.41932	23.198	238.234	7.80701	12.4776	1.33392	23.0271	7.18355	9.47318	9.09328	38.2565	16.3949	4468.42	56.5132	26.4138	43.063	66.2309	18.3805	18.1836	15.8994			5108	87%	87%	32885
acc	7.64592	39.1767	347.531	8.33259	15.0577	3.9861	27.9378	6.79707	12.4343	19.8999	51.477	15.1967	6392.96	76.6766	47.5105	69.5382	104.962	21.6516	28.9545	21.2774			7319	87%	87%	39621
aca	8.12203	34.5318	263.518	4.25277	14.5556	0.511388	25.773	4.03185	9.89224	20.0602	43.8758	15.575	4555.37	54.0247	28.0601	47.8953	69.3894	11.5451	18.4966	9.46423		0.0517241	5239	86%	86%	35621
acg	15.2248	56.066	360.209	8.7962	14.1612	3.27806	46.0413	6.39925	23.3784	24.8798	63.968	20.7262	7025.3	77.5438	62.7469	80.7708	101.396	19.8859	23.962	20.2705			8055	87%	87%	43238
aat	7.51733	16.5929	176.51	18.203	6.57839	1.229	13.1099	76.8191	38.8765	24.4919	16.2241	5.6068	67.6876	7933.21	104.636	10.2027	17.8222	233.493	51.8288	68.3618			8889	89%	89%	43766
aac	10.4735	18.2507	310.465	37.1348	12.2087	1.69186	20.5603	124.96	64.8479	46.7008	20.9082	9.86882	125.146	14977.5	151.097	14.2628	35.3237	380.945	72.6308	126.982	0.030303		16562	90%	90%	63403
aaa	3.68978	28.593	48.4563	5.69936	3.3379	1.58356	28.1948	16.348	101.431	432.037	12.57	12.2146	41.2258	88.3018	8504.35	12.9133	22.0024	21.4784	68.2938	28.2318		0.0474096	9481	89%	89%	49224
aag	9.98095	63.7074	121.2	17.1359	4.08754	2.60469	46.9939	38.2874	211.885	982.953	33.6736	33.1773	99.3284	176.451	22166.8	36.1099	60.0986	49.3124	161.656	48.57		0.027027	24364	90%	90%	94730
agt	1.89135	5.45821	1935.72	3.84957	19.3867	0.165237	8.44845	5.48357	8.21166	15.7533	3.97829	2.27849	97.6809	111.301	24.9513	4.21814	50.9858	26.9103	20.9909	87.3388			2435	79%	79%	25064
agc	5.3047	12.0765	3600.83	11.8072	32.725	3.82315	23.9573	14.3504	15.9269	32.7615	8.84139	2.19654	180.352	247.057	57.6353	10.6756	89.0931	58.8753	34.7459	159.964			4603	78%	78%	47460
aga	2.69586	18.4665	24.149	4.4277	1.76362	5.68967	4.44511	11.4714	32.6751	6254.65	7.61753	4.49292	18.2726	25.9009	451.314	6.60216	7.72399	7.2262	14.1683	14.2498			6918	90%	90%	28314
agg	1.80441	10.2802	18.509	5.9868	2.09943	2.97555	9.36192	12.086	26.8799	4237.82	5.33646	3.92707	16.0753	17.509	453.042	5.58793	5.6385	3.48587	12.6564	13.9099	0.0322581		4865	87%	87%	25609
gtt	29.5554	210.51	17.8581	5.46971	14.5501	3.21685	11.6624	3.52606	5.2532	4.24742	560.57	27.6593	66.3208	6.07947	10.9924	5296.92	103.556	6.78504	10.9425	12.3051		0.0147059	6408	82%	82%	39683
gtc	42.0275	254.737	18.9043	9.83883	19.158	3.23394	13.2152	1.50971	5.19359	6.34871	704.826	32.4378	80.4483	7.02296	15.4324	6398.16	121.926	4.05474	16.214	11.2702		0.0384615	7766	82%	82%	43122
gta	21.2206	141.589	11.5395	7.51339	9.3938	2.69878	13.8495	1.41487	3.60892	3.92658	341.831	16.7693	39.4292	3.66121	13.1479	2539.79	88.3047	3.52532	15.4064	4.31512		0.0649225	3283	77%	77%	27341
gtg	62.5911	505.333	24.6712	25.3964	34.8695	5.83135	41.2385	2.78231	8.96802	7.47322	1098.72	53.4689	121.322	9.8847	20.3199	9433.77	169.926	6.28085	27.9981	17.1162		0.0478022	11678	80%	80%	67108
gct	10.7221	36.4797	286.425	9.4163	27.8559	4.99296	84.1693	3.88959	13.1194	11.0882	22.6253	7.58614	93.8263	23.7063	18.1446	98.8819	5562.25	25.4885	37.5065	137.8		0.0285714	6516	85%	85%	44278
gcc	15.5177	49.0935	387.577	5.70093	34.8619	4.16015	83.9271	5.06319	22.4197	13.8513	28.7458	9.5686	117.314	29.4143	45.048	122.482	7227.29	29.7749	54.0052	188.183			8474	85%	85%	54897
gca	12.8739	40.2558	358.857	6.66387	31.8419	3.20359	85.2703	5.33091	15.4557	11.6586	25.673	5.94022	96.6252	27.3494	32.7444	105.96	5806.17	20.7678	51.5195	147.831		0.00990099	6892	84%	84%	50121
gcg	18.4824	65.3419	522.365	13.0281	44.9635	2.43003	153.427	10.1136	23.5846	16.1159	37.6681	17.8535	147.546	39.557	49.5394	149.245	8288.66	25.7806	66.569	241.727			9934	83%	83%	69634
gat	6.97701	11.1033	85.3596	12.3834	2.65612	0.358076	16.8978	27.4612	34.1227	12.0695	7.39752	2.66071	35.9144	321.927	29.5579	12.4735	27.9641	13231.4	558.369	74.9623			14512	91%	91%	62715
gac	7.996	11.559	122.56	18.8004	5.10825	1.43207	27.5055	33.3038	49.3956	13.6564	10.5675	5.23958	46.1217	447.235	49.5246	16.663	40.5442	20094.7	818.715	120.231		0.117757	21941	91%	91%	79756
gaa	5.12944	20.2881	47.7298	13.8707	1.794	0.704957	25.5469	15.311	175.081	21.2348	11.7957	6.24316	33.4358	49.4194	90.0302	26.0787	46.189	527.369	11068.8	42.8396	0.025	0.110679	12229	90%	90%	63793
gag	9.09829	36.3328	79.5019	15.451	3.01625	2.34559	52.3423	25.6204	322.736	35.5083	22.2379	8.89583	58.3363	95.4668	170.155	40.5449	82.7938	885.493	20107.4	64.7446			22118	90%	90%	99750
ggt	5.18825	8.24628	128.316	5.14	11.7243	2.95892	16.8636	9.17639	11.1698	21.4149	5.56869	2.45319	21.921	81.0412	29.4687	10.0513	147.688	59.7846	30.008	12704.8	0.0192308		13313	95%	95%	36410
ggc	16.2278	17.7776	212.538	9.23675	21.0187	3.5899	41.8352	16.5263	23.4672	36.2574	9.06858	5.92047	36.9545	164.445	55.7916	19.1176	229.228	124.395	62.8792	19129.6		0.078881	20236	94%	94%	63612
gga	4.71659	6.20787	90.4065	3.80522	6.99063	3.57339	18.3185	7.5117	9.62285	12.3228	3.43078	2.45611	15.3799	61.6513	20.4418	5.46838	81.8755	40.7126	36.0924	6974.99		0.0263158	7406	94%	94%	27856
ggg	8.73235	9.76252	144.766	7.46109	14.0642	2.94064	17.8517	8.42561	12.4403	22.8325	3.8393	3.66682	23.1748	84.702	30.2834	13.6346	142.833	63.1348	38.5918	10401.9		0.00416667	11055	94%	94%	37277
