# Supplementary material for: Evolutionary instability of CUG-Leu in the genetic code of budding yeasts
Source: Nat Commun. 2018 May 14;9:1887. doi: 10.1038/s41467-018-04374-7 (PMC5951914; doi:10.1038/s41467-018-04374-7)
Supplement: Supplementary file 4 — Supplementary Data 2 [file 41467_2018_4374_MOESM4_ESM.zip › Data_2_Blast/BLAST_Aspergillus_nidulans.xls]

## Sheet: Aspergillus_nidulans
Aspergillus_nidulans
	F	L	S	Y	C	W	P	H	Q	R	I	M	T	N	K	V	A	D	E	G	*	X	Sum	Universal %	Largest %	All codons
ttt	7014.71	630.057	42.6557	821.06	18.9831	182.409	25.5276	40.113	15.3576	22.7386	179.108	79.3246	50.2251	29.3959	20.4496	88.7193	62.2624	21.3613	18.5026	42.0268		0.00862069	9405	74%	74%	144972
ttc	13197.6	1080.05	74.8915	1477.46	57.9141	321.089	30.8664	98.3445	38.0934	47.1125	293.684	128.403	70.0063	57.0396	50.6024	185.551	93.3512	27.6214	42.0912	65.2294	0.037894	0.004	17437	75%	75%	181683
tta	90.2231	1853.4	13.8565	35.2585	14.6976	12.5946	10.1819	4.73952	14.0529	8.06106	183.436	67.4278	26.5603	11.6601	17.836	84.9759	18.1481	12.8175	19.0364	11.0346			2510	73%	73%	79756
ttg	292.022	5703.49	32.5409	86.932	37.0555	33.9087	34.4427	17.2163	47.8231	38.9483	452.097	187.39	55.9401	33.5533	44.1192	221.424	54.0518	13.9606	34.2939	18.7861			7440	76%	76%	135387
tct	45.654	78.9336	2911.95	40.4279	46.9691	9.32108	100.768	32.5857	54.2297	41.6679	27.2836	19.5431	316.731	172.584	104.482	58.4165	322.999	105.784	114.299	184.366			4789	60%	60%	152890
tcc	55.3601	83.9368	3289.39	45.8206	54.3763	11.7723	131.922	38.9735	91.1621	63.4352	30.5196	20.6802	371.307	166.563	109.701	55.6464	445.729	127.201	119.685	200.819			5514	59%	59%	143417
tca	26.6055	59.4451	1937.68	28.4257	32.0483	7.74273	82.8213	23.2977	58.6899	38.0536	25.5927	10.9296	254.977	116.636	67.0142	30.6626	234.817	85.6105	83.8103	124.14			3329	58%	58%	134863
tcg	34.5913	52.5693	2482.14	39.06	41.8651	13.9703	104.766	31.6824	70.4467	36.1722	23.6388	16.1908	282.799	155.62	103.114	45.5524	309.9	104.373	79.7798	187.771			4216	58%	58%	119194
tat	918.469	172.99	39.1638	5860.11	23.173	182.18	23.2923	145.79	33.4518	47.3008	72.3671	22.3863	33.5701	50.0863	46.9351	46.2834	38.6345	36.6489	31.4525	41.5839	0.100217	0.0263158	7866	74%	74%	123667
tac	1442.02	281.631	65.7493	9725.66	35.103	262.794	47.2655	210.184	58.5449	65.5639	96.7903	38.299	47.9665	74.2664	53.7914	76.2841	51.6903	36.0298	42.6146	36.5663	0.0580961	0.125	12749	76%	76%	126757
taa
tag
tgt	48.8311	100.415	121.653	32.2309	2165.72	10.0147	12.7102	10.6493	7.04681	19.8643	52.0146	14.989	68.5469	34.0638	18.2043	115.083	163.853	7.92614	14.7862	44.3952			3063	70%	70%	80459
tgc	78.2051	166.705	185.769	37.002	3670.6	24.908	26.9925	18.9094	35.9432	27.3675	98.6298	34.6856	138.843	65.0098	18.8906	207.665	256.178	25.8604	21.7993	74.0398			5214	70%	70%	101094
tga
tgg	698.874	190.666	34.656	624.052	19.8633	9497.16	27.2334	48.4446	25.1778	46.5584	51.7654	26.3046	31.0507	18.9227	44.8761	33.5879	39.0873	34.7292	22.2256	33.5563	0.21376		11549	82%	82%	128259
ctt	386.764	8051.04	47.6852	122.496	54.304	39.8929	62.2012	27.5523	63.3291	57.8576	655.288	249.192	85.0791	30.8759	58.8273	325.274	82.7622	19.3318	42.2443	31.9663	0.037037	0.004	10494	76%	76%	163550
ctc	476.79	10135.2	66.7549	138.504	46.0066	46.4586	64.9553	36.3818	75.387	74.6805	868.152	299.503	104.286	37.87	72.4808	421.428	110.164	23.7141	53.2055	37.1102		0.0169492	13189	76%	76%	184788
cta	222.907	3568.81	25.1903	57.1515	15.3497	12.4909	24.9449	14.4832	23.5858	23.6383	301.926	106.06	39.8896	20.9803	33.41	137.429	37.6713	6.92819	21.1689	19.9449		0.0444079	4714	75%	75%	101754
ctg	416.309	8713.31	57.9272	135.501	37.5031	39.2899	64.5241	27.9851	63.1444	71.1631	761.699	287.494	101.367	37.7818	79.1423	365.587	95.1995	17.6549	39.4143	40.9577	0.0192308	0.032366	11453	76%	76%	172785
cct	23.9789	65.061	132.73	31.5178	10.6154	6.04607	6866.47	21.3368	40.1176	37.78	33.7321	9.25684	57.6527	48.3345	81.8123	59.0981	136.514	63.59	84.7713	73.5332	0.0495338		7884	87%	87%	140292
ccc	25.7868	71.612	113.503	17.6535	10.3424	7.93559	6860.47	24.9622	39.5797	46.2225	28.5194	7.76479	77.1907	46.7072	84.6312	54.7959	126.604	48.8553	77.0539	77.8055			7848	87%	87%	121621
cca	20.2637	53.2991	94.2384	19.4271	8.49798	3.63392	4907.88	18.461	35.5289	30.0946	22.6859	12.1015	61.0434	23.9787	74.456	44.6908	83.8763	48.8517	59.4854	57.487	0.0153846	0.00684932	5680	86%	86%	136461
ccg	20.6354	79.9521	112.229	20.4856	6.99189	7.16479	6294.94	19.6088	36.6857	49.2317	36.4915	12.3676	68.8972	38.7951	88.8563	51.9425	115.69	61.1858	69.9906	69.8451		0.0120482	7262	86%	86%	119041
cat	100.231	101.016	103.278	322.467	9.35901	30.6771	45.2972	3764.65	122.312	137.902	23.1956	17.9604	48.4812	220.096	135.553	26.1235	41.629	88.63	102.657	65.4858			5507	68%	68%	126072
cac	116.316	115.385	106.583	350.795	16.517	33.1604	67.5947	4760.1	157.875	151.241	38.4194	16.503	63.3972	261.141	135.324	33.1897	44.5343	103.66	105.224	72.0277		0.015626	6749	70%	70%	107866
caa	39.7754	118.521	118.311	55.2299	6.41911	6.10144	83.8649	101.286	3064.25	199.726	36.8877	61.3746	74.39	143.368	304.523	43.5314	63.7064	97.6042	406.428	62.703			5088	60%	60%	145869
cag	74.9637	252.077	195.331	102.786	18.7984	19.6493	136.731	174.153	5552.11	328.217	59.0263	98.788	134.825	210.475	570.431	76.2008	134.074	194.089	717.834	133.443			9184	60%	60%	186350
cgt	14.8343	67.6848	50.9877	26.0955	6.46208	8.28864	29.8165	46.4778	110.054	4430.36	23.697	12.0605	50.2388	63.1498	609.846	20.5749	34.77	26.4753	62.6236	31.4995			5726	77%	77%	88882
cgc	26.3513	127.469	83.54	52.7969	13.1956	24.1866	74.8896	84.6186	155.7	5993.23	36.2567	17.7309	74.9904	112.572	1064.59	29.168	51.4583	54.1446	103.329	72.7811			8253	72%	72%	123573
cga	7.18271	75.7648	43.0796	28.5179	5.47947	13.2846	43.4816	35.6426	77.0217	3477.39	22.4138	9.62921	33.4569	58.4827	588.999	23.6371	25.3917	36.7278	63.3889	32.0302			4701	73%	73%	98017
cgg	15.3446	68.6741	59.2329	25.3652	7.12876	7.21124	39.8945	47.114	84.001	3361.48	16.2322	10.4322	39.8326	79.3759	614.98	24.1666	41.5377	40.1974	84.6125	43.1701		0.0181818	4710	71%	71%	97135
att	200.479	1536.43	55.1709	84.264	43.6251	26.2021	59.2757	16.0779	35.9908	40.3757	5017.41	173.814	124.152	35.8438	55.431	1080.33	107.145	16.7797	32.4438	20.7318		0.0285714	8762	57%	57%	150719
atc	321.288	2142.18	67.4128	105.607	71.2404	36.4194	71.5938	25.7806	61.9133	50.4256	7020.73	219.553	190.26	49.1356	74.0877	1532.17	163.034	27.5829	50.8221	41.761		0.00980392	12323	56%	56%	182639
ata	76.1584	508.05	17.6951	28.7629	10.4179	11.8523	23.8108	5.11554	11.759	13.3164	1127.47	57.8772	59.3588	11.676	25.7773	288.119	26.7362	5.38339	15.17	9.49466			2334	48%	48%	103006
atg	435.914	2269.12	133.043	140.74	58.322	40.8738	45.643	37.3023	171.813	87.4887	644.597	4504.69	180.517	62.7414	158.853	362.666	190.605	35.2284	97.8749	56.9415		0.0263158	9715	46%	46%	152808
act	51.0428	159.612	427.727	39.8859	46.9603	5.01046	83.446	22.6328	42.3476	51.9908	94.3795	35.7019	3412.32	117.323	103.375	189.097	157.95	70.0098	89.0471	73.1394			5273	64%	64%	123899
acc	61.2925	214.062	565.456	46.5452	60.5339	12.2718	114.561	35.7599	82.3883	52.8228	134.636	54.1913	4595.39	175.315	141.563	261.003	218.469	105.39	127.462	104.866		0.0181818	7164	64%	64%	138446
aca	46.491	152.249	457.755	52.1349	55.7506	12.8838	90.9845	25.3563	57.6415	57.5183	97.7659	51.4083	3268.69	113.234	95.7847	203.231	157.494	78.3867	101.743	63.4792		0.0174915	5240	62%	62%	128084
acg	56.9285	134.075	431.712	33.7144	40.9082	12.9094	95.6413	22.813	55.6133	52.8022	93.3236	32.7668	3197.28	140.781	96.8786	186.873	146.113	84.356	104.022	78.4837		0.00877193	5098	62%	62%	107838
aat	32.8603	70.3784	312.822	43.7254	19.2276	13.7489	59.4691	113.569	89.8948	81.7577	21.1599	16.1998	147.532	4581.87	165.082	33.7935	57.7646	362.396	107.877	215.87			6547	69%	69%	140387
aac	44.693	114.449	513.139	76.4514	29.9081	17.1006	86.8172	176.527	151.255	143.812	47.8739	21.187	227.641	8006.57	218.716	51.579	104.041	587.429	187.967	331.844			11139	71%	71%	153728
aaa	18.8406	93.08	75.1278	41.2831	4.84567	10.8714	106.242	38.1797	151.736	528.245	31.123	12.3093	72.0817	120.153	4651.69	39.1755	58.8219	70.1486	195.307	73.7386			6393	72%	72%	145022
aag	45.2984	210.734	198.539	57.7568	13.8916	12.3226	181.223	87.6516	309.902	1086.23	44.8847	48.3162	145.834	228.384	10253.3	68.2722	119.861	141.59	420.225	154.714		0.0294118	13829	74%	74%	194702
agt	24.7704	49.6491	2142.71	24.4226	42.8359	9.61079	63.1029	22.9149	57.2659	51.1057	27.4113	11.119	257.393	178.87	64.3115	25.5412	203.636	91.9995	68.8722	178.431		0.0294118	3596	59%	59%	104132
agc	36.2003	66.675	2951.54	42.4505	57.6412	7.18967	95.1243	43.0947	69.5527	75.5039	32.794	17.5933	349.992	273.66	129.774	49.0995	292.141	160.311	109.415	247.245			5107	57%	57%	144452
aga	15.1107	49.683	34.8049	22.3025	2.66935	7.68217	26.6223	17.2588	52.3825	1649.97	6.85543	7.94565	24.9659	36.7917	351.29	15.4738	22.6821	20.4994	35.3665	37.6435			2438	67%	67%	106517
agg	13.2064	36.4435	34.332	21.312	3.84756	11.1935	22.8979	24.3071	49.4124	1547.82	11.7497	9.54539	30.9309	49.7722	432.765	12.305	22.7364	21.7001	57.1476	24.5804			2438	63%	63%	97111
gtt	154.149	800.467	89.7327	74.7472	96.9019	15.1418	81.6851	17.5013	41.1444	43.7873	1235.07	82.3305	235.849	36.1019	70.4407	4405.52	285.032	28.3217	75.6398	55.4131		0.0232558	7925	55%	55%	135740
gtc	202.496	937.475	108.443	91.6331	116.84	27.1286	104.591	27.3404	53.2233	47.3817	1595.13	117.486	305.626	57.6648	96.1024	5964.21	368.408	46.049	90.261	59.4871		0.0285714	10417	57%	57%	160167
gta	63.4215	319.332	35.314	33.1744	32.9484	12.5759	33.3486	14.2846	18.2911	15.9021	420.678	34.7532	112.253	22.6897	31.821	1365.93	95.2184	18.1947	33.6365	27.2138	2.00549	0.015625	2743	49%	49%	85188
gtg	114.065	656.367	65.4918	49.3873	83.7432	13.2396	81.1421	18.3144	36.6541	35.6209	999.609	76.5206	179.39	34.4405	59.539	3368.37	217.299	23.1384	60.0164	44.6491			6217	54%	54%	119281
gct	111.384	246.43	659.058	55.6992	133.578	19.985	198.351	37.0358	88.2135	90.9383	101.187	47.6197	228.101	97.5797	163.678	302.785	5327.78	93.6671	178.038	452.893			8634	61%	61%	170428
gcc	84.9661	296.138	791.619	87.0324	164.828	21.1777	249.457	34.8027	112.361	81.2571	140.258	61.2164	318.5	132.342	185.746	360.834	6228.45	101.843	210.849	574.293		0.0294118	10238	60%	60%	175892
gca	73.2035	204.191	512.137	57.506	117.075	23.3536	186.736	27.478	79.6734	80.6328	83.7233	31.845	167.017	81.175	122.117	219.101	3532.27	66.9885	113.665	359.113			6139	57%	57%	151676
gcg	83.7772	201.109	561.944	58.8108	100.578	15.0826	171.591	23.1166	85.1791	75.9764	89.0861	47.0112	209.439	90.0822	144.172	252.895	4136.7	71.8885	138.555	436.01			6993	59%	59%	135425
gat	21.6492	44.1911	229.819	32.7874	11.2642	13.5355	104.017	68.529	105.949	67.0641	22.6133	5.99423	98.728	497.258	131.239	31.7215	83.1028	9968.98	971.739	173.784	0.00990099	0.0205255	12684	78%	78%	190549
gac	27.5298	42.9465	263.137	42.9663	11.4182	15.8767	128.64	73.2138	122.018	65.0628	27.0343	13.0375	109.836	543.989	155.547	37.1203	76.0658	11161.7	1047.09	217.683		0.0498199	14182	78%	78%	189509
gaa	23.2728	95.4329	126.484	42.8775	6.01647	11.1969	126.938	44.3911	311.915	90.5144	41.0744	22.8413	79.6823	131.994	272.867	50.0155	70.5344	810.3	7413.44	108.202		0.00980392	9880	75%	75%	187289
gag	43.6619	135.789	206.894	60.1877	9.88737	15.7919	170.326	67.7225	441.538	126.408	43.082	23.5221	138.549	199.014	421.554	83.7828	143.663	1199.87	11026.9	153.8		0.0169492	14712	74%	74%	224716
ggt	29.0147	41.8606	309.126	22.6226	27.2649	12.9178	69.4295	24.12	45.5484	44.3701	17.3052	18.884	68.8066	164.137	72.3461	35.875	411.3	147.117	64.3756	11760.6			13387	87%	87%	124540
ggc	52.7924	66.2183	417.347	37.6094	47.1225	18.0234	108.814	47.6196	69.3433	78.8212	27.8415	21.8007	100.607	250.738	116.099	47.077	449.669	179.091	94.7548	13672.5	0.00819672	0.0992063	15904	85%	85%	164481
gga	35.3931	39.6182	249.928	27.1961	16.9951	10.8752	64.5309	16.8182	56.6098	45.9309	18.0525	7.95967	56.9646	147.856	64.2741	28.2525	280.458	134.186	58.7098	8642.37	0.0192308		10003	86%	86%	124318
ggg	24.3862	34.2147	217.863	15.6227	19.7296	6.11987	62.2739	19.8715	40.4187	41.9725	12.4403	7.79728	49.8034	116.315	52.3552	25.6576	223.021	80.4603	45.6898	5992.98		0.00440529	7089	84%	84%	106927
