# Supplementary material for: Evolutionary instability of CUG-Leu in the genetic code of budding yeasts
Source: Nat Commun. 2018 May 14;9:1887. doi: 10.1038/s41467-018-04374-7 (PMC5951914; doi:10.1038/s41467-018-04374-7)
Supplement: Supplementary file 4 — Supplementary Data 2 [file 41467_2018_4374_MOESM4_ESM.zip › Data_2_Blast/BLAST_Babjeviella_inositovora.xls]

## Sheet: Babjeviella_inositovora
Babjeviella_inositovora
	F	L	S	Y	C	W	P	H	Q	R	I	M	T	N	K	V	A	D	E	G	*	X	Sum	Universal %	Largest %	All codons
ttt	12818	760.464	35.7051	1015.06	28.8096	169.414	23.3156	44.2607	15.428	11.4623	165.071	58.8421	30.764	30.33	21.8055	91.7621	41.8167	9.42791	16.3218	23.7519	0.0708749	0.0802175	15412	83%	83%	94588
ttc	18113	973.818	59.2048	1386.81	37.8604	190.75	21.0085	59.1887	14.2125	24.1351	187.853	79.473	40.5945	32.4625	25.9596	110.032	45.3435	12.9641	19.8265	32.3701	0.0465116	0.0552757	21467	84%	84%	93194
tta	120.468	5206.97	16.5497	31.5067	5.33815	11.425	10.1729	4.36587	12.979	12.8581	206.298	107.811	20.7983	7.93735	17.4106	92.341	20.9593	5.0985	6.69425	6.96745	0.030303	0.01877	5925	87%	87%	52151
ttg	658.775	32009.8	79.9	141.545	63.5768	55.5727	62.3777	24.5001	73.4119	65.5753	1206.09	569.835	110.549	37.3121	88.4409	533.604	105.55	14.7986	47.8187	35.896		0.0920339	35985	88%	88%	139912
tct	14.6729	41.3491	4190.12	10.8885	28.7085	3.86659	72.3914	13.3716	34.9423	17.7049	14.47	7.6998	287.544	111.384	56.207	30.5288	306.011	48.3126	47.3766	80.4531			5418	77%	77%	66938
tcc	34.0919	70.1626	8163.41	36.9992	58.3984	11.0447	125.078	29.0166	74.0713	40.4238	22.989	17.5497	519.118	203.823	102.581	39.5007	579.791	88.4204	73.4001	196.078		0.053802	10486	77%	77%	84306
tca	11.9532	22.3338	1664.39	6.20418	16.0583	5.70574	40.4803	6.04318	15.5131	13.0007	8.61723	3.47056	128.307	52.2892	30.8966	16.2003	130.255	23.244	28.2303	50.8051			2274	73%	73%	44707
tcg	27.0403	68.8703	5632.18	19.5815	45.865	9.89927	119.775	16.3538	62.8669	30.9749	20.9657	9.57358	386.131	141.248	57.9021	25.3576	378.779	77.7822	64.0418	112.811			7308	77%	77%	57939
tat	524.976	86.0778	17.5126	5286.85	6.30295	74.5526	9.79569	72.0884	15.2012	12.9027	25.8392	7.98828	13.3477	21.2031	10.26	24.8047	17.6331	14.8948	11.4604	9.27146	0.0277838	0.00970874	6263	84%	84%	57474
tac	1799.15	276.488	62.1201	18424.6	25.641	251.256	30.4582	245.087	50.693	46.5897	84.0534	27.5097	39.739	68.8183	39.8715	68.2108	38.7751	37.1173	47.1672	19.5056	0.188705		21683	84%	84%	89135
taa
tag
tgt	52.6853	85.1359	121.349	35.2868	4267.44	6.31679	11.0114	5.82134	6.59665	13.8963	34.1665	9.05231	64.1245	33.4131	6.72628	119.036	150.417	17.1458	6.73912	28.6385		0.0060241	5075	84%	84%	35118
tgc	51.4335	125.771	179.389	40.9456	4916.35	8.74226	21.744	10.5749	12.8452	17.5076	48.0576	14.3111	78.4058	45.4364	12.1041	137.5	171.371	16.5756	6.69704	54.2114		0.0277778	5970	82%	82%	36531
tga
tgg	398.25	129.339	28.4361	319.188	17.9693	13899.4	11.1117	12.0213	13.6528	24.1693	25.5329	18.5674	14.5151	8.11975	17.0115	18.2088	15.851	6.71175	10.9454	14.8045	0.209849	0.0222222	15004	92%	92%	48776
ctt	229.522	6430.34	21.8004	45.783	15.4255	11.7935	31.3193	8.16486	25.3295	19.9347	428.909	135.787	31.2963	18.2105	37.8648	179.072	26.8362	10.3625	9.30188	7.94652			7725	83%	83%	68683
ctc	428.235	12600.1	52.7853	104.75	34.2622	25.0226	46.3748	17.1395	36.7831	37.0301	761.802	252.231	64.8694	28.5519	54.3774	295.563	58.1809	12.4327	23.9419	19.4871	0.0588235	0.0136577	14954	84%	84%	89576
cta	38.5051	1382.88	4.71686	14.2921	2.28582	3.09458	17.9221	2.58121	5.08505	6.3388	78.1067	27.8729	6.1856	5.39781	9.02195	33.7894	7.88088	0.718769	5.83088	0.490875			1653	83%	83%	32771
ctg	19.6536	104.243	244.057	4.82879	4.65919	3.57172	67.1714	9.32028	75.322	16.9787	17.2493	12.4399	35.8712	22.2995	36.7402	20.9677	28.1571	19.5821	35.8333	18.0543			797	13%	30%	37848
cct	6.99857	26.0286	58.7619	6.80717	8.1548	2.34292	5003.81	10.879	16.2734	10.4442	9.78374	4.28896	25.1586	18.3039	39.4674	19.6905	53.9234	22.7139	23.0049	24.138		0.0303092	5391	92%	92%	45687
ccc	10.2573	34.6916	90.3039	13.174	3.45941	3.63791	5959.51	9.48952	25.6008	15.219	13.8188	4.46935	42.0437	20.7584	40.8419	24.4168	63.3357	25.9169	33.1287	27.9255			6462	92%	92%	48668
cca	13.3119	43.2089	110.894	12.1758	5.1894	2.70932	10842.6	15.0199	38.6967	26.2354	15.8908	6.51356	49.0578	25.3111	70.5527	42.3175	126.652	38.1674	46.0203	33.5206			11564	93%	93%	63970
ccg	13.7398	49.3947	156.937	16.6061	8.19866	3.3014	12861.8	13.4067	54.9875	28.7516	23.334	6.78564	60.661	39.7958	69.6927	50.196	125.728	46.2676	57.1289	45.2583		0.00970874	13732	93%	93%	58329
cat	33.1122	18.1254	33.8969	125.701	3.72606	9.06849	19.4315	3046.36	64.4917	55.0524	7.93803	4.6084	12.003	130.711	48.9837	4.61034	11.8379	43.9485	32.1711	21.2127	0.0123457		3727	81%	81%	43130
cac	114.676	72.9011	85.5367	458.156	5.71004	32.3622	55.1009	8966.65	217.926	116.757	14.6183	9.5245	44.5171	323.325	112.976	23.1375	30.3013	98.3845	93.0835	49.3594			10925	82%	82%	65468
caa	5.47007	28.4517	44.0929	17.3207	1.80291	3.05782	36.1625	45.8618	2657.28	62.3399	9.88948	11.0871	27.3901	51.3718	170.226	13.3614	24.2239	37.6933	215.392	28.5269			3491	76%	76%	54325
cag	26.6943	162.752	140.775	57.9309	7.26216	8.80716	139.847	162.429	10571.6	248.253	31.9087	53.6786	80.6207	198.447	662.314	35.5853	81.9533	144.746	769.399	81.9768			13667	77%	77%	97556
cgt	3.84118	25.0483	25.9003	15.4539	2.65418	2.83478	17.4562	21.0549	33.6837	5172.61	9.83878	4.85563	14.6168	34.898	408.625	7.35066	14.2481	9.14175	24.4388	15.4533			5864	88%	88%	35560
cgc	13.165	59.9355	60.9743	15.1331	5.33155	4.62329	40.5264	65.7312	95.3345	6918.3	17.4443	9.45869	33.2968	61.0462	859.784	17.771	30.6599	23.4386	51.8146	43.1589	0.0416667	0.0322581	8427	82%	82%	50114
cga	1.24292	8.8866	9.68508	4.05365	1.09075	1.40456	10.4299	7.67371	10.2857	1360.27	2.72102	1.51937	6.87519	8.52228	175.931	2.04925	6.47786	3.58646	16.7743	7.51926			1647	82%	82%	21925
cgg	3.406	20.0126	25.0565	8.83236	3.73311	3.15327	15.109	19.6108	45.493	2724.82	7.12651	4.54049	17.5998	28.9919	377.623	2.78761	12.9197	9.0525	26.0491	21.057		0.030303	3377	80%	80%	30508
att	121.218	1161.58	31.2754	42.696	25.9445	10.0684	28.4343	10.0404	13.0827	23.0899	6875.37	105.159	70.43	22.8235	28.7084	945.01	61.3108	10.4324	16.2148	15.0875		0.0176164	9618	71%	71%	83415
atc	194.756	2066.1	50.4818	62.6937	41.2666	14.8904	45.1107	8.87477	35.2408	39.6932	12336.9	183.41	153.524	42.2153	45.4663	1661.88	93.1052	15.0084	31.645	16.7197	0.0294118	0.0392157	17139	71%	71%	107219
ata	23.8605	219.113	4.43968	3.24192	3.65373	2.95831	7.11849	2.93785	5.11245	10.2705	494.068	31.2618	13.8147	2.54168	11.4339	98.6332	6.56178	2.18147	10.3364	1.46104			955	51%	51%	42477
atg	274.263	2319.18	78.9109	72.8334	32.9939	31.6597	30.1429	16.1152	79.8425	50.8418	557.309	7055.6	115.189	51.787	120.923	231.177	67.8618	14.0178	56.2052	30.141			11287	62%	62%	79958
act	15.3414	44.0179	249.021	18.0215	28.5768	2.85518	20.0937	7.84177	27.1924	25.1391	42.9112	12.4335	2917.67	61.4349	52.2846	74.1558	78.2361	27.807	31.2553	19.7073			3756	77%	77%	49277
acc	54.1491	177.41	842.625	41.4696	53.3904	11.3736	115.447	23.7463	95.3289	78.6199	142.929	41.5394	10895.4	200.894	186.139	280.236	297.715	100.567	117.501	79.4801			13836	78%	78%	100263
aca	11.8454	47.0294	204.19	11.1041	16.3668	5.33063	36.168	9.01427	24.6663	29.7073	40.9676	6.11106	2039.11	49.7783	41.1297	49.6186	59.8601	20.7468	34.7527	22.4981			2760	73%	73%	47644
acg	33.8631	109.544	403.273	24.3173	34.9138	8.82213	54.9548	10.8718	58.1823	40.7645	81.3696	20.1717	4271.97	108.791	104.128	117.733	125.599	47.8306	76.7293	34.1754			5768	74%	74%	53603
aat	11.8159	20.6747	165.96	20.4637	7.40569	3.68888	26.3096	60.8153	47.0549	40.4215	13.1147	8.0812	76.5565	4063.52	94.9334	18.093	29.495	250.843	54.8581	82.8997			5097	79%	79%	62180
aac	42.6854	83.0128	562.97	80.1672	30.5302	8.52316	72.6685	227.552	143.656	128.334	39.8788	18.192	246.877	14896.3	303.994	43.7947	83.1174	772.319	186.117	328.288			18299	81%	81%	109512
aaa	12.2274	37.0488	41.6571	13.2262	1.185	5.63894	52.1887	17.0937	79.0528	439.473	10.99	12.2583	32.8219	60.6962	4395.79	14.775	21.4479	30.2271	92.2225	37.9745			5408	81%	81%	79283
aag	22.6531	143.501	178.075	48.2607	9.48477	9.40812	161.456	85.9105	348.651	1696.26	51.905	34.5087	133.417	269.129	20354.3	56.358	95.4514	98.8551	327.675	111.753			24237	83%	83%	141741
agt	11.5859	19.973	1342.72	11.39	24.355	2.98204	23.3312	12.6965	23.6752	22.1933	13.2834	2.35045	115.588	138.634	35.1943	12.0922	77.6611	47.3335	37.2305	96.726			2071	64%	64%	40435
agc	15.36	40.7901	1890.68	21.3206	33.2973	3.14058	48.2057	24.4207	35.0449	59.3143	12.7742	8.85859	189.996	266.171	102.837	20.7811	158.084	121.142	59.5339	180.249			3292	57%	57%	58653
aga	7.01224	43.9078	37.997	13.6033	4.96727	6.79235	38.1649	40.6373	65.1702	9949.47	24.2115	8.73767	29.8593	51.6176	798.307	14.366	17.8556	12.9885	36.1329	34.146	0.0526316		11236	88%	88%	57775
agg	3.8499	15.5183	10.5643	4.46186	1.67775	3.22057	12.4299	16.9924	23.9156	1863.07	6.32053	4.66039	13.9693	24.7211	347.073	4.82595	6.61697	5.52815	19.0184	13.5633			2402	77%	77%	30880
gtt	72.0586	402.263	40.8798	26.8564	40.2918	11.4055	22.2689	5.38418	18.2628	10.6552	836.472	30.6173	93.0138	13.9828	33.3334	4647.84	151.035	10.7938	44.4361	21.1268		0.0232558	6533	71%	71%	63639
gtc	120.899	619.599	46.5727	36.3372	83.1398	11.0884	58.7891	7.22912	27.1231	26.4423	1239.7	67.3316	151.008	26.5764	41.522	6971.2	191.192	20.5266	46.8593	19.8547		0.005	9813	71%	71%	68776
gta	36.4699	195.015	17.6033	14.2396	20.2435	4.91409	13.134	6.06858	8.8472	4.79618	292.491	18.9661	48.3134	5.17168	18.4763	1386.44	69.4705	7.56471	18.4901	5.28597			2192	63%	63%	38444
gtg	142.328	1065.7	77.8339	67.3053	112.522	16.4526	79.6923	14.5164	33.1	28.4311	1622.45	71.1234	214.114	41.4967	67.6749	8019.45	306.572	31.6148	81.9465	40.6497		0.0232558	12135	66%	66%	94120
gct	28.1423	68.5475	381.125	16.6586	40.1054	5.19528	128.993	14.2202	40.731	30.8532	41.8766	15.7984	97.9854	46.8669	69.5328	135.74	4515.64	31.5315	99.0711	188.335		0.0498199	5997	75%	75%	63057
gcc	56.3276	190.475	942.569	32.4814	135.736	7.82778	296.072	27.2774	89.8683	71.4583	94.7396	28.2363	263.624	101.351	173.492	307.66	10831.2	83.5944	191.561	429.455		0.00806452	14355	75%	75%	98333
gca	21.2849	80.82	332.657	17.3524	46.7634	5.08365	104.279	7.70931	30.5834	19.1153	26.3353	9.1095	91.1542	33.1085	50.5495	92.7424	2853.18	24.6548	66.9866	150.504		0.0285714	4064	70%	70%	50445
gcg	47.1558	158.181	820.358	29.8764	119.068	8.97669	256.368	26.2124	77.2605	47.1047	73.048	20.1848	187.83	74.9604	129.241	219.255	7029.33	80.1592	201.943	325.492			9932	70%	70%	74566
gat	13.9929	18.2637	101.227	14.9492	2.01874	0.631015	61.9135	27.144	57.1008	11.663	11.5956	6.16241	38.7984	302.431	46.5344	13.0791	29.9359	10363.1	653.09	99.2996	0.0208333	0.0149254	11873	87%	87%	80631
gac	21.342	23.7298	206.102	24.0446	9.01783	1.86278	93.2129	63.6541	99.9404	36.8259	18.901	6.93293	84.9678	613.683	91.6168	16.8999	67.2302	19435.9	1353.18	217.875	0.0232558	0.0494118	22487	86%	86%	110684
gaa	8.43093	36.8615	74.3833	17.8417	2.3923	3.43188	67.0567	24.7624	218.87	39.5077	13.2527	7.55805	40.7158	60.5161	156.658	27.6834	51.2797	627.078	9301.79	58.8651	0.0544118	0.00980392	10839	85%	85%	93025
gag	17.3242	69.1329	145.207	24.7007	4.72323	10.1646	122.597	33.4542	464.886	61.7686	27.0752	14.4093	90.0985	134.067	301.392	50.8092	103.025	1185.89	17656	122.254		0.0644972	20639	85%	85%	126441
ggt	22.9301	26.6658	241.269	16.0977	19.8646	5.75909	46.4209	16.8567	30.9848	23.8373	11.8604	7.61979	56.5512	154.04	54.3927	17.0345	341.791	87.4595	58.6911	16906.9	0.0192308		18147	93%	93%	64616
ggc	22.8423	33.2269	314.442	16.4342	24.4743	6.29006	55.426	21.3039	41.754	44.6665	9.93364	6.98538	50.2083	210.399	71.9797	18.2088	310.826	146.517	79.3772	15420.7			16906	91%	91%	68612
gga	6.09946	9.86618	108.566	6.4837	8.00871	3.27256	26.9792	7.15123	15.0015	17.5505	3.06229	1.41593	18.8026	63.0703	26.0041	8.16855	118.755	40.7289	36.7481	5321.26		0.00460829	5847	91%	91%	39386
ggg	11.8758	25.2649	239.1	11.8328	18.4764	7.50947	34.5436	12.4369	26.7034	28.9291	8.13259	3.22943	32.2751	117.591	57.5024	19.7868	289.953	76.4631	58.5205	12726.9			13807	92%	92%	51353
