# Supplementary material for: Evolutionary instability of CUG-Leu in the genetic code of budding yeasts
Source: Nat Commun. 2018 May 14;9:1887. doi: 10.1038/s41467-018-04374-7 (PMC5951914; doi:10.1038/s41467-018-04374-7)
Supplement: Supplementary file 4 — Supplementary Data 2 [file 41467_2018_4374_MOESM4_ESM.zip › Data_2_Blast/BLAST_Candida_albicans.xls]

## Sheet: Candida_albicans
Candida_albicans
	F	L	S	Y	C	W	P	H	Q	R	I	M	T	N	K	V	A	D	E	G	*	X	Sum	Universal %	Largest %	All codons
ttt	19441.4	1281.91	78.4243	1572.84	32.3858	302.156	32.569	91.0344	20.3533	20.7419	262.691	104.221	61.2881	50.53	35.509	153.681	73.6842	22.7165	30.5359	45.2633	0.0281819	0.0323902	23714	81%	81%	142805
ttc	10203.8	637.757	51.0325	735.903	21.9712	145.247	24.169	34.7136	10.8419	14.514	144.888	59.5509	26.0223	22.7464	19.3564	79.8976	41.2442	10.6046	20.2195	23.4445	0.0238095	0.0181818	12328	82%	82%	61983
tta	609.381	23895.7	82.2852	155.597	61.309	37.8443	58.7524	25.8314	81.4859	65.775	1101.28	480.374	106.628	52.4895	116.792	489.228	113.608	23.0624	58.8189	37.6892	0.025641	0.0726596	27654	86%	86%	142501
ttg	556.784	22525.1	70.7563	143.547	53.8025	57.309	67.4528	23.6946	69.7419	58.0725	974.235	455.992	97.5763	55.7694	86.0757	445.444	109.207	25.5706	61.7868	36.9936	0.0580808	0.0448283	25975	86%	86%	121908
tct	36.8324	53.1979	6319.81	26.7916	52.1547	8.5096	153.719	23.9223	61.4595	63.0979	19.7586	9.90352	404.603	156.077	98.4261	37.766	514.629	82.1504	73.4023	174.761		0.0294118	8371	75%	75%	77073
tcc	9.67441	27.0896	2652.08	9.96402	28.4426	3.67754	51.148	8.67832	30.4607	12.6222	8.505	5.37866	188.102	55.8765	46.8068	14.911	182.418	31.4562	45.9498	72.7354		0.0277778	3486	76%	76%	35100
tca	35.4409	90.7775	7350.58	29.5693	54.151	13.3527	178.088	29.355	88.9383	62.4436	23.0982	15.7862	480.508	182.862	109.477	41.0158	614.17	129.241	86.4293	214.719			9830	74%	74%	98832
tcg	8.524	22.0454	2069.83	5.48159	20.7271	3.86384	63.0475	6.60436	25.0159	14.038	4.04986	2.64314	147.565	52.0676	45.4034	12.0571	151.493	27.7953	35.9652	61.7838			2780	74%	74%	25074
tat	1710.78	340.846	67.7168	16355.2	28.6866	326.096	46.5145	278.715	66.4708	65.9126	89.7362	29.8111	50.7466	88.7256	64.1653	69.0372	56.2508	48.0572	48.6202	50.7059	0.16891	0.0667408	19883	82%	82%	102990
tac	698.271	138.472	36.3164	6486.64	11.7293	124.867	17.352	108.896	23.3514	20.525	37.4075	14.093	19.6676	34.025	22.7941	22.9309	26.5355	15.9391	30.7389	15.3896	0.0508476	0.00401606	7906	82%	82%	41921
taa
tag
tgt	68.5056	165.239	217.013	41.7047	7742.63	13.151	23.6527	7.00094	16.6033	20.5128	67.6376	27.1681	143.224	48.5828	8.68889	217.042	292.97	14.0023	7.37922	70.2911			9213	84%	84%	42666
tgc	13.9285	27.2519	40.9771	8.09796	1201.04	1.16035	4.76093	4.11996	5.09357	3.90607	10.4991	4.49577	17.5786	7.1342	4.44013	31.3283	52.3443	2.29826	4.93503	12.6076			1458	82%	82%	12091
tga
tgg	347.266	103.984	29.3637	300.903	10.1997	12829.5	6.24835	16.37	13.3612	14.085	26.4274	11.469	12.1646	8.18379	11.2481	13.4908	15.3771	8.51608	12.6386	17.9604	0.163059	0.0322581	13809	92%	92%	36680
ctt	176.287	4044.43	17.9948	44.2365	12.3704	24.2254	26.0009	13.4016	23.0417	17.521	306.15	88.1994	24.8382	11.4193	25.071	124.432	29.6013	8.58693	12.5012	6.67674		0.0196078	5037	80%	80%	48828
ctc	41.3015	962.596	3.19447	10.1406	5.28007	2.26523	8.98752	1.0953	3.77253	0.833703	62.3754	20.5059	8.12037	3.65822	5.07314	25.7809	4.27261	1.20139	4.2118	1.33356			1176	81%	81%	16743
cta	56.5488	2096.88	5.60074	19.0842	4.19295	2.51074	10.2394	3.24232	8.22193	8.31027	132.215	48.364	8.90088	5.39552	15.8799	48.1724	18.9673	8.84233	6.99928	3.4283			2512	83%	83%	30174
ctg	4.72979	56.3409	234.586	7.54212	3.99931	1.07937	12.9566	2.49833	29.5142	12.3028	8.19637	11.0979	26.8804	15.7866	16.4614	8.85768	33.2386	12.3678	14.932	16.6317			530	10%	44%	18489
cct	10.0582	35.9371	117.674	10.4089	4.05061	4.88431	9631.03	14.313	42.3078	26.2571	17.9648	5.07303	52.2299	25.1559	63.3795	43.2827	113.145	53.1659	50.699	41.974		0.00990099	10363	92%	92%	46261
ccc	3.96747	13.523	34.1378	2.38968	2.64263	1.17198	2950.38	4.05071	7.77204	7.53392	5.20023	2.32433	12.5276	7.90361	19.1195	12.9372	30.3158	12.0412	19.1766	9.88854			3159	93%	93%	20020
cca	23.5479	67.9476	189.521	19.3044	13.2888	7.9955	18034.3	32.2875	69.9726	49.854	32.1358	13.542	92.3369	47.7182	118.101	62.0624	199.065	67.6658	75.9375	74.2791		0.100377	19291	93%	93%	82455
ccg	4.40676	7.05619	29.3212	2.22063	1.16034	0.0424837	2144.58	1.20497	6.46962	7.39066	3.48556	1.61147	10.1306	6.24031	9.61482	5.46386	29.9014	8.18417	7.58525	7.93097			2294	93%	93%	11821
cat	85.1459	64.4212	99.0317	306.009	8.60074	24.6236	56.14	8942.88	197.043	130.187	21.365	8.43027	40.9045	296.364	121.403	24.1015	41.3082	88.4447	79.5149	77.063		0.0153846	10713	83%	83%	60588
cac	23.5905	20.217	29.5971	94.1595	1.79836	8.15004	17.3554	2748.74	58.3656	36.0719	4.19635	2.9647	9.43298	95.5943	37.5255	4.92999	13.5976	24.166	31.7759	20.7561		0.0169492	3283	83%	83%	26082
caa	39.8949	163.776	233.302	68.2802	10.3948	16.2948	163.237	214.05	11119.2	297.174	35.0823	70.0417	122.782	244.082	642.11	55.3485	126.148	207.663	949.839	98.323			14877	74%	74%	133600
cag	6.40625	30.8994	43.8894	12.8112	3.44833	2.49545	37.7145	35.8567	1825.71	52.8795	10.1303	10.6426	17.8771	42.1803	128.31	7.94657	19.288	42.053	196.357	18.0996			2545	71%	71%	28860
cgt	5.0628	20.171	27.7158	9.8361	4.42487	2.63023	16.1937	33.4678	45.2353	4591.39	6.52944	6.61841	18.6351	27.9195	338.218	6.51487	13.4378	10.2831	28.8956	12.8197			5226	87%	87%	22579
cgc	1.24289	3.77079	2.27981	2.91688	0.188069	0.097561	3.89384	3.51948	5.11156	263.031	0.457539	0.308971	2.50572	3.9692	37.4353	1.16904	3.27577	1.08915	2.58243	3.15499			342	76%	76%	4894
cga	3.52575	18.848	18.7855	7.8271	0.966956	2.84368	14.4344	14.4537	29.9219	2743.71	2.85247	4.20076	14.3901	25.917	269.298	7.21104	7.80363	7.80857	18.6129	11.5885			3225	85%	85%	19780
cgg	2.90816	3.78731	3.72073	2.28477	0.326858	0.884166	5.73035	1.38661	7.5726	501.566	1.56417	0.424927	1.82833	7.19743	50.9679	0.482919	1.51317	1.18187	8.05202	2.61924			606	82%	82%	5928
att	298.603	2608.48	67.764	97.3763	60.632	27.1073	84.4077	19.3865	37.8307	56.7784	12675.4	225.667	232.685	48.4841	79.4383	2092.78	150.398	26.4698	61.3868	32.8733		0.0490196	18984	66%	66%	151837
atc	86.8138	860.566	17.0751	38.2361	25.5871	9.97431	22.5237	4.42526	15.2315	15.5368	4095.27	74.0569	65.7811	14.8511	33.2827	661.718	43.384	6.28962	18.7581	12.6381			6122	66%	66%	52177
ata	121.978	1118.92	31.1622	35.1947	35.531	16.1095	33.0974	8.69879	22.2337	32.2956	3567.12	102.933	71.4399	19.6567	39.3313	697.824	49.427	9.73964	22.4584	9.84953			6045	59%	59%	78786
atg	247.778	1625.47	49.5032	69.8483	35.526	29.3721	26.1964	16.4016	87.5052	54.6436	441.718	6783.05	91.6596	38.9702	73.314	216.829	85.9651	14.9805	43.0148	24.2283	0.0277778		10056	67%	67%	62434
act	48.0466	159.771	787.39	38.7347	63.8728	10.2757	104.203	24.2947	99.0913	78.8821	126.024	39.5346	9289.11	184.512	165.057	260.56	251.815	79.6984	126.536	75.5506		0.0454545	12013	77%	77%	92321
acc	18.1674	86.589	326.308	17.5719	29.9174	3.09136	46.096	12.0416	47.4484	37.1811	54.1203	17.4988	3754.48	62.1043	72.0333	94.3382	114.358	36.7066	47.9397	34.011			4912	76%	76%	43740
aca	43.9251	128.232	537.143	22.5434	45.4239	9.86276	91.2348	18.6216	61.1474	58.5017	82.2529	33.3498	5215.88	119.968	105.359	148.077	177.283	46.3677	66.5599	52.2621			7064	73%	73%	77960
acg	5.24844	28.0042	115.089	7.19957	10.6577	1.29915	22.3712	1.42048	16.4915	15.6754	23.6754	10.6627	1206.78	29.3142	25.8977	30.8965	41.5424	10.1449	11.6458	14.9835			1629	74%	74%	16435
aat	53.7775	121.123	784.525	100.069	47.2469	13.3743	147.413	299.904	199.605	186.531	47.3481	28.7148	291.308	13115.8	368.828	47.6602	121.926	932.767	261.024	435.889	0.0188679	0.117647	17605	74%	74%	174919
aac	16.7336	39.4545	288.892	36.5553	12.3773	6.57716	44.6643	98.4181	89.7686	72.8334	18.6026	14.3518	132.275	5725.66	170.477	18.9807	41.8003	328.257	88.7816	173.536			7419	77%	77%	72955
aaa	30.0932	178.846	234.756	63.7034	13.5802	13.482	218.292	98.6285	395.486	1920.67	54.4702	38.4906	185.556	313.477	18775.7	66.7891	140.695	151.083	404.853	196.28	0.030303		23495	79%	79%	205613
aag	14.214	68.5012	77.0239	15.946	6.05875	8.85435	84.0794	35.3962	142.372	686.792	21.2886	14.04	66.204	109.503	6562.26	22.1588	38.5406	44.3563	165.516	57.898			8241	79%	79%	71816
agt	25.7256	44.1005	3431.67	20.1804	58.0866	4.95447	66.6529	34.927	71.5712	51.2799	26.9374	12.0301	334.68	236.79	101.71	40.5212	346.005	137.122	68.6551	266.399			5380	63%	63%	65442
agc	6.63997	12.0126	485.231	7.44014	5.96637	2.90099	14.4414	8.93889	12.2383	20.9923	7.98306	2.4818	63.6874	71.4548	30.6131	6.08111	56.2293	31.3312	18.5474	43.7887			909	53%	53%	20402
aga	17.5401	71.9737	91.8113	32.0102	9.01883	7.88315	52.3635	65.7645	124.876	17206	23.5746	14.5577	67.3135	101.379	1360.49	20.6103	42.7309	34.2206	68.9787	68.7743	0.0526316	0.0333333	19482	88%	88%	76988
agg	1.87078	12.4562	10.0901	6.12071	1.00343	1.47205	9.37346	7.53925	16.7839	1457.68	3.52504	2.53739	9.58146	12.5614	191.535	3.08401	7.81363	4.96705	7.57081	8.43649			1776	82%	82%	14752
gtt	139.564	864.943	84.4563	64.8302	149.524	20.3999	93.3288	20.9065	43.9927	44.5411	1513.84	98.4069	293.489	40.4602	73.6986	10967	366.995	28.0319	81.0488	37.5548		0.0333333	15027	72%	72%	94794
gtc	36.2554	240.131	22.9133	14.9482	32.7601	2.89186	30.4654	7.07603	12.2932	10.3349	464.816	31.6361	84.1946	10.2456	28.2647	3217.69	115.271	7.43765	26.2486	12.1006		0.0232558	4408	72%	72%	29199
gta	53.3093	310.257	31.8416	19.3507	39.7987	6.84235	28.6713	4.23993	12.9469	17.1866	461.523	30.5787	94.9073	13.0914	28.005	2774.42	120.812	6.89998	24.9904	18.3011		0.03125	4098	67%	67%	39452
gtg	54.2371	380.668	30.3212	26.4664	51.9552	6.21033	38.5871	4.5873	15.6624	11.4687	559.638	43.098	107.857	9.33113	27.0943	3455.46	114.794	11.8812	27.6234	19.0641			4996	69%	69%	38544
gct	42.896	159.218	794.759	36.6716	120.102	9.95115	236.303	16.5481	75.7832	41.9378	76.6865	36.0465	215.134	63.3554	107.49	293.382	11427	62.1127	137.238	425.29		0.0597148	14378	79%	79%	70203
gcc	25.3884	68.8745	400.829	16.3256	63.4867	4.16105	85.5694	6.57298	39.94	11.6675	37.3874	16.5136	107.561	30.0446	52.1321	135.114	5246.41	27.3465	61.5003	200.179			6637	79%	79%	33320
gca	34.2579	121.751	613.631	25.9045	103.44	11.78	183.458	15.0136	45.6114	31.5489	56.8531	17.587	171.125	54.5373	72.9282	191.557	6867.88	47.1546	112.002	322.981			9101	75%	75%	55450
gcg	7.09124	15.2639	86.557	3.72706	16.4008	1.04	21.9366	4.04928	5.46128	5.51434	9.74207	2.04761	17.7348	8.55367	10.2411	30.4328	923.105	6.77699	22.0997	40.2244			1238	74%	74%	9074
gat	24.9422	42.2457	272.143	34.8015	15.0701	8.6354	145.169	79.3602	124.275	55.7905	25.9385	5.2215	92.2746	735.877	145.065	34.5428	79.3838	23013.8	1597.58	287.791	0.0565891	0.0494118	26820	85%	85%	148008
gac	8.89734	11.6266	81.0674	10.5569	3.36274	0.269463	45.9063	21.2225	30.4841	14.4681	7.7185	3.7581	30.0793	198.237	47.2796	5.82258	23.8604	5593.87	440.942	87.5459		0.0243902	6667	83%	83%	44808
gaa	26.6619	102.429	214.003	50.9657	5.36267	12.2388	154.496	52.2143	579.168	109.716	37.9898	21.9939	99.5221	168.832	387.728	69.1755	158.566	1466.27	21580.5	152.086	0.0277778	0.0439981	25450	84%	84%	168807
gag	7.47026	25.645	44.5023	10.9624	1.43364	4.23652	42.2181	11.7239	145.882	32.1038	8.91271	4.32479	21.3908	48.9356	89.4788	10.6244	35.9559	354.69	4176.67	44.8363			5122	81%	81%	45813
ggt	27.2785	31.2202	375.091	28.621	36.9851	8.07884	70.1039	27.5811	46.926	53.11	15.7688	10.8717	70.8884	221.24	78.1555	35.2453	539.895	140.465	87.0952	25411.3	0.0343823	0.00534759	27316	93%	93%	78741
ggc	5.58879	6.45705	58.3154	3.60936	8.20608	2.14811	13.7765	4.31022	7.79343	7.89227	3.6596	1.15326	9.83001	39.5738	18.2504	7.19053	54.9173	26.0632	12.8416	2760.42			3052	90%	90%	16040
gga	21.0787	21.8935	233.728	16.4156	21.0905	8.91296	42.0927	16.1542	25.5824	36.8174	7.24363	12.3629	44.1503	127.215	47.8371	23.7105	310.721	76.9066	62.4823	12634.6			13791	91%	91%	49806
ggg	7.79595	15.5175	135.12	8.61313	18.7703	2.84189	28.4927	11.6756	16.9187	16.4263	6.8861	3.17591	22.8608	73.0971	28.4384	12.8557	177.899	49.3698	26.158	7451.09			8114	91%	91%	26683
