# Supplementary material for: Evolutionary instability of CUG-Leu in the genetic code of budding yeasts
Source: Nat Commun. 2018 May 14;9:1887. doi: 10.1038/s41467-018-04374-7 (PMC5951914; doi:10.1038/s41467-018-04374-7)
Supplement: Supplementary file 4 — Supplementary Data 2 [file 41467_2018_4374_MOESM4_ESM.zip › Data_2_Blast/BLAST_Candida_arabinofermentans.xls]

## Sheet: Candida_arabinofermentans
Candida_arabinofermentans
	F	L	S	Y	C	W	P	H	Q	R	I	M	T	N	K	V	A	D	E	G	*	X	Sum	Universal %	Largest %	All codons
ttt	16819.6	911.807	45.5166	1194.82	33.6554	223.409	31.5957	55.2413	19.1198	12.8381	168.107	71.7663	31.0569	24.0979	25.0382	97.5872	50.8885	19.3482	22.5174	32.876		0.069939	19891	84%	84%	102536
ttc	14601	731.099	38.9422	980.013	21.7549	182.816	16.5501	46.6109	16.6304	9.67199	146.581	57.5507	26.7711	25.9287	12.8543	94.7152	37.4791	15.8661	16.3197	21.7838		0.0546933	17101	85%	85%	72279
tta	555.357	27298.3	70.8424	116.438	45.2054	53.1065	69.3247	24.4833	70.5908	49.1988	1033.91	474.264	91.7766	43.1987	87.9698	471.557	97.9284	19.9397	67.391	30.014	0.187088	0.0521299	30771	88%	88%	135864
ttg	370.176	17307.6	52.0001	65.1453	29.4382	35.142	46.3273	19.8425	48.3503	29.3012	668.264	294.679	57.475	24.9381	58.4868	304.56	63.8211	9.57478	29.419	19.4134		0.0270285	19534	88%	88%	98579
tct	36.1187	56.1706	7532.9	18.6417	74.0311	4.50183	148.215	20.9487	80.0756	29.0206	19.085	11.0179	410.221	154.286	70.2266	37.7194	730.227	78.4059	82.74	210.444			9805	76%	76%	84717
tcc	8.27075	22.5895	2382.46	13.7362	21.7255	0.361401	50.5754	4.48567	23.9322	16.1032	8.18793	4.1299	141.238	52.4259	29.712	16.2374	204.407	26.3008	24.062	72.0283		0.0294118	3123	76%	76%	33529
tca	29.5254	81.9096	9285.79	29.6881	78.4237	10.156	237.124	25.3613	88.5214	39.5764	29.6115	17.0337	554.129	196.601	127.591	50.7759	902.52	118.787	135.057	268.821			12307	75%	75%	119582
tcg	5.88984	19.1921	1403.85	7.43384	13.0413	1.26081	39.3141	10.4623	14.7909	5.84033	5.23567	2.72453	102.37	30.5742	26.679	8.12791	125.51	16.7192	21.4897	44.4947			1905	73%	73%	24557
tat	1542.64	224.821	58.0004	17008.5	28.9959	252.676	26.9831	261.034	45.0356	38.524	72.0767	26.8506	37.7963	75.7065	48.7916	49.7119	46.7905	32.0772	40.6696	39.1276	0.140531	0.030303	19957	85%	85%	92855
tac	615.68	107.228	24.4411	6918.02	12.6826	104.67	16.7018	91.5062	21.2824	14.4002	23.9153	9.54032	18.2791	32.75	17.8588	19.6481	12.4209	18.5223	14.2999	15.1275	0.0263841		8109	85%	85%	42868
taa
tag
tgt	56.7854	127.365	197.365	47.976	8122.05	10.0197	24.4016	7.08098	12.785	22.1341	65.2708	20.3271	126.841	39.7024	7.95622	254.375	380.713	17.9679	3.77214	90.1083			9635	84%	84%	40429
tgc	15.7715	31.3113	43.6935	8.96011	1358.99	4.00491	2.21513	2.02292	1.21766	2.34085	10.6615	2.13075	17.891	10.6316	2.50521	27.2945	54.5486	4.13145	3.90909	18.7653			1623	83%	83%	13033
tga
tgg	253.505	78.6664	21.881	220.829	11.2477	13374.7	5.85433	13.6577	9.21928	19.853	15.6068	12.8483	13.3633	10.487	8.86791	14.9588	11.1422	5.94977	11.4091	14.6582	0.219606	0.0539972	14129	94%	94%	33693
ctt	151.079	4841.86	16.5629	23.5644	10.6897	12.6104	17.408	10.4333	16.1903	18.2493	256.342	93.0299	24.4533	8.08992	17.8307	109.32	25.6104	4.21521	16.0412	3.39217	0.0285714		5677	85%	85%	47256
ctc	47.049	1245.96	5.59007	9.89468	1.83607	5.37403	7.47116	0.863967	6.29344	2.81941	63.8987	23.5122	9.8931	3.06431	6.45988	32.4249	8.79428	0.823551	4.14532	1.83172			1488	83%	83%	19915
cta	130.054	5289.59	17.3465	31.5932	11.7058	11.0434	25.7344	9.83354	13.6429	11.4601	225.745	94.0999	24.3356	7.52177	24.7067	101.057	17.8863	5.98938	11.1468	4.46568		0.0434783	6069	87%	87%	40222
ctg	53.5528	1772.59	9.51254	15.2502	2.49186	5.84108	6.38118	1.65096	9.26418	6.03843	86.2723	53.1203	9.12798	1.95957	8.85732	41.857	7.61625	2.35179	7.57237	0.694227			2102	84%	84%	21776
cct	10.9213	43.1962	122.44	11.502	5.41299	5.32127	12487	15.4566	43.2482	23.5414	18.1303	5.58179	48.4943	27.1394	57.1282	39.9257	124.785	30.6842	51.837	35.1926	0.0192308	0.00833333	13207	94%	94%	51526
ccc	0.876362	4.56935	13.8443	1.71897	0.253701	0.0285714	1270.74	2.34252	6.35953	4.61431	2.69305	0.615515	5.33779	3.55654	5.92041	5.09716	10.4241	2.77048	5.04569	3.19517			1350	94%	94%	12353
cca	17.4921	63.0599	198.351	16.841	9.55223	4.48106	19148.3	27.843	65.687	41.2685	31.6752	13.2657	86.3746	39.509	82.7033	59.0151	190.165	50.4281	70.7697	59.1528		0.0367511	20276	94%	94%	74982
ccg	0.677039	4.94197	21.9339	0.735084	0.488934	0.913733	1510.02	2.00969	4.4082	3.83068	3.18578	0.786342	7.18669	3.77588	7.45233	5.55254	13.0148	5.77561	5.52486	6.79061			1609	93%	93%	10693
cat	75.7087	47.6847	75.8655	311.252	7.84315	21.0703	44.4906	9714.36	182.291	93.8382	13.2132	8.07438	35.2724	231.987	78.4218	15.608	33.5534	84.7252	55.5253	46.2144			11177	86%	86%	58320
cac	21.5288	17.8221	13.2795	82.4373	0.903131	3.75149	5.99317	2311.46	48.4615	21.0845	5.65188	1.60616	12.0489	64.8333	18.6375	4.82244	5.69751	16.6462	13.1153	10.2168			2680	86%	86%	21863
caa	26.6514	146.27	147.159	49.9212	9.47786	6.42385	132.119	184.553	11700.7	202.426	26.775	43.5464	81.8646	152.086	480.859	35.2172	93.3192	118.425	743.944	85.285			14467	80%	80%	116986
cag	5.78165	30.4971	30.7325	9.85602	0.616952	0.109257	31.7109	31.4902	1897.66	33.7156	6.30942	7.7733	14.6673	34.1621	95.7524	7.40808	12.8982	25.169	137.973	5.71561			2420	78%	78%	33889
cgt	6.7459	17.6516	17.2074	4.48487	2.7539	2.26521	8.21091	19.8081	27.7375	3142.71	7.61515	2.84638	8.84147	19.9361	225.319	3.64121	8.09657	5.72259	8.78208	11.6211			3552	88%	88%	19253
cgc	0.160478	2.04364	1.77809	0.132867		0.0277778	2.69913	2.39754	1.43515	150.412	1.11302	0.098283	0.468611	2.21594	16.351	0.0807005	0.232795	0.860811	2.32741	1.16477			186	80%	80%	5157
cga	3.18039	5.17438	5.23282	2.43471	0.281099	0.111757	4.40935	5.50355	7.96715	622.335	0.830052	1.9826	2.90324	4.17662	74.2632	1.1572	1.64131	2.09455	4.45076	1.87052			752	82%	82%	10931
cgg	0.113944	3.23876	3.73269	0.229167	1.10977	0.131072	0.030303	0.768661	5.67165	289.903	0.556806	1.05125	2.15215	0.858892	27.5199	2.04865	0.407783	2.09877	4.01872	2.35768			348	83%	83%	5445
att	192.976	1950.21	48.9493	57.2868	31.7981	25.3236	56.1691	12.5178	34.6088	36.5829	12563.5	196.937	142.79	37.4216	60.8057	1868.63	116.454	21.8606	38.8635	22.2188		0.102292	17516	71%	71%	124555
atc	103.82	865.527	19.842	36.5414	21.4317	9.51502	18.3022	6.52835	10.8736	22.6969	5281.46	76.9854	59.3075	16.5258	18.4786	788.973	48.1187	7.70617	22.0693	5.29885			7440	70%	70%	60819
ata	105.437	951.173	26.1399	31.3338	18.857	7.70122	26.8025	8.46802	12.2052	20.7476	3569.87	97.6427	70.4238	12.2557	32.9365	660.916	40.9179	7.48731	17.8737	10.8073			5730	62%	62%	72926
atg	239.679	1994.7	50.647	58.7978	22.4075	26.671	37.5451	15.3587	97.7331	62.7554	439.733	7290.66	97.1875	36.9648	101.735	184.003	74.4789	15.0445	37.6646	35.233			10919	66%	66%	69666
act	40.2323	140.279	725.407	35.5298	54.7591	5.66112	119.393	19.1597	70.5092	71.0889	105.215	21.5846	9762.64	160.104	130.969	242.55	228.07	68.0218	67.8139	78.9992		0.00943396	12148	80%	80%	88121
acc	11.0154	41.0496	223.522	6.91998	20.1938	0.382479	31.4565	7.34888	23.6852	20.6969	37.8539	10.3139	2763.74	49.6335	43.5477	61.2232	85.9889	19.396	24.4911	13.5312		0.00568182	3496	79%	79%	31853
aca	26.995	123.79	537.677	19.7456	43.9809	5.66054	72.0488	13.2713	60.3569	52.7876	94.3552	30.014	6810.86	106.789	98.6677	183.751	189.665	49.6732	51.9513	42.9643			8615	79%	79%	80128
acg	6.33873	23.6157	103.582	0.89853	6.19871	0.0909091	19.6132	2.56462	7.61141	7.76667	25.5189	9.47225	1215.96	19.6622	24.9413	34.7553	35.4558	13.5536	12.5352	6.86042			1577	77%	77%	19198
aat	33.5359	67.7866	529.9	79.4759	26.6496	9.32058	93.0548	243.816	163.033	136.388	34.7802	19.1005	226.135	13855.6	294.931	36.702	88.7617	743.116	170.05	375.833			17228	80%	80%	149020
aac	17.043	37.4761	212.445	22.767	10.5745	4.60809	41.0625	95.6924	70.0536	58.1011	14.5868	8.07682	94.6949	5849.75	117.164	16.8263	33.0005	297.994	75.4067	168.621	0.0232558	0.030303	7246	80%	80%	63945
aaa	25.1212	121.736	154.683	43.5824	4.35379	19.7167	174.868	71.0519	311.508	1657.91	38.8826	30.3497	124.753	223.028	17693.5	48.4457	82.4401	97.5378	291.306	126.26			21341	82%	82%	169953
aag	7.43361	58.5788	78.2409	16.6982	3.17672	1.17728	74.1229	29.4561	155.148	766.682	19.9209	18.9736	63.0272	89.868	9045.59	23.5801	43.3093	34.1482	126.291	47.5786			10703	84%	84%	82561
agt	10.9273	24.3738	3342.97	17.673	40.7758	7.70045	74.9696	26.0637	42.434	46.5691	16.2391	10.6571	290.342	283.833	81.4247	30.5983	270.214	96.6995	57.8005	212.709		0.0285714	4985	67%	67%	61834
agc	0.757919	4.90349	425.648	8.45508	2.77374	1.78008	13.2739	3.06998	7.32704	10.4766	2.32358	0.320436	48.2911	51.863	22.6664	1.5609	32.9429	19.8466	12.7362	36.9831			708	60%	60%	22778
aga	10.7207	71.323	91.0649	30.6681	8.61734	15.2793	53.9885	73.7205	133.226	22558.1	22.6143	14.0967	85.049	102.518	1558.23	26.5761	41.9689	34.2687	75.618	60.2765	0.0424603	0.0322581	25068	89%	89%	89440
agg	2.23981	6.85654	10.7933	2.03117	1.40627	0.301262	9.0826	8.18215	19.9303	1557.46	1.5413	1.29504	9.28954	11.6202	173.417	3.67984	4.61928	4.51	8.77686	4.97126			1842	84%	84%	15645
gtt	142.704	881.476	86.6668	55.6595	114.682	17.802	95.6301	9.77243	34.9446	38.8427	1961.29	91.6421	303.287	41.262	65.4628	15038.5	405.174	27.7629	73.2061	43.2316			19529	77%	77%	111113
gtc	35.5911	193.93	20.8394	14.9196	13.1972	3.6854	19.2141	2.08041	9.79486	7.11288	393.071	19.9884	54.0999	9.80619	11.0618	2697.98	66.0846	4.24618	16.6386	9.63195		0.0232558	3603	74%	74%	27437
gta	10.6795	110.226	11.7851	4.7864	14.451	6.13129	18.151	2.43013	1.91638	10.5275	186.998	9.83986	31.1901	5.98451	8.46337	961.636	47.9756	7.10895	10.5954	6.12341			1467	65%	65%	24124
gtg	30.2418	216.526	15.4213	10.4742	27.0446	5.42789	18.2324	1.71819	12.826	11.9718	402.123	25.7067	55.7264	7.3648	19.7414	2477.32	65.1747	4.65865	19.8539	3.37813		0.070303	3431	72%	72%	31623
gct	44.6238	133.675	836.926	28.3968	102.205	9.21526	235.172	18.7028	81.6862	49.8133	71.1465	27.6775	252.481	75.0009	112.036	289.032	14050.8	58.8814	128.496	527.944		0.0454545	17134	82%	82%	85592
gcc	15.487	30.0921	194.87	6.27336	23.5638	0.410194	45.6574	4.27098	19.1556	14.3048	15.9334	6.08583	46.3128	17.3363	23.5578	72.115	2720.48	7.37469	28.5982	81.1171			3373	80%	80%	21510
gca	23.8596	91.6226	530.965	22.7508	78.8227	4.89184	183.688	12.0212	43.3249	25.2472	43.1299	19.7506	152.919	42.0371	65.4204	194.376	7873.69	29.285	79.6197	314.546		0.0277778	9832	80%	80%	57807
gcg	4.11206	14.821	48.7031	1.36404	7.20695	1.96305	20.0831	1.29588	5.53531	3.72328	7.29736	3.29897	20.9089	2.98044	8.64759	21.4984	725.318	3.56057	7.36079	46.3217			956	75%	75%	9385
gat	19.0768	40.6244	233.2	36.1174	11.0808	6.85142	127.754	64.2212	119.432	41.1487	19.2848	6.61087	95.8042	728.843	108.738	27.1992	85.6991	26586.4	1654.37	281.452		0.0613394	30294	87%	87%	165800
gac	4.27056	2.83069	40.2419	7.36783	1.17502	1.93714	20.9108	8.70094	19.3371	9.03694	3.11578	0.93974	17.361	129.691	24.8423	3.86066	10.4693	3930.76	294.67	50.4842			4582	85%	85%	36161
gaa	18.2404	53.7579	141.039	25.5261	5.24478	6.34799	167.521	32.2622	521.784	71.471	25.7335	15.9935	82.351	135.36	298.087	50.725	137.509	1302.59	22350.9	114.483	0.0232558	0.0196078	25557	87%	87%	159547
gag	2.41815	16.747	35.7474	10.9915	1.14289	0.234799	40.8204	12.4184	125.45	21.8962	8.01007	3.22264	19.6123	36.5728	80.7043	12.9987	23.9043	357.555	5231.5	34.058			6076	86%	86%	52862
ggt	29.6243	33.976	452.728	20.5214	42.039	7.2331	87.2768	25.71	43.9229	48.0703	18.0589	11.0354	76.17	259.329	98.6393	29.5604	631.249	166.545	89.7215	35064.5	0.0793293	0.0396392	37236	94%	94%	96505
ggc	1.93288	6.01284	26.0457	3.84661	2.52376	1.14031	5.20662	4.06511	5.1921	7.34145	0.84857	0.339954	4.99083	27.1864	7.63695	2.69968	33.8864	19.1694	12.1157	1890.78	0.0402633		2063	91%	91%	13461
gga	10.6731	15.1928	180.235	6.63886	13.5725	7.0409	42.2525	14.2335	23.4424	26.1339	5.62663	5.90487	25.9465	98.0335	40.5694	18.0816	218.043	64.8684	43.7807	10876.7		0.00420168	11737	92%	92%	44290
ggg	2.80692	2.61644	39.1722	0.431628	3.04177	0.320168	12.5087	2.03703	5.74725	6.89862	1.01408	0.662255	7.07172	23.8458	10.3416	3.644	47.7569	15.1895	13.08	2335.81			2534	92%	92%	13603
