# Supplementary material for: Evolutionary instability of CUG-Leu in the genetic code of budding yeasts
Source: Nat Commun. 2018 May 14;9:1887. doi: 10.1038/s41467-018-04374-7 (PMC5951914; doi:10.1038/s41467-018-04374-7)
Supplement: Supplementary file 4 — Supplementary Data 2 [file 41467_2018_4374_MOESM4_ESM.zip › Data_2_Blast/BLAST_Candida_boidinii.xls]

## Sheet: Candida_boidinii
Candida_boidinii
	F	L	S	Y	C	W	P	H	Q	R	I	M	T	N	K	V	A	D	E	G	*	X	Sum	Universal %	Largest %	All codons
ttt	20351.8	1233.65	70.9072	1588.67	44.1779	283.645	32.4075	78.1807	19.6236	18.9643	235.299	95.414	54.2029	42.0456	31.52	121.561	58.2138	18.8995	24.0409	45.6492		0.103181	24449	83%	83%	174982
ttc	10621	509.507	34.7624	754.352	19.5043	96.1707	16.8319	34.9142	8.83384	15.0692	107.157	35.5975	17.5197	15.8581	15.4209	66.152	31.9975	11.746	11.672	14.8972			12439	85%	85%	76471
tta	901.193	41614.9	117.21	200.812	75.5385	80.7393	104.572	38.8835	119.91	89.1986	1560.48	738.208	145.397	58.6031	148.554	723.841	156.993	34.5868	76.8928	45.2814	0.167857	0.0196078	47032	88%	88%	249202
ttg	151.742	5774.48	22.344	30.4182	20.7889	15.4284	9.40452	8.43869	17.3958	15.3355	233.113	100.396	21.9266	12.6101	20.9366	93.4782	25.3874	4.0446	16.5415	9.68906	0.0378863	0.0608114	6604	87%	87%	65299
tct	37.6396	70.0995	8312.12	25.6615	81.3222	9.99118	171.299	24.75	79.4195	37.3603	23.3359	12.0172	512.582	181.623	82.1756	45.6015	755.673	102.068	103.479	227.73		0.0571895	10896	76%	76%	133756
tcc	5.20785	12.2502	1511.25	5.29704	12.8804	1.38451	30.3653	6.2371	14.9445	10.6643	3.97641	4.00741	82.8154	28.2489	33.5973	9.92622	120.288	16.0118	12.9118	35.7381			1958	77%	77%	38533
tca	38.0615	112.794	9496.04	36.9816	90.729	15.194	249.118	33.3541	91.0392	46.1296	37.4849	13.1541	616.887	228.21	145.666	55.5356	1001.62	124.754	102.51	269.737			12805	74%	74%	167723
tcg	2.15422	3.72385	477.286	1.33167	2.43118	1.03448	17.4394	2.93601	3.60803	7.74468	1.42038	3.31506	22.5112	13.5364	8.57015	1.44438	60.8593	5.64381	5.23876	15.771			658	72%	72%	18775
tat	1651.82	265.709	75.526	17858.4	33.2332	241.724	36.6446	290.505	46.8228	51.0132	73.0717	24.4883	43.2927	81.1186	58.3706	63.5454	41.6368	30.9083	39.9092	31.0858	1.10811	0.077393	21040	84%	84%	138330
tac	497.484	70.5701	21.3584	5650.91	7.96349	81.1699	11.5017	81.3144	16.788	10.3792	20.3214	5.35945	9.96584	23.6397	11.9751	15.9891	15.6242	12.097	13.3088	11.2426	0.0400725		6589	85%	85%	47665
taa
tag
tgt	73.3472	147.423	244.6	45.0512	8891	13.1836	25.2264	10.7391	14.8706	23.2253	65.4886	18.1808	133.849	53.2672	15.4235	244.958	367.807	15.0143	10.9743	96.3691			10510	84%	84%	59005
tgc	12.1957	19.0492	27.278	3.81375	699.583	1.07901	2.2908	1.24816	1.12012	2.41581	5.01724	1.50742	7.37097	3.66096	3.21388	20.0087	31.0021	1.14412	0.271493	7.72963			851	82%	82%	22145
tga
tgg	259.128	79.8487	21.3682	216.513	11.0522	13496.3	7.10563	14.0802	11.0686	21.6303	16.8167	15.1966	12.4012	7.15682	11.3278	12.5515	12.0629	3.22838	9.85221	14.9287	0.391133	0.0217391	14254	94%	94%	43426
ctt	151.709	4974.56	19.7437	35.4347	10.5202	8.45574	23.1091	8.88736	20.716	18.0189	245.641	90.5004	25.9307	5.76816	21.7162	128.677	20.4712	6.78314	10.9572	6.39547		0.00847033	5834	85%	85%	64183
ctc	28.6228	812.37	3.49577	8.70954	1.43083	1.90943	1.65313	0.269071	3.29062	0.500775	35.8625	13.4515	4.21555	2.82253	4.41317	23.3877	4.06436	1.09068	1.21079	1.22883			954	85%	85%	27067
cta	39.4632	1626.6	7.19782	12.0405	3.58481	1.62488	15.2877	1.76921	7.87716	3.87256	73.5604	34.2823	7.57877	3.0204	6.36494	30.2746	6.43903	0.645325	5.18154	1.33227			1888	86%	86%	31977
ctg	20.7192	810.515	2.65877	2.81737	1.29687	2.0171	3.91524	1.23443	2.50262	2.55307	30.2759	15.4185	3.78375	1.26981	3.28622	19.4056	3.8343	0.260029	2.20697	3.02981			933	86%	86%	29745
cct	7.14339	35.7587	106.109	6.28357	5.97399	0.352401	9418.56	8.20946	34.9546	21.4584	18.4121	5.97916	49.0446	20.5372	42.1795	25.4938	105.004	22.7604	35.8101	27.9382		0.0355846	9998	94%	94%	55432
ccc	0.723337	4.62497	9.91014	3.32272	0.094142	0.0632607	684.934	0.841439	1.74631	1.12675	0.675049	0.124548	6.26244	1.65259	3.18012	1.71519	6.13562	3.19897	3.62801	2.03989			736	93%	93%	15983
cca	23.2734	84.1398	235.396	25.5584	9.77596	6.23318	22970	31.1739	81.2246	43.8821	35.3708	14.4625	96.5004	44.1914	102.477	75.6269	225.235	65.5335	98.2197	65.6453		0.043414	24334	94%	94%	105184
ccg	0.628825	1.86558	10.838	0.332059	1.31109	1	679.447	1.64965	3.88391	1.14434	1.04014	0.421773	2.81894	2.29768	3.38211	3.06814	7.68347	0.973453	2.18216	2.03122			728	93%	93%	14422
cat	65.019	50.4527	63.1694	302.168	5.48865	13.5274	60.5032	9772.9	171.703	113.529	15.196	7.36613	26.2298	239.961	79.8748	12.3611	24.1746	77.9642	60.1304	49.1935		0.0853535	11211	87%	87%	74008
cac	15.5631	16.1957	15.5695	84.6818	0.912877	3.54778	15.2405	2282.64	41.1633	21.3731	3.46144	2.3808	6.18337	64.7501	24.816	3.52871	4.61188	22.6005	12.3266	13.4557			2655	85%	85%	31694
caa	18.2481	133.188	145.604	45.4762	9.32139	7.12255	165.736	187.038	12101.2	200.844	27.5007	37.965	88.9836	167.27	447.305	40.7585	88.0786	134.071	753.562	68.7438	0.0102041		14868	81%	81%	138446
cag	3.97693	12.7875	13.6443	5.05258	1.37631	1.99573	14.6188	18.1706	1136.37	23.4561	4.81615	7.25387	7.83063	20.0009	38.6792	3.04539	8.3592	11.8872	90.4226	7.25285			1431	79%	79%	42048
cgt	4.02417	12.8246	15.8908	6.1861	2.09212	0.512951	6.77335	25.7188	21.5383	3270.56	4.61952	2.65766	10.6511	12.8703	191.486	2.72403	9.33332	5.67841	12.3066	12.5512			3631	90%	90%	24263
cgc	1.39657	6.93903	0.444093	0.655332			0.0679724	1.51822	1.50033	81.603	1.08824	0.166667	0.140199	1.11226	10.9996	0.0147059	0.183549	0.0740741	1.12054	0.975566			110	74%	74%	12002
cga	0.935327	0.504988	2.15038	1.08478	0.459067	0.0424982	0.119643	1.34678	3.29704	159.692	0.324808	0.0297616	0.355417	1.18312	19.9478	0.103526	0.292183	0.174107	3.09849	2.85878			198	80%	80%	9648
cgg	0.174931	0.0904762	0.248332	0.19146	0.0879121	0.088141	1	0.161551	0.889952	64.8322	0.00826446	0.329598	0.183745	0.138716	11.4978				0.0194175	0.0575109			80	81%	81%	9939
att	282.138	2572.7	63.3249	76.4295	44.5258	16.3516	75.4709	17.0156	33.9205	60.7174	14172	220.798	182.907	51.2602	70.496	2196.49	117.092	19.6782	65.598	22.9551		0.0956545	20362	69%	69%	204333
atc	63.5549	594.489	13.8907	14.7119	10.0229	6.06968	17.8765	3.02438	11.9416	14.017	3543.85	49.72	47.5429	8.82602	16.8589	543.149	28.3997	4.17458	19.9529	5.92982			5018	70%	70%	58021
ata	98.9406	1085.24	25.9068	42.7583	22.948	9.37647	37.5309	4.10465	17.1927	16.5004	3544.94	113.367	66.009	16.0577	31.6949	634.693	47.3578	8.34924	17.7843	7.23837			5848	60%	60%	113603
atg	190.178	1538.24	51.4558	44.5604	25.6691	26.2603	28.7077	10.4939	80.3447	50.9857	409.736	7142.4	87.965	26.1137	76.2974	166.811	62.6863	10.7662	37.3934	24.941			10092	70%	70%	75380
act	30.1362	163.249	791.687	35.6866	54.3223	7.64614	107.173	21.2868	66.229	52.0001	139.879	37.0769	10021	157.831	133.104	242.207	238.354	72.868	76.0229	60.2536			12508	80%	80%	111096
acc	7.86324	35.1723	145.815	3.23621	12.3462	1.93092	21.5311	5.7711	20.7868	19.3904	27.0344	8.75216	2077.08	31.3723	35.9595	40.825	52.6599	17.3461	15.7162	9.41544			2590	80%	80%	34299
aca	31.2235	120.456	656.659	29.0449	52.0929	9.98004	103.471	15.8414	58.553	70.719	105.79	26.2544	7836.73	130.933	116.564	192.368	222.889	59.8954	69.1575	57.3786			9966	78%	78%	111474
acg	1.95294	5.34045	39.6609	0.196938	1.50915		3.06283	0.349225	3.18923	4.74315	5.33012	1.89267	365.452	6.82404	8.28013	11.8021	12.1971	5.18958	3.57994	1.44731			482	75%	75%	15537
aat	44.2604	94.0374	706.799	100.373	32.5669	12.6622	133.801	286.792	215.743	181.57	40.0832	28.4219	306.367	15327.7	364.335	43.9114	100.135	936.778	237.472	511.186		0.0175439	19705	77%	77%	288311
aac	7.28909	30.5201	149.425	20.7823	8.58711	3.71633	32.0693	63.3424	47.8581	35.6036	10.907	6.26187	72.7463	4087.49	84.9833	7.22728	26.8551	192.398	39.3336	105.602	0.00719424		5033	81%	81%	72120
aaa	19.5403	139.769	206.59	44.1773	7.10447	10.7756	229.324	83.4242	392.926	1822.25	52.6069	35.0932	173.581	282.63	20182.4	49.9277	108.299	112.619	399.002	163.962			24516	82%	82%	253971
aag	5.7463	41.9457	50.0914	12.1141	0.762278	2.28971	55.3425	18.5746	106.069	527.74	11.5456	14.4582	35.7092	63.2727	5989.24	19.7861	27.272	30.093	95.6887	42.2544			7150	83%	83%	74398
agt	16.9744	36.0686	3792.09	20.3274	50.9969	9.44267	71.2974	26.7243	50.6625	56.8335	16.8188	12.3773	283.871	297.209	98.0409	37.4991	286.798	109.84	61.3006	310.8	0.0232558		5646	67%	67%	80085
agc	1.35823	5.22062	223.644	2.83879	2.19223	0.931068	13.288	2.6311	4.43672	4.36813	2.00235	0.243729	15.589	28.2345	14.7793	0.619436	13.6173	12.3976	10.0836	21.524			380	58%	58%	29458
aga	18.0406	82.228	103.333	24.2515	9.60802	19.3055	52.0455	76.6273	182.146	23351.1	24.2001	21.1683	92.3445	117.311	1830.56	25.8237	47.3127	34.4058	68.0064	65.1205	0.0138889		26245	88%	88%	116200
agg	1.06881	5.32955	4.83096	0.90097	0.746976	2.0506	6.84133	6.58893	12.3015	1241.66	3.23017	1.94736	3.92888	7.34911	128.604	1.1224	3.25417	3.5632	5.1508	4.53178			1445	85%	85%	19631
gtt	151.078	986.442	88.4852	70.9863	121.634	10.9061	97.6952	12.7468	41.6558	42.8901	1893.62	107.591	284.878	44.7102	71.7438	15112.2	398.724	27.2415	75.6814	45.0592		0.0142857	19686	76%	76%	124399
gtc	35.3392	201.647	18.5305	16.081	21.0547	2.93605	8.82248	3.34891	10.0908	3.90126	349.138	18.7811	60.1357	5.19846	8.41058	2895.64	77.0869	3.86826	13.2151	3.76931			3757	77%	77%	33791
gta	33.1896	219.211	14.8442	13.8136	27.5864	2.8708	21.7739	5.70082	7.728	9.97036	352.321	18.6482	75.18	11.9496	17.3987	2145.68	89.5077	5.82843	23.4651	7.33106			3104	69%	69%	44008
gtg	12.8948	82.0393	7.5041	6.77098	13.0588	3.55753	7.1279	2.03813	2.21155	4.32412	151.265	6.46279	19.6838	1.84192	4.90745	873.801	25.4633	4.02486	6.26806	2.75411			1238	70%	70%	27456
gct	46.3969	145.065	917.583	22.3478	119.835	9.42508	261.53	14.9804	80.9992	41.8284	63.6327	27.2725	287.92	72.2558	92.2906	343.48	15256	59.0606	133.369	517.771			18513	82%	82%	103053
gcc	10.451	31.4195	164.737	4.37327	21.9734	4.71111	52.3068	4.28151	12.3542	3.65643	11.1522	4.31885	38.9895	6.56567	18.8864	62.6039	2666.6	10.3142	21.7751	99.5258			3251	82%	82%	31228
gca	26.168	102.024	480.205	17.7256	71.2908	8.35801	160.107	10.7464	36.3607	30.0275	45.6073	16.6189	148.331	45.2542	42.3748	169.436	6653.53	28.7613	71.0474	273.994		0.0294118	8438	78%	78%	66352
gcg	0.639215	4.89055	33.1364	0.321233	6.29701	0.0932249	12.4134		3.11921	2.99832	4.15982	0.430065	10.2641	0.254833	1.36452	17.5908	432.406	2.12915	3.73142	20.7612			557	77%	77%	14021
gat	24.3424	37.5364	248.558	29.7783	14.6674	8.17915	128.998	74.9528	129.941	42.3746	17.451	8.42991	120.035	782.579	124.217	29.9792	85.0153	27714.4	1756.29	293.225		0.0663609	31671	87%	87%	204860
gac	0.997434	4.71337	21.5598	5.46933	1.32497	0.973485	18.9404	6.56256	14.8688	5.97037	1.22429	0.0968142	11.4208	81.2654	13.208	3.03063	8.75563	2320.91	178.69	35.0133			2735	84%	84%	35345
gaa	20.9378	83.0616	169.341	35.6993	7.25263	6.17226	160.224	44.6655	621.833	85.9668	35.4774	14.8742	96.4538	155.749	378.784	61.2939	142.246	1502.11	24908.2	141.656		0.00980392	28672	86%	86%	214952
gag	2.07681	7.48975	17.1352	4.03924	0.397807	0.273089	17.7421	2.44659	55.358	7.95201	4.20782	1.27126	8.42395	17.1023	33.8215	4.74158	15.859	171.405	2209.97	22.2681	0.0232558		2604	84%	84%	40579
ggt	31.0119	50.1384	519.946	20.9733	41.4733	8.19269	90.9156	40.2801	59.5378	66.9238	16.0684	13.8858	87.4217	283.907	124.603	45.0617	771.976	202.049	102.39	41241.2	0.071432	0.0111272	43818	94%	94%	122380
ggc	0.699552	1.41432	19.2083	0.268075	1.97688	0.252548	5.04098	1.80864	2.31034	3.14971	1.7723	0.316992	6.21834	18.0158	6.42349	3.14357	23.4546	12.1478	7.05523	1145.32			1260	90%	90%	20867
gga	7.95987	17.7563	104.784	8.74009	10.2424	1.93505	24.3724	10.3561	13.7238	22.6365	5.98297	2.27762	14.2899	69.7505	34.586	8.98121	143.27	50.1118	35.5587	6508.68			7096	91%	91%	45688
ggg	1.64672	3.01747	12.6361	0.264857	1.76869	0.0408348	2.97586	1.43275	1.58589	2.1205	0.570666	0.269319	2.97275	7.96259	3.44388	0.846185	20.945	5.85351	4.70611	938.94			1014	92%	92%	13936
