# Supplementary material for: Evolutionary instability of CUG-Leu in the genetic code of budding yeasts
Source: Nat Commun. 2018 May 14;9:1887. doi: 10.1038/s41467-018-04374-7 (PMC5951914; doi:10.1038/s41467-018-04374-7)
Supplement: Supplementary file 4 — Supplementary Data 2 [file 41467_2018_4374_MOESM4_ESM.zip › Data_2_Blast/BLAST_Candida_parapsilosis.xls]

## Sheet: Candida_parapsilosis
Candida_parapsilosis
	F	L	S	Y	C	W	P	H	Q	R	I	M	T	N	K	V	A	D	E	G	*	X	Sum	Universal %	Largest %	All codons
ttt	18923.3	1249.69	85.2437	1595.99	44.1843	287.527	41.2211	95.3498	24.2201	26.0819	261.589	107.338	62.237	49.1565	30.8612	152.888	68.1107	23.1858	34.9312	45.8946	0.00699301	0.0255439	23209	81%	81%	122870
ttc	10700.9	683.634	37.9532	838.446	21.2158	161.616	27.9145	39.4194	14.2007	16.1131	132.311	68.536	31.8324	22.9467	19.9677	76.1705	39.7699	14.4387	17.3892	22.2563			12987	82%	82%	64299
tta	309.773	12067.6	44.4656	76.1647	42.1928	31.5665	37.4598	12.022	48.9769	37.3527	582.168	243.437	70.1691	32.8242	54.1787	252.862	64.236	12.8408	33.0894	19.5949	0.0192308	0.0288291	14073	85%	85%	76282
ttg	744.649	30133.7	95.8526	210.089	66.847	62.2107	78.3159	34.9111	86.1476	64.8719	1391.74	639.459	137.833	69.2513	119.695	652.213	132.524	39.0021	76.8533	40.8058	0.0192308	0.00406504	34877	86%	86%	152855
tct	33.3645	39.632	3923.93	12.267	40.6654	4.39333	99.0017	14.1295	38.1765	28.0333	8.03693	9.04814	256.713	98.6216	61.1346	29.8321	309.119	70.9289	61.7509	119.217			5258	74%	74%	56616
tcc	18.6531	38.4985	3093.62	12.5445	32.3127	3.58689	78.2508	14.2564	34.3778	26.1317	11.7446	9.2219	209.826	82.8096	60.3742	25.2387	232.934	47.4095	47.0566	87.1473			4166	74%	74%	40003
tca	38.8667	96.3952	7965.17	34.3247	64.4424	15.2824	167.781	28.0591	97.004	56.6728	24.5908	18.3912	532.317	204.857	112.514	44.5906	627.353	127.309	103.22	241.827		0.0294118	10601	75%	75%	97552
tcg	13.7481	48.2001	3123.02	17.0922	28.8821	4.81664	82.7432	17.1571	45.3968	29.2295	11.6803	6.20992	212.377	81.5999	55.0866	23.3106	254.72	40.3263	38.8582	102.539		0.00411523	4237	73%	73%	37448
tat	1350.45	267.469	58.8226	12700.5	21.6895	271.177	32.8137	207.264	39.7143	43.3839	71.6748	28.2121	41.4645	64.1908	54.0072	60.9951	40.0509	35.4833	39.7024	41.5562	0.315347	0.0397303	15471	82%	82%	75312
tac	1115.81	217.081	53.7563	10163.8	20.1418	211.678	25.5454	171.158	37.2829	36.3647	56.5595	18.6531	26.7064	49.5771	45.4311	41.5582	35.6285	23.4992	32.3005	25.3062	0.15653		12408	81%	81%	59595
taa
tag
tgt	51.3283	138.697	174.272	29.8481	6558.41	11.5537	20.3966	11.7877	15.1048	12.8778	72.2891	23.5486	107.553	44.7987	11.0716	194.457	289.447	16.7638	6.67713	67.1211			7858	83%	83%	39161
tgc	33.7404	65.8124	69.8198	19.561	2293.08	5.21066	7.27213	4.50225	9.27322	8.49161	18.8326	6.79645	42.2243	15.7182	8.48379	76.6312	108.078	5.00182	3.46049	27.9802		0.0277778	2830	81%	81%	19356
tga
tgg	374.912	113.232	28.4969	291.7	10.9693	12981.8	6.72795	18.4175	11.0934	18.5005	24.4386	16.907	16.2563	9.65086	14.9138	14.9858	18.1456	10.6672	12.3294	21.7034	0.1643	0.0227273	14016	92%	92%	37921
ctt	217.694	5630.4	25.9942	47.7177	17.4522	16.1372	21.7852	12.1306	21.6624	20.6302	360.397	127.628	30.5906	20.1155	35.3158	153.697	36.2692	8.82964	17.0943	16.46			6838	82%	82%	54007
ctc	101.698	2371.72	15.711	24.2913	6.12743	13.0744	14.8976	4.75409	7.15154	14.2774	150.425	63.6605	17.5932	4.32185	20.2346	65.3149	13.7109	3.5148	7.0479	6.41776		0.0540906	2926	81%	81%	28624
cta	99.5055	3500.75	14.6161	12.9963	7.63837	8.48687	17.7209	2.80544	16.3674	22.2354	187.03	78.3976	14.4928	7.53741	21.6385	92.2543	21.1278	2.58725	11.9339	7.88177			4148	84%	84%	35162
ctg	9.76817	67.6111	205.903	6.71158	2.7196	2.66255	20.062	5.21171	38.7118	15.2383	9.92276	10.0292	26.5632	24.8028	21.2868	10.7259	26.6087	12.1995	29.0455	9.21566			555	12%	37%	21193
cct	7.83199	35.3753	98.5033	9.70869	4.5632	3.52163	8247.86	13.6815	29.6787	21.8228	17.6347	3.59525	41.9149	22.017	47.0932	25.4855	98.8764	30.7021	35.9347	29.1723		0.0285714	8825	93%	93%	41132
ccc	8.44359	24.5642	66.8176	3.61714	3.07332	2.37017	5097.03	10.0684	14.2517	13.187	7.21753	3.01213	26.4538	14.5364	32.4949	16.2043	49.6995	20.1543	30.0187	17.79			5461	93%	93%	28162
cca	16.043	62.1589	200.787	24.5653	13.0842	5.7255	16473.2	25.6868	65.6178	47.2659	28.0341	9.33964	86.4967	49.6522	105.272	70.1602	198.889	66.687	72.9426	72.3078	0.0384615	0.0718058	17694	93%	93%	78064
ccg	4.91609	19.4636	41.1757	2.93796	1.34216	0.145302	3053.64	7.98357	16.1182	6.80134	5.54504	2.45592	21.5145	10.6945	22.8657	11.6619	30.6794	12.3916	18.9159	13.7501			3305	92%	92%	16845
cat	74.4873	64.1122	93.2798	262.584	6.92711	16.344	40.0974	7493.87	178.6	115.473	16.6578	10.6979	31.9989	265.5	124.579	19.1862	40.611	81.7567	68.8582	59.3646	0.0128205		9065	82%	82%	58209
cac	44.6837	42.628	44.7042	158.358	4.33796	12.9387	32.9521	3974.52	87.6697	52.5143	7.38327	5.51564	28.9419	138.873	71.7049	7.41972	24.2722	46.3068	45.8187	41.4294		0.025	4873	81%	81%	38821
caa	36.2601	176.257	227.694	66.3625	13.6955	13.2599	168.502	215.596	10407.8	269.853	35.4897	67.2795	127.193	225.738	610.963	50.3569	139.204	186.658	865.42	104.366		0.00763359	14008	74%	74%	126263
cag	10.6751	45.6143	53.1236	18.3071	3.05501	5.94016	43.79	49.9753	2399.05	79.268	10.9801	17.245	28.1405	66.0262	154.009	14.0148	32.4036	59.0879	230.676	35.6227			3357	71%	71%	37980
cgt	6.72249	26.5435	24.4382	11.8293	1.41972	2.20753	19.8574	19.2673	36.3866	4148.97	8.23077	2.48592	18.5938	26.0082	304.016	7.70981	10.6036	12.8863	19.8173	18.9821	0.0285714		4727	87%	87%	24523
cgc	1.13416	7.88708	7.78194	4.22996	1.27792	2.1307	14.3164	3.56732	9.34589	715.656	1.91146	1.88929	4.2748	9.60761	102.019	2.87343	5.41164	3.4502	8.38186	7.85413			915	78%	78%	10616
cga	6.45953	23.3687	26.3093	5.26176	3.07876	1.68106	15.2004	23.6332	37.8641	3273.47	5.03305	4.31514	19.8753	24.5598	325.379	3.50247	9.94993	5.16919	23.2332	12.6555			3850	85%	85%	24162
cgg	2.1699	3.20607	4.98006	2.49966	1.13722	0.213597	3.15258	5.4831	15.3557	786.55	0.993728	0.588175	4.69083	7.16429	71.6023	1.63342	1.22804	1.93781	5.56834	4.84522			925	85%	85%	8601
att	287.04	2320.96	62.5753	93.9247	58.4188	22.5558	62.8921	13.3935	38.5425	53.8366	11178.2	204.476	176.104	44.4943	56.9085	1754.03	138.589	15.6608	45.1403	24.2085		0.0736984	16652	67%	67%	119003
atc	130.198	1152.08	25.826	43.2628	31.056	12.1249	23.6711	9.39159	17.606	16.0235	5272.19	115.181	106.801	22.4125	34.5172	891.459	65.4089	11.6996	31.1124	9.97064		0.00980392	8022	65%	65%	62913
ata	113.826	1016.46	26.0352	33.7445	20.1896	9.1856	30.4966	4.92215	13.4961	25.3285	3503.14	88.6591	65.91	11.6547	45.4175	608.117	45.0235	5.33468	20.3923	13.6412		0.03125	5701	61%	61%	60648
atg	266.073	1731.65	68.118	57.1622	46.2164	30.3446	41.2462	11.8322	90.0059	48.159	445.029	6732.07	98.8062	39.0091	80.3595	226.3	97.5451	11.9711	47.8113	32.2924			10202	65%	65%	66324
act	31.8353	143.706	672.597	28.146	49.6259	11.8644	101.959	22.2226	84.1482	62.9137	102.642	34.2797	7803.91	152.397	134.761	204.813	229.671	76.3843	95.1646	67.9039	0.015873	0.037037	10111	77%	77%	75728
acc	24.8634	85.7085	400.498	18.6757	32.4951	5.2306	52.2182	15.5529	52.7177	33.2684	69.5776	20.5237	4118.49	79.3669	86.267	121.621	119.823	43.623	58.9563	41.5208			5481	75%	75%	46970
aca	43.0686	132.257	555.447	24.0178	41.6066	3.33658	93.722	14.0787	65.7066	64.4455	75.5233	26.9092	5550.1	111.121	105.031	174.74	176.281	61.0935	91.3989	56.112		0.00699301	7466	74%	74%	77327
acg	14.9154	53.7988	213.793	9.52019	21.1564	6.78491	30.4803	7.53168	38.1512	23.0558	42.163	12.6932	1964.21	57.8132	52.1541	62.4647	72.9052	26.8386	24.5543	20.0028		0.0142857	2755	71%	71%	26001
aat	41.7357	99.6565	634.058	99.5359	31.1477	10.4451	109.542	244.112	174.697	144.167	43.4088	24.5764	265.754	11592.1	312.257	40.8537	100.912	784.24	219.27	379.546			15352	75%	75%	127837
aac	25.2211	57.2602	365.745	45.2618	22.9449	8.85624	77.241	147.904	122.262	98.7091	19.8424	15.0449	157.756	7204.57	223.566	30.2838	58.7548	456.754	125.195	229.812		0.02	9493	75%	75%	80531
aaa	30.8079	146.171	181.567	52.6709	7.91651	12.742	161.883	68.846	286.266	1520.15	40.5244	30.7073	140.949	240.942	14070	58.025	110.634	113.597	332.084	142.527			17749	79%	79%	154920
aag	20.1031	95.5582	123.576	35.9868	5.8262	4.72539	118.446	65.5234	210.316	1145.86	30.4888	27.7756	102.372	196.855	10973.7	42.7739	71.276	80.7659	239.528	104.574			13696	80%	80%	104352
agt	21.9799	49.2848	3260.94	24.0351	51.3318	3.46873	61.8152	29.2223	49.5768	62.6355	25.4861	13.2357	327.6	227.385	98.5391	32.0074	324.145	121.291	78.2939	211.731			5074	64%	64%	58066
agc	8.30026	21.663	948.147	12.0822	11.3194	3.76323	38.4689	8.47212	26.4812	24.0984	8.80826	7.18388	119.924	99.1621	52.3831	16.7124	98.2054	43.9646	39.7263	99.1351			1688	56%	56%	31172
aga	14.1207	62.0178	81.0163	31.0448	7.55105	7.01152	40.1725	54.5581	118.815	14147.8	21.1815	14.0653	64.3755	86.3313	1133.89	22.3006	30.9469	28.8298	61.7106	55.1437	0.0526316	0.0322581	16083	87%	87%	68638
agg	4.35526	22.0002	19.716	7.10397	1.99858	3.43512	16.9397	22.2613	34.5759	3649.85	6.2707	5.15673	20.1306	30.2273	402.072	5.49143	14.7316	11.1751	22.5354	16.9715			4317	84%	84%	26026
gtt	144.768	858.532	76.0343	76.3802	121.538	17.1593	103.937	15.8261	35.3766	34.5794	1519.87	77.3491	247.707	33.7749	67.5366	9856.39	372.315	28.742	76.2446	32.9135		0.03125	13797	71%	71%	88701
gtc	64.6344	331.56	42.2023	23.0849	53.1814	10.4538	43.0842	7.7067	16.9116	17.375	535.447	33.0613	96.6972	14.9068	28.7334	3526.54	116.634	7.05991	29.2734	11.4175		0.0333333	5010	70%	70%	36202
gta	63.6161	327.804	24.6756	19.3706	40.66	8.24063	33.7584	7.72922	13.6073	8.03023	492.795	29.0897	92.3904	17.9641	27.2326	2823.24	115.483	11.4486	33.441	18.3735		0.0532213	4209	67%	67%	40908
gtg	88.9077	518.229	45.3666	32.6274	64.7489	10.0179	52.7934	5.42781	20.1331	32.3051	769.994	54.9868	143.138	17.6709	37.044	4168	181.339	15.6495	49.3045	27.3133			6335	65%	65%	50735
gct	52.9422	151.889	738.048	33.3272	113.839	10.5712	208.01	20.52	85.4978	47.0528	69.3472	31.72	211.653	66.3542	117.879	270.647	10112.3	66.9035	120.59	406.905			12936	78%	78%	72169
gcc	22.8751	78.2168	375.152	20.4596	48.1859	6.29648	100.863	11.0115	54.3969	26.3213	44.5781	16.6023	104.209	33.1554	69.3846	145.73	5059.22	27.4378	65.3402	220.532		0.0294118	6530	77%	77%	37785
gca	39.3592	143.725	723.986	28.0444	116.24	9.4138	194.993	22.4534	72.4674	39.5304	74.6126	27.6187	177.513	46.9743	85.8006	237.089	7453.94	51.5507	115.365	362.323			10023	74%	74%	68072
gcg	8.02063	34.6437	163.428	7.30933	29.9894	2.16783	35.7072	2.1159	19.3742	8.87229	15.9415	7.4733	56.8733	17.6733	23.9394	62.232	1926.92	8.2289	26.1834	99.9093			2557	75%	75%	18611
gat	19.1699	45.5056	251.394	32.357	14.8045	8.04235	129.078	83.926	123.652	57.4334	13.847	6.65339	102.869	676.662	146.555	32.2133	72.8447	21007	1505.88	274.008	0.0263158	0.0544828	24604	85%	85%	134767
gac	14.1489	13.8741	122.186	16.377	5.81322	6.37362	68.8745	29.8702	51.9237	19.0864	9.17733	2.2917	46.5768	281.223	68.648	8.86076	34.4478	7739.47	614.885	134.858		0.0294118	9289	83%	83%	60784
gaa	24.1444	81.9057	161.418	42.0586	4.70853	10.6022	131.373	50.6703	491.644	99.5131	37.3048	14.0989	94.1211	130.028	343.188	55.0245	136.821	1180.93	17670.3	158.14		0.0481793	20918	84%	84%	137303
gag	17.8367	34.4292	95.6243	27.4717	3.49632	9.5603	67.3904	23.1079	244.307	44.535	14.1568	5.9236	53.8572	81.437	192.85	26.8067	58.4645	618.545	8170.91	67.2381	0.0277778	0.0243902	9858	82%	82%	76377
ggt	29.5365	38.6443	357.863	20.9203	33.6316	8.69054	97.9406	23.7665	43.0641	45.7119	17.6236	15.5903	74.1241	199.818	71.1361	30.9764	490.55	117.66	90.0722	23211.6	0.0192308	0.0119765	25019	92%	92%	75281
ggc	7.24049	10.0598	115.24	5.65793	9.24884	3.74055	26.1797	9.19944	12.9991	12.6298	5.66133	2.12975	18.5903	69.2129	24.3636	10.0138	112.34	63.2184	31.799	4610.48			5160	89%	89%	25567
gga	19.3322	24.4675	265.935	14.1521	30.1246	5.82314	55.2404	18.4073	32.2784	44.1614	11.9259	7.20403	48.8635	143.239	56.0198	27.9523	357.88	100.72	62.0986	14875.1	0.0388386		16201	91%	91%	57632
ggg	14.3342	16.7724	105.46	8.14489	9.2711	4.86308	21.8027	6.8842	12.7268	19.3854	6.53996	3.06957	23.3678	55.7323	24.6454	10.7119	160.131	44.1886	28.4948	6230.47		0.00606061	6807	91%	91%	26829
