# Supplementary material for: Evolutionary instability of CUG-Leu in the genetic code of budding yeasts
Source: Nat Commun. 2018 May 14;9:1887. doi: 10.1038/s41467-018-04374-7 (PMC5951914; doi:10.1038/s41467-018-04374-7)
Supplement: Supplementary file 4 — Supplementary Data 2 [file 41467_2018_4374_MOESM4_ESM.zip › Data_2_Blast/BLAST_Candida_tanzawaensis.xls]

## Sheet: Candida_tanzawaensis
Candida_tanzawaensis
	F	L	S	Y	C	W	P	H	Q	R	I	M	T	N	K	V	A	D	E	G	*	X	Sum	Universal %	Largest %	All codons
ttt	9819.05	620.982	51.1813	827.123	23.4841	148.372	15.1982	46.8078	17.483	10.3698	135.169	55.3686	31.0939	23.9525	13.2172	73.5665	32.3461	12.5452	13.6966	22.9807		0.00801606	11994	81%	81%	67407
ttc	19089.9	1145.76	64.4117	1497.7	33.195	258.193	24.0813	82.6682	24.0193	27.1965	231.796	94.2606	54.3217	37.1343	36.3128	139.8	62.9329	19.4234	29.0358	38.7438	0.0465116	0.0588427	22991	83%	83%	93829
tta	212.658	8376.31	30.549	42.6194	21.6631	19.1045	21.2107	13.6698	28.9141	17.9078	389.078	167.083	28.4129	12.7707	40.3839	163.428	40.2248	9.77932	22.5397	7.66009	0.0294118	0.0080977	9666	86%	86%	53755
ttg	715.749	31984.1	98.1296	185.081	65.4593	55.3751	85.4463	36.2796	101.135	66.5622	1326.2	613.435	116.01	55.973	114.155	576.238	129.269	29.9144	64.0511	31.3354	0.00649351	0.10048	36450	87%	87%	146365
tct	16.6872	56.3638	4992.63	18.9496	43.9412	3.75657	100.975	22.9644	47.022	24.6284	15.0454	13.5635	317.601	134.518	62.9193	30.5816	406.981	56.2824	55.8331	109.76			6531	76%	76%	64485
tcc	35.1064	69.2987	6488.2	30.2402	51.0262	9.66404	147.942	22.8348	69.7669	51.9412	15.0361	12.8954	426.185	166.685	102.265	52.7695	540.609	93.2586	89.5508	183.692		0.0294118	8659	74%	74%	77425
tca	16.1705	53.737	2824.81	6.8029	35.579	8.25048	76.3648	7.6926	41.8609	27.5259	13.6401	6.96939	225.244	80.0308	63.8428	21.6091	259.248	31.704	49.5428	94.3805			3945	71%	71%	54166
tcg	21.9443	62.2436	4245.99	17.5124	39.6632	3.34472	101.025	18.4116	48.2563	27.3703	13.3814	7.90926	289.869	107.116	57.6182	29.551	311.712	72.8448	48.5764	130.662			5655	75%	75%	51213
tat	682.087	144.566	23.159	6336.82	12.8549	115.473	9.87808	101.599	15.6607	14.3176	36.0803	11.905	22.8388	31.1626	25.9933	28.4052	19.7617	21.7473	19.5295	18.0766	0.0820316		7692	82%	82%	47162
tac	1639.32	295.113	72.4638	15766.4	27.0602	286.709	37.1035	251.905	55.3181	51.7931	77.9437	25.6373	46.247	75.3835	70.6432	51.7139	50.5348	39.1745	52.4744	39.8754	0.199864	0.0322581	19013	82%	82%	77979
taa
tag
tgt	45.9033	97.1998	143.57	19.2219	5424.26	5.85836	12.7425	6.65887	11.9249	7.44884	42.2919	12.2872	78.5564	25.1851	4.80708	135.49	178.817	9.93022	4.2118	46.6053		0.0277778	6313	85%	85%	30648
tgc	34.9487	67.1599	90.1764	19.2798	3181.91	8.59677	9.74869	4.5185	5.09635	6.02152	23.3896	10.107	52.5373	16.4639	3.43752	82.227	133.018	6.142	1.75489	38.4694			3795	83%	83%	26641
tga
tgg	326.693	95.2653	25.2103	282.316	12.1619	12581.7	8.27475	10.8029	9.02237	18.7239	17.1884	12.7114	11.3297	6.756	12.9146	16.2759	13.2485	9.77304	11.0884	20.1946	0.245321	0.0555139	13502	93%	93%	45130
ctt	199.049	5405.35	22.7512	48.7096	10.4536	20.4575	17.8279	5.92946	22.2379	16.3428	353.537	122.266	34.1456	14.6061	31.5898	156.807	33.7492	7.59676	23.4486	10.1067		0.0374827	6557	82%	82%	53904
ctc	231.659	6130.57	31.099	55.162	18.1375	18.0156	27.9558	9.01103	30.8113	25.9103	398.461	132.825	37.183	25.0993	31.3059	171.286	50.4302	8.48825	25.2793	13.2891		0.0196078	7472	82%	82%	59610
cta	66.766	1453.94	6.60837	10.6768	9.5393	3.60391	9.23933	5.52062	6.56877	7.38743	82.8127	38.7526	11.6712	4.91885	5.70558	36.9158	8.71815	4.23907	5.60018	4.81428			1784	81%	81%	28275
ctg	7.95949	64.1309	210.865	4.51914	3.90918	0.906977	20.2575	5.30784	29.3695	12.0716	19.2588	6.44098	29.698	19.7521	16.0253	9.85497	35.6213	22.5016	23.5421	17.0077			559	11%	37%	29856
cct	11.71	45.977	104.405	11.892	4.47724	2.87766	8953.95	13.9456	32.9495	21.2693	14.4553	6.68177	49.2378	20.8656	42.288	29.0833	95.7133	39.4219	47.8324	37.9622		0.00990099	9587	93%	93%	51693
ccc	10.6442	34.1204	87.6478	7.15466	3.38274	3.66924	7530.55	15.4137	29.5285	17.2627	16.2961	4.7806	42.1026	18.982	53.1762	26.0467	76.5549	35.9156	39.7059	30.0355		0.0285714	8083	93%	93%	50539
cca	12.0045	47.9233	146.842	17.8463	5.66621	7.10846	12831.3	18.956	45.969	28.8991	20.6203	9.01325	67.1306	33.5332	84.4872	45.2309	134.262	48.7637	56.8205	43.59		0.00990099	13706	93%	93%	74039
ccg	5.25314	12.2915	29.573	2.8594	1.71381	0.445491	2508.92	4.14594	11.9751	5.16136	6.57638	4.83342	17.1995	8.52746	16.8246	7.66346	24.3475	13.3092	12.3673	11.981		0.0285714	2706	92%	92%	21908
cat	43.9743	39.7712	58.5131	201.413	4.56197	7.27994	27.8548	4545.62	107.925	69.3998	12.0191	8.34248	23.9306	153.714	57.1409	10.614	19.5886	51.0196	44.099	31.2133			5518	82%	82%	44312
cac	77.8289	57.3359	70.0245	264.912	4.51804	18.8386	44.9873	6743.28	153.321	97.7213	16.505	9.81575	35.6222	200.989	99.1243	15.2145	33.7059	62.5088	61.5279	47.1934	0.0125	0.0155048	8115	83%	83%	57324
caa	24.8128	107.743	134.082	36.517	5.77765	7.61542	103.511	122.763	7185.18	161.392	20.5046	33.6853	73.5869	154.846	400.873	32.3101	82.1045	110.183	581.916	55.5717		0.0223943	9435	76%	76%	80415
cag	23.9961	94.4828	114.424	33.453	5.70941	7.36713	84.9908	93.2542	5350.34	118.298	17.2351	27.5483	49.0327	114.452	297.487	20.2389	51.5896	93.2043	456.856	59.0237		0.0135135	7113	75%	75%	69428
cgt	3.41546	27.4563	18.3768	12.7822	4.08457	3.46232	13.7738	31.3454	27.7498	3855.69	7.57886	4.36502	11.2604	23.0394	279.174	7.70425	8.00222	7.31076	19.1578	16.2179	0.0526316		4382	87%	87%	25528
cgc	0.340654	11.5716	10.0743	6.84132	1.36632	2.11473	6.94477	11.1522	16.0468	1084.2	5.31443	0.953683	8.25697	15.829	137.357	5.78214	4.60964	4.34771	12.6897	10.2045			1356	79%	79%	20547
cga	0.466634	5.65848	5.54597	0.748854	1.39099	0.535199	3.24222	4.68005	14.5357	800.088	0.9457	1.72034	5.65452	6.49949	107.416	0.915787	1.86803	3.27303	5.50756	6.30773			977	81%	81%	16900
cgg	0.456133	3.41087	6.33767	1.98815	1.77952	4.0056	7.35319	11.3296	13.5724	1337.28	6.18985	1.96304	6.43338	13.3871	154.557	2.92973	3.63372	7.37161	8.15253	9.86382			1602	83%	83%	16827
att	163.223	1559.15	38.4043	48.7907	33.9954	21.4254	31.7648	9.02327	25.9293	26.1245	7431.08	135.609	110.557	30.5378	40.1632	1168.07	84.6965	16.3237	29.7778	17.3339		0.0196078	11022	67%	67%	86979
atc	210.268	1985.6	59.3573	73.4658	51.039	15.7224	53.4603	9.93084	25.1035	37.626	10303.9	190.04	156.782	36.6098	57.789	1659.74	90.7222	19.591	45.4411	13.7343		0.03125	15096	68%	68%	100533
ata	69.0034	627.069	14.3642	23.9348	11.1661	3.1205	12.2711	0.784218	7.72017	10.7027	1667.49	55.4755	36.894	11.3523	14.6473	339.127	25.2667	6.39354	15.7133	2.50435			2955	56%	56%	42519
atg	231.077	1587.29	47.7875	46.882	36.1226	36.0357	29.3243	15.7551	72.1766	41.1312	405.737	6607.63	93.7142	36.5165	74.8142	195.93	70.5413	14.3893	32.6341	25.5028			9701	68%	68%	62317
act	17.6953	106.904	460.615	18.9734	43.7066	10.4581	65.8162	14.0947	50.8946	54.87	88.208	24.4756	5537.01	112.974	91.2531	134.063	165.257	59.5661	64.2623	50.8688	0.030303		7172	77%	77%	61764
acc	57.0887	171.19	733.926	45.8434	51.7977	10.594	110.94	22.4328	106.062	74.1821	119.588	34.0484	9072.37	153.806	186.208	254.508	260.142	65.2821	114.344	78.618		0.03125	11723	77%	77%	86553
aca	14.3749	57.6913	273.582	11.2465	20.159	7.50514	38.8353	9.63788	38.4599	34.3191	41.9963	17.2475	2685.31	66.859	43.6653	77.1929	80.3409	27.4972	43.5417	35.5391			3625	74%	74%	45713
acg	11.7442	39.6495	157.689	5.09663	17.1152	2.1092	20.4021	5.80801	17.4969	14.0107	29.6927	10.6202	1518.82	32.031	23.1347	54.0354	47.7481	19.1827	21.7759	15.8403			2064	73%	73%	25382
aat	18.9289	52.941	335.889	48.0078	18.6606	2.27475	52.4104	117.739	81.8678	82.1759	22.9935	10.0665	141.818	5759.89	158.201	17.3929	40.0019	398.612	115.043	171.074		0.00900901	7646	75%	75%	81229
aac	31.2594	78.3603	603.413	78.8751	34.684	5.18601	98.0894	239.243	177.15	153.202	36.9	18.5789	256.702	12526.1	346.333	42.548	100.297	774.443	195.183	344.442		0.0330859	16141	77%	77%	109048
aaa	13.6313	53.9578	83.2199	21.17	6.35527	5.3058	74.3908	33.7495	135.306	747.013	21.216	17.6727	65.0619	122.192	6397.95	23.1178	33.3618	49.6531	143.897	66.7807			8115	78%	78%	86394
aag	29.6165	145.563	176.261	51.7943	6.22277	11.6764	192.716	81.799	328.315	1662.87	51.0313	35.6493	152.963	276.987	18010.8	59.7271	103.993	126.166	340.177	145.65		0.0393939	21990	81%	81%	139097
agt	15.2151	23.9317	2192.62	17.3611	44.1094	5.6015	54.5102	19.9816	36.8647	33.2774	16.8393	8.14726	221.069	173.464	63.3695	19.9721	207.953	71.2046	41.5358	147.939		0.0357143	3415	64%	64%	46474
agc	13.4756	32.6155	1176.28	18.326	27.0879	5.97743	54.292	15.3286	36.5958	37.3023	9.983	8.74415	151.995	146.45	74.5106	20.8889	124.43	81.6896	42.3777	142.648			2221	52%	52%	48294
aga	15.6679	77.2051	76.8752	27.591	7.38956	6.94422	58.6025	61.6523	127.913	16716.3	28.9913	14.416	68.6615	90.6681	1361.49	16.7931	39.6235	29.3151	75.4042	59.4468	0.0285714	0.0322581	18961	88%	88%	73449
agg	4.24727	13.6916	21.1998	6.17712	2.02986	5.9125	11.791	19.5366	28.2085	2501.26	6.52867	1.72758	13.1038	25.1518	310.71	7.30787	8.71064	7.66254	17.3715	11.6691			3024	82%	82%	27920
gtt	74.4294	472.048	41.8936	38.7168	66.5564	7.06774	49.3264	11.0225	29.8	21.1044	949.667	46.7214	139.547	19.0648	40.2041	5749.25	197.566	12.1671	43.7454	17.1043			8027	71%	71%	58835
gtc	79.4213	551.437	40.9857	42.9929	61.4058	10.9717	61.338	5.64104	23.4557	23.7149	893.625	60.6212	158.388	24.465	45.1443	6316.64	212.573	16.6498	35.1451	15.3307		0.0526676	8680	72%	72%	58392
gta	27.2452	216.447	12.6043	9.2927	28.1239	3.20647	22.4002	2.39233	5.21961	7.66458	260.685	13.6537	43.408	6.44807	14.9368	1311.39	63.6575	1.67346	14.381	5.17249			2070	63%	63%	30720
gtg	101.353	723.419	61.547	51.1074	111.121	18.8783	72.4058	11.7122	26.1238	18.8431	1087.02	71.8794	174.683	27.2331	43.6065	6370.38	227.068	20.3214	47.6864	28.6005		0.0142857	9295	68%	68%	72909
gct	31.0027	94.3736	563.833	25.8957	94.3601	12.8542	181.539	14.99	53.7005	27.4144	56.2176	27.4536	157.813	49.0168	81.8526	213.149	7557.37	46.9883	105.158	295.992		0.0294118	9691	77%	77%	65216
gcc	42.7817	142.662	700.514	31.5842	112.688	7.44736	224.721	16.7244	69.1662	45.1993	80.7462	19.4155	193.142	67.1662	112.752	259.481	9451.56	63.5228	125.611	366.116			12133	77%	77%	76248
gca	31.6776	100.876	482.438	18.6311	77.4411	3.4712	136.594	7.0325	39.4663	27.1343	38.0232	13.4879	117.916	37.5454	62.4319	151.406	4828.32	35.9446	70.7473	231.414			6512	74%	74%	56271
gcg	14.3012	32.7313	140.202	10.6034	26.8175	2.96523	45.7151	8.179	14.2608	10.3029	15.2205	6.98234	51.6357	16.3501	21.3946	62.124	1759.59	8.34869	30.6	101.675			2380	73%	73%	24375
gat	12.9281	23.7083	140.688	20.0011	6.66149	3.72616	73.6487	39.0414	63.6015	37.2676	11.0987	2.96764	58.3989	396.857	76.3313	16.7687	41.9655	12839.3	901.191	156.862			14923	86%	86%	90543
gac	19.1599	33.4119	174.202	29.7571	8.96073	8.41772	106.974	47.0172	82.9084	37.67	14.6944	4.06477	83.3699	482.725	103.044	20.5627	54.5841	15209.6	1078.01	175.857		0.02	17775	85%	85%	98781
gaa	16.464	60.3782	132.537	23.6384	2.31501	7.10239	107.45	28.6066	392.025	63.9413	24.7664	12.7088	66.5256	109.628	276.286	44.9891	105.604	1026.63	14890.5	101.773	0.0277778	0.079514	17494	85%	85%	118881
gag	13.349	41.9242	101.516	20.12	4.07641	4.48145	90.4693	35.0595	306.043	47.5872	19.5605	10.7102	51.0358	89.6021	213.969	34.7941	73.4538	753.319	10459.3	102.628			12473	83%	83%	91460
ggt	19.2654	29.3141	261.417	14.8689	24.697	3.98614	65.0777	22.3325	31.5091	38.2275	15.3619	10.9442	55.3368	168.036	54.4246	25.8158	428.31	90.5468	66.826	20529.7	0.0192308	0.0263158	21956	93%	93%	65509
ggc	9.43665	10.5234	186.609	9.30462	15.4865	8.90327	42.3866	12.4067	19.0867	27.44	10.7504	5.83591	31.9544	132.948	48.1043	14.9376	188.918	76.9915	49.4425	9309.5	0.0294118		10211	91%	91%	50791
gga	20.0263	19.1356	214.003	17.7665	23.5277	5.16727	34.0824	16.2062	30.6165	35.0028	5.08507	7.01601	39.7968	128.04	52.8264	16.0272	277.765	87.6556	41.1683	11874.1	0.0232558	0.00480769	12945	91%	91%	54426
ggg	3.87376	11.4086	91.7618	7.12476	11.2319	2.50886	18.2447	5.3511	9.7226	15.2171	3.9812	3.31449	11.5476	49.3527	12.092	13.377	132.091	32.9538	29.2317	4846.61	0.00458716		5311	91%	91%	28759
