# Supplementary material for: Evolutionary instability of CUG-Leu in the genetic code of budding yeasts
Source: Nat Commun. 2018 May 14;9:1887. doi: 10.1038/s41467-018-04374-7 (PMC5951914; doi:10.1038/s41467-018-04374-7)
Supplement: Supplementary file 4 — Supplementary Data 2 [file 41467_2018_4374_MOESM4_ESM.zip › Data_2_Blast/BLAST_Citeromyces_matritensis.xls]

## Sheet: Citeromyces_matritensis
Citeromyces_matritensis
	F	L	S	Y	C	W	P	H	Q	R	I	M	T	N	K	V	A	D	E	G	*	X	Sum	Universal %	Largest %	All codons
ttt	18165.5	1003.56	71.1716	1602.51	35.4723	204.762	34.243	53.9553	25.0436	16.7375	238.667	82.3063	44.8842	40.3942	25.4894	125.991	41.1575	21.5376	22.7082	33.8134	0.0481998	0.0796006	21890	82%	82%	149759
ttc	15977.7	795.31	60.011	1322.9	35.6552	177.828	23.4355	49.5788	14.4001	13.7762	175.577	75.1998	49.3226	29.6775	19.5403	101.711	40.2486	16.1988	16.4924	25.3935	0.03125		19020	84%	84%	115416
tta	127.231	4644.23	22.8745	40.3278	14.6705	12.1828	18.8101	5.41584	12.297	6.29791	204.685	100.793	21.3108	7.35054	14.6956	100.162	16.2237	4.10873	11.4464	6.87813		0.0041841	5392	86%	86%	62699
ttg	457.042	17239.5	52.146	98.7391	33.7217	38.869	40.6798	17.4396	56.7789	33.0522	757.647	317.287	65.7862	26.8277	58.4232	336.469	60.1607	21.3475	47.0424	19.9746	0.0365079	0.018541	19779	87%	87%	125604
tct	41.273	70.0246	8033.83	28.5716	60.6768	6.28414	186.468	32.7453	73.4921	46.4117	34.1938	17.0119	505.492	188.152	103.348	52.3008	572.732	107.45	94.381	196.162			10451	76%	76%	116880
tcc	33.1993	55.3956	5393.28	18.7131	36.1232	5.26302	138.409	19.9489	68.1576	45.2328	13.7693	8.11211	318.527	145.363	93.9509	27.0236	420.23	79.375	71.6041	125.29		0.0294118	7117	75%	75%	76995
tca	21.3453	50.728	3881.96	12.8266	31.7747	5.2002	98.6278	17.9314	42.3945	23.2958	13.1576	10.962	306.877	100.348	69.2978	30.0929	320.108	61.132	45.6498	111.269	0.0232558		5255	73%	73%	100732
tcg	13.4741	49.1017	4672.75	26.7352	42.0937	5.42392	105.505	21.9196	62.1048	17.7396	18.2533	8.36283	320.962	101.299	76.1976	27.011	364.171	60.4196	57.0552	119.425			6170	75%	75%	66461
tat	787.451	105.174	40.0918	9546.6	16.6042	129.342	12.4107	141.286	26.5591	28.8653	38.0394	15.6772	18.9597	38.1697	19.8811	26.6799	29.2746	15.0503	21.4838	20.3393	0.0595379		11078	86%	86%	87208
tac	1296.02	178.766	40.8591	16021.3	23.1577	183.122	18.6447	204.769	32.6373	34.7996	45.8361	20.2137	31.3363	60.5817	44.4597	46.0829	36.0275	24.6752	26.9059	24.7374	0.10103		18395	87%	87%	85103
taa
tag
tgt	57.0041	106.144	196.808	47.9113	5263.63	16.3629	25.2664	9.00472	10.8673	22.6467	50.6112	7.48706	98.8431	42.0235	23.1857	146.09	209.484	10.23	7.01172	59.3862			6410	82%	82%	61849
tgc	57.0597	116.063	197.637	47.3003	4878.08	7.99174	21.0393	15.9221	17.4905	17.4617	55.4334	17.3152	82.3081	44.7969	15.7245	141.883	203.359	8.66029	7.46031	49.9816		0.0277778	6003	81%	81%	55384
tga
tgg	348.533	96.2998	33.1146	280.618	10.8164	15188.1	16.5085	12.7956	11.0167	25.4276	20.3105	17.5316	18.7361	12.7451	17.6561	15.1965	17.2656	11.9509	12.6529	19.1569	0.583056	0.0227273	16187	93%	93%	62395
ctt	384.849	13729.7	43.3831	93.2256	28.2588	18.8736	34.4255	8.85223	41.1288	30.8257	671.871	243.486	51.2136	22.8739	51.3165	261.245	54.3199	12.2096	34.6106	14.2615	0.03125	0.0236401	15831	86%	86%	110800
ctc	299.525	11006.4	40.2179	63.5074	23.8829	22.9928	29.8524	17.618	33.5501	25.1007	499.103	190.251	49.5368	19.4303	36.1597	211.655	33.7374	7.1087	23.2653	10.1129		0.0280197	12643	87%	87%	90909
cta	134.717	5004.28	22.3341	32.9046	6.73645	7.34361	23.1565	2.65983	18.9193	12.6462	219.315	95.5154	24.2066	10.2701	19.6782	89.3538	16.6621	6.12942	7.7637	3.37143		0.0418914	5758	86%	86%	54269
ctg	318.506	12365	43.5878	57.7852	22.0887	30.7701	29.4666	15.1698	31.3818	26.9801	568.244	234.964	49.4183	14.6526	44.2295	248.521	49.8026	5.9201	20.8138	15.677			14193	87%	87%	87725
cct	12.4565	49.578	127.241	13.9607	3.97831	1.972	11787.2	16.7197	39.3343	26.7618	23.0342	6.21842	52.7175	33.9659	53.4865	41.668	119.818	46.205	48.8383	45.8283		0.00714286	12551	93%	93%	73730
ccc	9.2455	34.3372	110.564	7.26505	4.60453	2.45351	8240.47	10.0149	26.9652	18.3163	14.9124	5.01499	43.2431	22.6949	49.8054	32.8151	84.9456	26.4254	35.2593	39.6458			8819	93%	93%	48125
cca	11.9519	47.8556	125.575	15.0718	6.25405	1.87101	10647	18.8235	40.0163	24.3143	18.033	6.56699	55.0857	34.4465	75.4632	41.0057	111.084	40.7363	44.4151	37.4356		0.00571429	11403	93%	93%	72489
ccg	8.6372	29.3197	93.916	7.84023	6.68098	1.2443	7625.85	11.0369	30.7529	23.9297	15.4935	8.11163	35.5913	23.267	34.6801	25.9287	83.177	31.3673	33.3173	24.8377		0.0222222	8155	93%	93%	43057
cat	53.85	58.157	61.3104	260.013	7.47338	13.7636	42.5425	5752.81	150.735	76.2261	13.0846	7.05204	30.4087	204.191	60.7489	14.4697	14.2542	60.8221	63.4048	32.6452		0.0421751	6978	82%	82%	79501
cac	82.0215	64.2761	63.0392	362.505	4.58635	13.2414	46.7838	7709.8	175.597	100.869	15.1039	9.62087	30.6025	273.243	84.5556	17.2652	23.9201	68.7323	77.8751	45.3653			9269	83%	83%	70731
caa	19.744	110.746	80.1363	29.995	7.60115	4.19638	67.3099	100.485	6017.93	152.009	14.2684	21.6402	61.4852	94.9265	352.678	18.3003	52.574	102.345	534.869	47.7622			7891	76%	76%	107966
cag	34.4435	143.179	137.556	45.0271	4.7666	10.8081	89.8514	131.542	8863.23	201.596	17.4689	42.8583	70.7072	138.888	476.979	35.1068	71.1983	121.795	705.495	68.4601	0.0414541		11411	77%	77%	96016
cgt	4.79732	33.9462	33.2197	14.4914	5.60383	2.25794	25.9749	34.3636	60.3466	5529.85	9.33104	5.03509	22.0732	33.3233	497.532	7.79632	13.1255	11.7374	22.5007	24.6967			6392	86%	86%	42727
cgc	6.96614	20.9996	21.9099	8.86663	3.55113	1.78258	18.3681	31.7296	36.0211	2786.06	5.02133	3.03588	15.9441	20.689	336.544	6.06491	6.12846	11.6822	18.8121	12.8273			3373	82%	82%	34228
cga	2.18568	20.9507	22.2718	3.12038	1.30987	2.03864	7.34307	14.2937	31.7909	2425.25	5.10651	3.72099	8.57466	18.7115	251.482	4.14883	4.8881	10.82	14.9958	10.9632		0.0322581	2864	84%	84%	40105
cgg	0.823556	19.6466	21.0385	5.65918	0.875952	1.97681	25.1301	15.4665	30.2061	2645.69	4.12705	3.7906	15.8535	21.2056	315.928	4.66572	9.40099	6.02682	16.1048	17.3876			3181	83%	83%	29257
att	173.493	1556.31	33.7227	59.1513	27.7257	11.4125	30.6842	10.6573	19.9297	23.5855	9175.03	125.666	95.17	20.0857	40.8988	1147.8	66.0892	12.3316	31.9488	11.1774	0.0769231	0.0526611	12673	72%	72%	120565
atc	143.82	1508.91	35.7695	55.0124	20.5221	10.2634	31.634	7.36449	18.1575	24.4011	9099.86	137.314	97.1048	19.5971	37.3683	1059.67	61.2408	9.76667	23.1427	8.03944		0.0392157	12409	73%	73%	107823
ata	94.6541	914.729	18.458	25.9755	16.9698	11.2952	15.0617	4.67852	18.3661	17.3842	3791.42	94.3061	57.884	19.5215	20.2557	545.769	24.8038	5.27606	10.9786	5.21316			5713	66%	66%	84792
atg	289.812	2285.68	65.3691	92.9951	27.1098	19.1083	40.6559	11.8334	103.341	57.203	599.273	7885.43	145.473	38.9406	82.5847	256.985	77.7211	22.3554	40.2807	29.8479			12172	64%	64%	110436
act	27.9899	116.225	488.354	20.0407	39.3351	10.278	75.5778	14.7263	55.8746	31.9862	90.3697	28.9812	6451.98	117.097	83.1626	142.027	140.453	64.5513	77.5092	44.4775			8121	79%	79%	84227
acc	26.4357	105.321	470.527	23.6676	36.0953	9.89985	62.3695	14.4612	53.2467	43.2121	91.2253	28.3128	6455.37	129.097	93.1617	165.057	148.472	55.3071	57.6185	38.1343		0.00458716	8107	79%	79%	71690
aca	15.3439	98.8228	453.284	18.3807	28.5151	1.72109	65.5297	13.8117	32.7459	55.7868	78.1171	27.2679	5308.73	114.106	82.1189	125.005	122.683	40.8051	69.3318	40.8916			6793	78%	78%	85366
acg	14.3868	75.56	308.715	14.0515	21.6814	3.9525	44.6336	9.67092	26.1945	27.0866	69.1886	26.7835	4001.73	87.1024	81.5688	105.502	88.2543	34.9726	46.1083	26.8563			5114	78%	78%	48415
aat	18.9524	38.2932	348.843	44.4977	16.9872	5.22589	65.5124	120.389	80.6361	78.947	17.8942	7.25645	127.952	8101.27	177.005	22.0945	49.7687	461.906	115.869	203.694		0.00884956	10103	80%	80%	115193
aac	27.9928	63.1302	464.832	67.4794	24.2347	7.19301	59.0156	200.852	125.721	124.887	33.7506	17.5653	219.272	12974.1	276.582	29.2902	74.3989	633.604	148.501	304.575			15877	81%	81%	112843
aaa	15.629	97.1898	134.215	24.9318	8.90496	9.96735	102.834	42.3217	205.89	1094.04	28.1918	23.0048	99.155	183.126	12463.5	43.7152	72.4388	79.1743	197.793	102.989		0.030303	15029	82%	82%	178073
aag	20.3545	120.778	117.772	30.9997	5.69925	5.51983	119.479	66.7125	236.632	1281.96	29.1468	32.5064	118.386	217.779	15451	38.775	74.9653	85.2306	290.204	119.03		0.0232558	18463	83%	83%	145023
agt	10.2812	28.7924	2544.63	12.4841	41.2475	1.19979	60.2014	26.6503	33.7261	47.3903	10.4786	4.51203	223.625	251.269	87.1933	15.079	207.042	86.9574	49.8973	170.341			3913	65%	65%	72163
agc	10.8764	25.5301	1890.79	13.7095	33.2806	3.47972	39.9916	18.2138	20.4727	54.8588	11.0348	4.81494	199.818	223.514	74.3302	22.8783	127.913	81.9696	55.0549	111.473			3024	62%	62%	62714
aga	9.08412	49.4782	68.0546	24.6907	6.98012	6.20773	37.3199	51.8786	124.844	13619.9	24.1123	12.1357	49.9704	83.7843	1244.31	23.9868	27.9997	32.7353	73.7709	46.7464			15618	87%	87%	100547
agg	8.23615	22.6338	28.251	5.61542	3.01858	7.39246	11.37	17.5524	41.4959	4515.19	7.36648	7.91032	24.7598	26.8246	564.092	8.30033	10.81	10.8603	34.4551	17.8692			5374	84%	84%	50985
gtt	113.151	853.204	46.2818	65.1914	70.4911	18.6686	56.8069	10.8507	26.5101	18.7466	1522.55	62.1784	205.362	23.7883	56.5199	8697.09	234.345	18.304	50.3328	25.6338			12176	71%	71%	103468
gtc	56.2604	418.566	25.0332	27.2744	31.7404	7.3991	34.0148	6.67981	14.6136	15.8269	788.811	42.4433	87.5218	11.4143	26.6206	4119.71	118.083	12.8409	24.8148	9.28556		0.0465116	5879	70%	70%	64433
gta	51.3931	346.1	24.071	25.7471	28.053	7.4961	17.0284	5.35565	11.1516	11.9303	709.539	36.4567	75.5961	14.0526	20.0882	3484.82	93.8011	7.99055	21.482	8.84802			5001	69%	69%	59293
gtg	111.141	843.47	62.2772	46.7267	77.72	11.612	56.8789	7.80941	32.86	25.8676	1436.68	67.4894	189.413	29.828	52.1441	7584.76	237.621	28.1655	48.8414	18.6952			10970	69%	69%	94032
gct	50.8904	174.707	788.103	34.7394	118.084	9.88862	262.854	25.6083	66.857	35.6975	69.5896	26.44	245.026	65.7297	114.665	269.848	10368.1	54.766	136.52	377.821	0.04	0.0294118	13296	77%	77%	97383
gcc	24.7689	119.626	575.561	25.523	71.7319	6.3985	166.196	12.6861	48.5714	26.6762	60.1803	16.1495	172.635	40.3349	85.1327	215.223	7839.32	32.0256	84.3973	296.843		0.0196393	9920	79%	79%	64687
gca	28.4335	96.404	502.25	21.9759	75.0253	10.2866	133.527	12.5453	46.1466	31.3043	57.074	21.9257	153.061	45.2187	79.0424	195.612	6011.28	32.4742	78.8905	287.528			7920	75%	75%	77954
gcg	15.2569	80.6085	308.193	12.6747	45.7384	3.13147	121.224	5.32539	30.0213	19.4318	44.9378	12.9071	99.5276	29.5935	55.0833	135.85	4241.37	25.2283	58.2661	183.631			5528	76%	76%	45258
gat	16.6248	27.2514	173.967	28.4491	6.00191	7.0985	82.9836	42.6408	75.9107	29.5186	13.7716	5.98139	67.3275	496.527	81.7833	20.8747	43.363	16510	1066.72	164.106		0.0606477	18961	87%	87%	134220
gac	15.0786	26.1449	178.569	25.7158	7.20244	4.33498	85.1732	48.1961	78.8321	28.895	11.8391	4.70913	72.2611	512.92	104.822	21.0665	48.7621	16975.3	1070.35	178.78	0.0123457	0.0294118	19499	87%	87%	109325
gaa	14.1676	49.5315	104.793	18.4587	2.65227	3.86978	116.662	36.3492	348.018	58.728	25.0724	7.23303	63.8737	102.891	235.89	34.8458	81.3388	907.191	13148.8	91.6718			15452	85%	85%	146047
gag	13.9563	61.175	133.775	31.4096	7.94013	4.97733	124.358	32.79	406.469	62.4618	21.0361	9.03079	66.6406	122.341	280.188	46.1003	96.029	1147.81	16522.1	100.341	0.0622711	0.0196078	19291	85%	85%	144514
ggt	23.2266	17.8518	235.244	11.1012	17.9413	3.02143	55.6979	17.4228	32.1199	33.1731	11.4904	6.52237	41.8941	137.661	58.7692	23.0051	337.947	88.9797	60.6173	16063.3	0.0593299		17277	92%	92%	71609
ggc	14.2298	17.4663	172.859	6.9554	16.2414	7.90461	32.0507	14.372	18.5602	19.9514	5.34733	6.88374	32.9458	118.369	53.8629	9.49762	167.223	84.06	58.6141	10055.6	0.0208333		10913	92%	92%	50566
gga	15.5134	40.892	273.44	17.3805	24.5489	10.4265	61.6392	23.144	35.7806	47.1428	12.5691	8.56506	55.6881	185.56	74.8085	20.334	419.021	111.302	79.6524	19944.6	0.00416667	0.00460829	21462	92%	92%	82582
ggg	11.3512	16.3151	166.404	4.95144	19.0649	2.4474	35.9324	10.1959	17.3259	28.2797	7.05299	6.41304	26.669	81.4313	38.5843	12.6554	202.818	68.9358	44.8756	9226.29		0.00414938	10028	92%	92%	43658
