# Supplementary material for: Evolutionary instability of CUG-Leu in the genetic code of budding yeasts
Source: Nat Commun. 2018 May 14;9:1887. doi: 10.1038/s41467-018-04374-7 (PMC5951914; doi:10.1038/s41467-018-04374-7)
Supplement: Supplementary file 4 — Supplementary Data 2 [file 41467_2018_4374_MOESM4_ESM.zip › Data_2_Blast/BLAST_Cyberlindnera_jadinii.xls]

## Sheet: Cyberlindnera_jadinii
Cyberlindnera_jadinii
	F	L	S	Y	C	W	P	H	Q	R	I	M	T	N	K	V	A	D	E	G	*	X	Sum	Universal %	Largest %	All codons
ttt	13102.9	628.363	30.6228	800.607	22.4859	134.196	12.7854	31.2675	14.0957	8.47918	119.746	52.0095	28.0167	14.6606	13.2468	71.4659	24.4434	15.4933	12.4954	19.5677	0.0318095	0.0551364	15157	86%	86%	77717
ttc	20407.8	873.508	49.7087	1242.48	37.6714	183.234	22.6493	59.4792	21.4856	11.8945	191.487	87.7899	35.9128	25.2945	17.6621	114.815	45.8139	10.3294	17.3714	25.5879	0.0231012	0.0535569	23482	86%	86%	89408
tta	151.854	6067.11	19.6432	29.2014	10.6223	10.7091	17.3124	7.00077	15.8594	13.3999	241.209	105.533	19.4629	6.60808	14.782	90.1666	17.5334	2.6596	6.85607	6.45216		0.0202443	6854	88%	88%	43666
ttg	431.052	23235.5	49.662	94.4974	39.7976	33.6155	38.2249	18.1752	53.1952	38.9198	764.157	397.286	65.8026	36.9458	52.7146	331.548	66.635	12.4852	37.2284	23.4788	0.025	0.0888451	25821	89%	89%	107730
tct	24.1992	42.7936	7173.67	20.8101	48.5637	3.81439	97.0393	22.9144	42.5587	21.8155	15.4016	12.4172	311.132	116.532	52.0091	35.342	402.158	72.2387	54.6896	127.903			8698	82%	82%	74721
tcc	25.2861	38.6447	5728.7	18.2976	46.4302	8.32535	84.3353	20.7383	32.7343	18.1795	13.5632	5.056	286.867	91.1912	45.8262	27.0311	320.489	62.149	45.4416	109.703		0.0131579	7029	81%	81%	55181
tca	28.6309	54.1186	4970.83	13.9589	31.5823	3.59222	99.4089	15.3255	35.5065	24.7171	13.0462	7.12362	263.246	92.3025	47.0805	25.0615	308.858	55.3083	47.7883	117.49	0.0232558		6255	79%	79%	71199
tcg	10.7974	39.8818	3587.8	15.3098	35.8666	7.01145	63.6337	5.42494	22.1561	24.0704	9.35191	6.36259	192.114	77.6181	36.9749	13.382	202.898	34.0485	26.6568	81.6098		0.0294118	4493	79%	79%	41729
tat	820.272	132.42	31.4315	10025.8	19.0117	107.889	13.5236	124.065	18.4069	22.8545	29.622	14.8516	20.4961	43.0402	22.3396	24.9076	15.9316	13.4877	14.0564	18.4998	0.0715291	0.027027	11533	86%	86%	55264
tac	1145.22	177.232	46.9439	15579.6	24.6187	156.651	16.6512	175.812	28.083	26.8483	49.9848	15.8968	27.2243	50.2528	29.9248	35.2399	26.1248	29.2254	22.409	14.9809	0.0936083	0.030303	17679	88%	88%	65107
taa
tag
tgt	41.5925	95.5051	137.019	31.0142	7071.97	7.79818	22.8433	8.86111	8.31586	16.0943	31.2771	12.5867	62.1322	23.5017	6.7864	111.711	159.175	9.39989	9.03577	44.3792			7911	89%	89%	43591
tgc	27.3281	51.3881	68.7097	20.6762	2881.93	6.37878	8.39367	6.07953	3.62999	9.57442	21.2984	3.85018	36.4578	13.4933	6.21422	46.6519	78.3514	5.53309	2.57739	23.4845			3322	86%	86%	23614
tga
tgg	290.579	98.1562	25.2515	245.607	12.2022	14748.1	4.39052	16.4564	7.89731	16.7044	23.5202	15.0631	16.2559	7.83127	13.5932	15.1941	14.9191	5.77965	9.25206	18.0287	0.241423		15605	94%	94%	45759
ctt	200.665	8397.33	23.7548	36.7821	11.4318	13.1748	18.8464	6.98417	22.106	15.5245	319.835	143.993	20.1608	8.83395	22.7137	133.196	24.8876	9.16389	11.9229	9.69323		0.00416667	9451	88%	88%	58480
ctc	201.489	8221.49	17.9029	44.7376	15.7123	16.0842	15.2381	8.49065	18.1223	16.3017	323.583	140.393	32.8295	10.0734	17.3793	147.722	25.9884	2.80539	10.8668	9.75596	0.0285714	0.00431034	9297	88%	88%	53481
cta	121.274	4866.6	11.7148	23.9664	9.56518	5.88502	12.4409	6.59605	15.5794	12.8368	198.62	80.3244	19.4063	7.07434	14.9335	78.3052	13.8369	3.99511	7.27075	4.77151			5515	88%	88%	34901
ctg	271.436	11630.9	36.6142	64.6551	18.9173	23.0784	28.8778	6.35141	36.0068	32.7555	432.17	195.173	41.2443	17.335	34.0258	187.018	41.5389	7.50601	21.199	8.18348		0.037037	13135	88%	88%	67821
cct	11.9284	43.1869	99.353	7.70827	5.4484	2.87324	9572.03	12.7974	29.4802	16.349	19.2357	5.86107	48.3443	21.7777	42.5961	31.8384	94.9125	32.4452	36.2519	28.5428		0.0384724	10163	94%	94%	45258
ccc	6.3468	10.3104	30.7806	1.88713	1.25493	1.19149	2855.18	5.22289	10.8678	6.0964	4.84888	2.15716	14.0227	6.12813	11.3778	5.88512	25.12	9.98825	7.53874	8.7875	0.00990099		3025	94%	94%	21197
cca	14.9208	63.7944	206.581	17.2703	9.09922	1.83069	19848.9	24.4678	65.069	37.8793	35.8838	10.8788	80.3293	43.9576	89.8649	57.2147	175.917	54.997	71.224	63.8613		0.0111111	20974	94%	94%	78388
ccg	5.0048	19.5177	57.4438	4.41794	3.28879	1.38987	4580.92	4.91599	23.152	8.48459	5.6267	1.70229	18.7465	15.0843	16.6076	12.7455	48.1653	12.9454	16.0538	17.786			4874	93%	93%	23830
cat	51.5169	43.9584	47.8317	183.543	4.04105	8.38484	37.348	6059.3	114.761	69.7755	9.02698	4.35146	24.8286	171.633	70.3211	8.99979	11.9654	43.7784	45.3133	24.3217			7035	86%	86%	49171
cac	46.677	38.1633	42.9206	213.317	5.44604	8.63263	31.4086	6540.76	104.222	58.973	9.14769	4.79912	21.8852	162.625	61.3149	13.1307	14.1905	53.7929	35.3046	26.2934			7493	87%	87%	47573
caa	13.4256	91.2576	85.6974	38.9907	6.54803	6.401	86.8958	98.4593	7445.3	115.483	19.9414	22.6718	58.4685	88.0461	266.036	19.9239	53.4609	67.8445	422.426	36.649	0.0102041	0.0588235	9044	82%	82%	83034
cag	11.6805	89.8801	85.4008	22.4953	3.31597	7.23864	78.726	109.599	6944.82	107.927	16.5556	28.1774	47.7235	101.371	273.8	22.7903	41.5307	73.8562	381.861	46.1874	0.0588235		8495	81%	81%	73482
cgt	8.86878	22.2077	35.9942	9.16537	7.15864	4.19909	17.0608	38.5453	44.7941	6788.14	7.20619	6.44641	15.8203	34.5281	370.857	7.2311	13.3193	9.07255	16.9653	14.3902		0.0277778	7472	90%	90%	34357
cgc	0.482478	6.37794	8.38271	4.36003	0.503571	0.159843	5.85321	10.4515	11.3956	973.593	4.08721	1.77488	3.34352	4.70192	83.2013	2.75989	1.73667	0.71983	6.8476	3.26682			1134	85%	85%	14856
cga	0.462628	4.37372	4.84283	1.49181	0.422068	1.14342	1.98339	4.31337	8.99171	783.574	1.08927	1.43776	4.46633	5.58391	73.8565	0.659903	2.4708	1.39172	5.00129	3.44403			911	86%	86%	14800
cgg	0.354904	7.19237	3.41779	2.6018	0.602251	0.488655	9.29462	5.18386	7.11856	698.87	1.9577	0.524923	4.25356	8.38183	76.4539	0.768445	3.58171	0.913625	4.33041	1.70953			838	83%	83%	12641
att	130.601	1159.02	28.1597	36.4232	21.7601	9.91536	26.0682	4.87166	21.8436	14.5113	8252.53	119.398	76.6644	20.2634	25.8833	833.984	50.8356	10.0019	13.3866	9.85518		0.0196078	10866	75%	75%	78578
atc	145.351	1501.38	33.565	40.6755	33.2061	22.4665	18.1937	9.96624	19.4204	21.1555	11344	134.735	103.841	28.2578	24.5049	1135.31	46.2886	8.69885	21.7886	9.07701		0.074026	14702	77%	77%	88412
ata	48.974	589.25	11.286	16.4725	10.129	4.70408	11.5178	4.19776	7.70238	12.3672	2637.56	45.6354	35.2258	6.51237	14.3586	296.171	17.5379	3.15458	8.37741	6.86694			3788	69%	69%	46752
atg	201.912	1575.56	43.724	51.3037	26.9766	19.2244	27.7008	11.4452	78.2785	35.1247	340.771	7443.82	88.3772	32.8481	65.4546	152.443	54.1354	9.53811	27.0722	23.2891			10309	72%	72%	69771
act	19.7626	81.6883	408.58	15.8401	30.7601	2.47292	56.5635	14.9696	29.5482	25.7916	72.0525	24.5741	6186.85	103.642	71.6705	134.014	108.035	37.7664	39.409	33.008			7497	82%	82%	59935
acc	20.574	64.4157	390.558	15.0281	36.7416	5.70017	58.8276	11.6717	37.9359	25.7479	61.809	20.9793	6065.85	87.1292	67.0724	122.076	116.022	35.8583	39.8703	35.1293			7319	82%	82%	54752
aca	17.4664	85.8444	438.658	17.694	43.0247	7.77702	65.428	18.2904	41.0344	36.7941	75.1018	18.2628	6130.71	98.0302	75.127	119.112	141.319	47.2142	47.5678	36.5013		0.0454545	7561	81%	81%	75319
acg	15.0855	58.5976	281.428	13.5458	26.9173	3.00378	30.6669	11.6024	31.5713	21.749	37.5717	13.4765	3717.61	63.3247	46.8986	77.2552	79.9562	16.1846	26.3308	22.2228			4595	80%	80%	40617
aat	15.3027	25.6004	206.517	31.14	18.2524	2.0271	44.6057	70.64	60.3066	34.3136	14.2738	10.7955	82.0601	6316.96	110.556	12.0964	33.8408	259.769	66.3851	103.507		0.0555556	7519	84%	84%	67432
aac	23.8157	51.8812	441.665	61.2394	23.0066	10.1526	55.8762	171.465	130.81	96.3724	29.4747	11.4234	172.398	14745.1	235.336	30.2518	68.7617	558.502	109.795	248.626			17276	85%	85%	101196
aaa	8.49606	53.2836	65.7686	18.5479	2.93129	5.79375	58.6553	30.7375	132.51	588.227	21.7239	12.6206	48.3209	94.6766	7983.92	21.0254	35.1137	36.4321	123.842	41.342		0.030303	9384	85%	85%	86833
aag	15.5853	104.991	142.457	42.0346	5.01187	7.43833	111.259	53.5706	290.294	1300.15	43.6147	36.0148	112.939	216.053	19830.4	42.1637	85.8287	86.2505	250.003	85.8761		0.0322581	22862	86%	86%	138771
agt	6.58484	21.5532	2851.42	8.74278	38.7494	1.43058	39.3582	13.8497	26.4349	19.9275	8.12714	6.07057	172.402	156.854	44.2808	11.392	134.815	48.4272	33.7967	126.786			3771	75%	75%	44771
agc	6.75147	10.9582	1587.43	9.50502	14.7542	3.08386	27.0192	8.86534	21.2534	24.1217	6.16818	3.43532	116.69	116.906	42.8352	12.4821	85.7961	50.1085	27.9229	87.9104			2264	70%	70%	42989
aga	13.3749	56.2222	73.6318	18.1649	8.41334	12.5391	45.7724	49.895	112.346	17058.5	29.6524	16.4682	59.7417	77.9189	1229.06	22.3238	27.768	26.1939	56.6145	58.3307		0.0454545	19053	89%	89%	80313
agg	4.26868	28.9888	15.9818	5.19132	2.50797	6.07995	16.7292	14.0418	31.8506	3614.93	7.39727	4.84654	14.4164	26.2427	414.666	5.78373	9.12469	5.3721	14.2148	20.364			4263	84%	84%	34445
gtt	93.9824	663.754	41.7142	43.264	90.5787	10.5736	53.559	8.39094	33.5756	24.107	1295.68	70.3274	163.606	21.6852	42.0317	9990.51	227.001	16.3745	43.2306	16.0562			12950	77%	77%	91355
gtc	61.0327	353.456	27.3957	22.449	53.3221	6.65365	34.0992	6.56837	17.5611	11.3341	735.329	40.978	97.3205	16.5209	20.0471	5733.05	131.145	6.36636	33.4978	13.8517		0.0238095	7422	77%	77%	51258
gta	23.0759	151.499	13.9815	6.65577	22.4312	0.969279	13.7105	1.45693	4.66866	2.34338	220.351	11.9266	30.0546	6.33113	12.6468	1240.1	41.7676	3.70102	12.2579	5.06883			1825	67%	67%	31172
gtg	79.1177	474.928	31.1853	31.0833	62.8522	8.47661	47.1489	7.42562	8.69528	22.4894	882.402	50.3617	119.028	15.4924	28.9604	6093.65	156.92	9.82874	31.9665	11.993			8174	74%	74%	67977
gct	36.6292	94.4828	573.229	22.2324	128.723	2.84359	154.628	12.1162	53.1714	27.8135	53.5633	18.2898	147.933	53.464	74.4074	197.175	9699.08	39.5718	72.178	296.439		0.0294118	11758	82%	82%	73078
gcc	20.1807	77.0113	432.4	15.3696	75.518	2.44136	114.622	6.84708	28.3744	16.5448	37.2787	15.874	122.969	36.0824	60.2413	132.654	7097.78	32.3808	53.5374	230.893			8609	82%	82%	49884
gca	26.6991	90.4989	540.647	19.8219	90.8908	11.9702	152.943	11.954	44.4999	22.4638	46.1747	14.6515	143.766	44.0146	48.1466	148.298	7425.18	28.2043	67.293	286.887			9265	80%	80%	63185
gcg	10.8247	42.9436	219.078	9.51411	34.6258	2.03567	52.8287	4.85268	26.4041	7.17966	18.3227	4.68115	50.9249	21.6203	25.2182	67.9252	3075.9	16.7084	25.6205	145.759		0.03125	3863	79%	79%	28166
gat	13.6791	25.0131	165.056	29.2967	6.22757	4.43678	73.3833	43.1087	72.5378	24.035	13.2421	9.28163	60.8892	492.417	72.4064	17.5902	41.8666	18638.2	1008.38	154.912		0.0494118	20966	88%	88%	114787
gac	11.6522	13.6943	117.617	23.3074	6.04849	3.43235	58.5308	34.42	61.8952	16.6333	6.93206	4.37155	44.4965	400.388	60.5626	12.6253	32.1867	13600.9	742.9	104.377	0.0178571	0.0111111	15357	88%	88%	80870
gaa	6.24472	37.4051	79.4592	19.7403	2.10127	3.65705	81.5012	25.8346	275.971	41.607	19.3728	8.18234	45.122	83.712	160.662	36.7841	74.676	685.588	12471.7	80.6422		0.00980392	14240	87%	87%	105375
gag	10.8351	51.6932	94.4147	21.8642	4.07041	3.45875	92.4252	27.2141	366.088	47.4296	23.8536	11.7427	52.8624	90.0058	217.164	41.2008	86.9841	858.906	16609.4	90.3401	0.0238095	0.00980392	18802	88%	88%	114512
ggt	17.8532	23.2973	307.915	16.8509	26.865	8.76096	56.1718	24.3204	40.6619	41.3624	12.545	10.0531	59.1233	190.066	60.3666	26.4562	468.44	127.517	71.8579	28151.4	0.0532419	0.0612246	29742	94%	94%	80752
ggc	12.2169	12.6634	148.545	5.55691	11.532	4.46541	23.0635	12.3147	20.1043	22.1591	2.94824	4.27224	24.3641	88.8888	31.5038	10.8125	162.338	71.097	36.9551	9205.15	0.0397749	0.0044843	9911	92%	92%	41349
gga	13.2461	14.7883	152.818	8.15769	17.62	4.19998	32.3239	12.3695	21.4929	22.5387	6.6825	4.5832	24.9618	98.6214	38.0304	11.662	192.82	65.6579	48.9067	10265.5			11057	92%	92%	46781
ggg	5.86916	9.81258	84.8929	3.81456	9.35001	4.94477	9.68323	5.8415	12.0833	11.8325	5.06055	2.17573	12.3166	54.127	20.862	7.95465	89.7199	38.4923	28.6405	5659.53			6077	93%	93%	28819
