# Supplementary material for: Evolutionary instability of CUG-Leu in the genetic code of budding yeasts
Source: Nat Commun. 2018 May 14;9:1887. doi: 10.1038/s41467-018-04374-7 (PMC5951914; doi:10.1038/s41467-018-04374-7)
Supplement: Supplementary file 4 — Supplementary Data 2 [file 41467_2018_4374_MOESM4_ESM.zip › Data_2_Blast/BLAST_Debaryomyces_hansenii.xls]

## Sheet: Debaryomyces_hansenii
Debaryomyces_hansenii
	F	L	S	Y	C	W	P	H	Q	R	I	M	T	N	K	V	A	D	E	G	*	X	Sum	Universal %	Largest %	All codons
ttt	17408.8	1130.35	69.6581	1420.89	38.0947	269.969	46.9676	64.0083	23.0758	28.7029	207.359	93.3503	49.8419	40.6586	34.64	124.991	62.4331	16.7009	27.8746	36.5624		0.0555444	21195	82%	82%	95667
ttc	13994	776.543	39.894	998.657	26.846	167.594	14.2893	52.868	21.9605	18.743	162.722	67.8154	38.1236	27.457	29.7307	90.211	52.0987	17.1151	14.3635	26.8909	0.0232558	0.0506285	16638	84%	84%	63775
tta	575.616	25838	74.4724	127.339	55.9669	33.9548	65.7247	30.9085	74.6724	56.3594	1083.28	478.183	112.046	55.1298	88.577	487.769	99.0858	24.8592	55.1173	28.7814	0.0294118	0.12381	29446	87%	87%	122352
ttg	503.736	21440.6	70.6459	127.418	38.6234	38.4654	59.9863	23.4847	60.5478	42.2627	875.118	395.094	86.5685	39.4063	61.1804	388.224	102.465	17.1811	46.4797	21.4265	0.0761905	0.038515	24439	87%	87%	102354
tct	35.3488	75.5426	7263.15	27.3248	59.6549	7.70679	177.31	26.574	82.6777	45.8029	18.2712	16.2105	459.48	162.175	100.979	48.3433	662.785	118.442	79.9583	181.23		0.0294118	9649	75%	75%	73902
tcc	20.434	27.1801	3152.41	15.8816	25.6813	2.26887	72.2526	11.1433	34.8864	18.22	10.6405	5.65042	216.61	68.8484	46.0423	20.2077	291.75	40.1734	36.4642	80.2571			4197	75%	75%	34756
tca	30.3357	66.5862	5888.12	20.3405	50.7876	10.082	150.323	22.1038	62.3496	40.5924	21.5628	13.5712	426.683	167.887	84.9674	39.7221	510.029	90.4482	74.6636	183.847			7955	74%	74%	72790
tcg	18.6304	59.1139	4007.55	16.1672	30.183	8.69907	95.339	14.6636	50.1075	35.9926	12.1949	11.0358	269.635	98.5152	56.2461	21.6472	358.822	49.3666	43.7525	116.341			5374	74%	74%	43700
tat	1468.31	275.243	62.444	14019.6	27.2134	253.938	31.9754	233.602	43.6658	39.8016	76.4116	25.4168	47.9269	72.4014	48.5698	53.7215	36.7387	31.6657	47.534	36.6066	0.183813	0.03125	16933	82%	82%	83368
tac	880.378	178.584	40.3808	9935.88	17.9363	169.346	21.2494	159.387	23.7291	26.135	49.1542	13.653	31.9663	52.3864	36.3177	33.2243	23.8165	21.0186	33.6297	27.7853	0.0137498	0.0285714	11776	84%	84%	48468
taa
tag
tgt	67.4601	140.01	214.118	48.3755	6981.28	9.11938	24.4342	10.8734	15.5843	15.0129	58.1799	26.53	125.298	47.2452	15.463	216.165	287.578	20.6138	8.80299	83.8314	0.0181833		8416	82%	82%	31348
tgc	30.0826	58.3308	82.4378	12.1753	2418.36	9.6745	7.6016	3.21974	5.07835	6.86848	21.0639	6.78468	35.0607	18.9885	6.27683	52.9703	106.912	5.50419	9.70623	36.8772		0.0277778	2934	82%	82%	14977
tga
tgg	349.053	86.2239	26.7223	294.283	11.9133	13724.2	5.53166	16.9253	11.9112	17.7472	22.3235	13.3976	14.0878	11.8397	11.5392	15.0369	15.3904	10.6906	10.5008	21.2161	0.357073	0.0852273	14691	93%	93%	34210
ctt	190.567	4611.75	20.6505	55.8557	17.4609	21.3427	19.4636	6.6225	26.7135	22.6897	339.978	91.3096	36.1565	14.0646	25.2803	194.446	37.5675	9.2063	18.3738	12.4981			5772	79%	79%	44333
ctc	72.1451	1735.59	12.3623	20.7488	7.11652	6.49285	13.1734	5.59254	6.07816	14.545	118.941	41.6795	7.37312	4.15403	12.577	59.2602	11.8333	1.32144	6.63984	2.37316			2160	80%	80%	18521
cta	92.9801	3248.62	17.0337	37.8615	10.5148	10.5023	22.1034	6.85817	10.5751	10.7273	183.356	71.502	15.0255	7.56224	19.9457	64.8314	16.3063	3.51972	15.6949	5.48261			3871	83%	83%	30353
ctg	7.27176	56.6043	231.123	6.22939	3.39011	3.61086	27.3763	3.43421	32.843	14.9711	16.6191	13.2343	30.0099	13.0841	17.045	6.97702	36.3259	8.2869	20.0225	17.5412			566	10%	40%	16407
cct	14.8161	39.6814	123.977	10.2397	7.36342	8.00794	10441.6	17.4569	33.5955	24.8349	18.5793	5.47816	62.3232	28.747	62.308	42.6291	109.394	39.5608	47.4896	41.9266		0.0384724	11180	93%	93%	44844
ccc	3.45723	15.2656	30.0153	1.34101	2.09249	0.213835	2744.79	7.1391	10.3917	8.72897	7.01413	1.49804	12.9779	6.53215	21.6157	11.0204	27.5785	11.1082	10.6063	13.5823		0.0285714	2947	93%	93%	15892
cca	21.1657	70.0155	183.299	17.7082	10.9512	3.84088	17710.7	21.1584	69.3831	40.5342	31.7499	8.28584	89.5884	34.5877	93.8332	63.4369	185.359	60.4392	76.9118	60.0405			18853	93%	93%	65327
ccg	4.45788	15.1874	39.4528	6.05727	2.15749	1.35136	3519.88	4.66932	11.4987	9.45869	7.97167	5.31793	20.5095	10.6521	16.1329	22.8661	36.262	12.2293	20.6472	13.2318		0.01	3780	93%	93%	17168
cat	79.2636	67.6281	95.979	308.7	6.54501	21.8759	55.0562	8240.37	197.262	120.919	20.575	7.77856	39.1696	251.373	109.202	15.7437	38.96	81.4907	75.468	63.6022		0.0434066	9897	83%	83%	52370
cac	44.4033	23.8127	31.2577	141.648	2.59164	9.1697	30.8508	3945.21	73.555	57.9378	5.77071	4.70002	21.1301	114.887	44.5383	10.5814	18.319	32.2932	43.1059	24.2252		0.00769231	4680	84%	84%	23248
caa	27.0293	119.387	167.947	68.3109	7.12425	10.9731	132.207	166.142	10066.8	231.896	26.7312	54.4542	113.813	188.652	521.081	40.6299	102.883	123.638	719.829	82.5151			12972	77%	77%	89555
cag	9.64656	54.7002	65.7425	26.2839	3.02681	1.20951	48.3447	60.6274	3507.83	86.9633	10.255	15.2099	28.3817	65.8882	195.335	9.82059	36.6131	59.1238	263.689	32.3126			4581	76%	76%	38341
cgt	6.62132	17.6465	25.0054	10.3881	2.27325	3.39052	14.075	38.1091	33.9675	4192.34	5.68451	3.38884	20.5582	30.4486	275.208	4.64779	12.9212	4.23518	18.715	13.3448	0.0285714		4733	88%	88%	19676
cgc	0.206191	3.40834	3.13157	2.40256	1.29832	2.85361	4.01249	5.85542	5.21974	403.633	1.94441	0.690188	2.81914	6.23171	39.5301	0.701682	1.34793	3.748	3.84226	6.12302			499	80%	80%	6156
cga	0.500631	7.78211	9.34309	2.00407	1.31952	1.32136	5.13023	5.12223	15.9017	930.694	1.29694	1.30395	3.82005	6.66532	100.992	1.66178	3.92811	3.3456	9.3178	9.55018			1121	83%	83%	11626
cgg	1.79761	3.35907	5.88623	1.69557	1.21225	1.0303	7.09421	4.31056	8.98245	718.165	1.75755	1.55646	5.29107	4.6378	79.4366	0.923733	1.11122	1.61631	4.36906	1.76719			856	83%	83%	7178
att	258.616	2166.47	66.1912	93.9166	50.8425	20.4472	57.8502	16.2679	32.8415	42.3062	11612.5	185.347	185.445	43.3261	66.0486	1857.58	124.07	18.9117	48.4774	26.4898		0.0508578	16974	68%	68%	119955
atc	105.163	1032.37	29.1226	29.7882	25.9964	11.4144	30.9567	5.27612	15.7877	17.7433	5557.33	97.4277	82.7528	21.3081	39.7606	906.538	60.0753	9.32291	20.1462	10.7128			8109	68%	68%	53968
ata	134.71	1331.49	36.7085	46.8957	31.9134	21.0901	31.6943	9.10424	20.0601	28.0421	3906.37	133.954	93.2186	16.9654	37.0768	780.624	52.4528	18.1061	24.1474	11.3734			6766	57%	57%	77739
atg	270.617	1768.14	65.6391	47.6161	37.9577	40.2718	28.5265	15.1723	81.6304	48.4565	469.392	7238.49	96.0746	39.4374	77.7859	207.742	84.4451	18.8641	37.8938	34.8483			10709	67%	67%	66412
act	40.8395	136.721	608.09	34.3206	50.4455	13.5389	95.8231	17.3013	83.1605	54.3651	103.082	30.6813	7959.94	144.094	136.044	199.257	226.626	80.2036	89.695	65.7726			10170	78%	78%	66487
acc	22.8852	65.6723	340.401	19.4102	27.4686	4.88776	51.9876	14.0421	43.6027	32.1006	63.0482	15.652	4682.52	77.6656	71.6353	112.509	125.981	50.6512	63.0251	36.8548			5922	79%	79%	37652
aca	28.9645	112.495	474.412	18.2255	48.5801	4.13546	74.8515	24.3308	56.0817	47.7274	87.7076	17.7366	5320.77	96.5288	100.711	183.443	158.752	50.6549	58.2533	44.6056	0.030303		7009	75%	75%	58168
acg	11.0148	51.3096	223.566	9.00567	12.2886	4.86724	36.87	7.30058	26.2266	23.0934	35.2898	12.3794	2369.92	50.3578	43.5025	74.0546	67.6317	23.9534	31.8375	18.5313			3133	75%	75%	26962
aat	42.7079	95.2346	647.621	117.95	28.4785	4.12426	120.02	263.157	207.129	171.214	42.7972	23.2171	277.477	12107	343.735	40.072	99.3684	830.87	223.561	419.266			16105	75%	75%	149679
aac	23.2172	51.7469	361.866	48.1358	20.1203	7.72266	62.9651	156.383	98.8111	90.5751	22.8108	10.3968	155.323	7641.68	192.272	28.4803	59.8029	476.196	140.197	224.274		0.0243902	9873	77%	77%	74183
aaa	23.6741	129.3	158.592	48.7114	8.40826	11.2812	160.729	57.7853	263.477	1337.12	37.4549	28.1124	113.634	226.395	12472.2	44.3915	71.0156	97.9119	287.897	123.87	0.030303		15702	79%	79%	133927
aag	18.1843	106.276	147.619	35.8063	4.93071	8.10088	140.144	66.6401	248.771	1309.98	33.3186	32.6204	120.569	202.5	14142.5	51.8306	89.1129	87.2499	262.236	110.587			17219	82%	82%	112134
agt	15.7896	35.9082	2660.44	16.5505	44.2849	7.04245	61.4664	30.8124	52.1119	49.6708	23.9628	6.90115	318.132	235.824	79.0498	26.2483	260.577	108.347	70.1381	271.73		0.00905605	4375	60%	60%	52979
agc	8.72784	17.898	690.538	9.718	13.0501	5.80313	34.4945	9.3676	26.0962	25.8793	4.9033	4.2808	97.9429	101.915	47.5155	11.0542	76.388	57.6359	38.8817	101.91			1384	49%	49%	27386
aga	21.547	73.5607	79.8958	18.1982	8.46002	8.51659	53.4601	56.7512	131.698	18643.2	34.1818	16.2664	72.5159	117.229	1475.12	21.4313	42.4504	30.9018	77.7347	68.7778	0.0526316		21052	88%	88%	74921
agg	4.56426	22.9976	25.2417	10.4197	1.38836	4.69064	15.7524	15.5415	35.5163	3644.27	9.07394	8.86456	12.8231	29.5109	407.367	5.70798	11.6002	13.5553	21.5359	28.5484		0.0322581	4329	84%	84%	24038
gtt	113.692	796.689	60.5161	57.8482	121.165	13.4792	79.1479	13.4866	33.6057	30.0748	1551.26	75.8377	242.661	27.1267	56.5656	10619	299.331	26.4929	68.2017	38.7719		0.0273542	14325	74%	74%	79064
gtc	51.9795	273.474	29.88	22.1494	42.526	4.39444	43.3251	2.80082	11.1929	12.5106	595.745	34.1982	84.0305	13.0264	24.9366	4312.32	128.548	6.49705	26.3008	10.1617			5730	75%	75%	32214
gta	52.4775	390.103	42.4891	22.7876	47.8328	9.33358	44.4026	4.3575	18.7646	26.3464	536.343	33.5701	92.9087	15.9248	32.2342	3096.76	131.549	15.2103	28.0403	16.567			4658	66%	66%	41472
gtg	42.6232	318.588	25.8351	21.2219	54.4731	9.64553	32.1879	6.08246	11.5599	11.9078	511.299	29.9728	77.3014	13.181	17.687	3136.15	122.655	6.32876	30.8541	10.4518			4490	69%	69%	33148
gct	36.2305	125.307	700.298	34.4218	106.435	10.8056	215.816	14.1165	68.0184	39.5279	67.3435	20.3754	186.05	60.2382	104.578	273.976	10365.7	55.5781	113.254	406.954			13005	79%	79%	63598
gcc	19.3643	71.6752	339.916	11.8	57.398	4.99876	94.0056	6.44117	29.8359	21.5019	31.6648	9.6633	101.338	31.6091	33.1848	141.789	4976.94	13.9759	48.5141	174.385			6220	80%	80%	30357
gca	47.5174	126.15	658.437	33.1961	91.8007	6.97694	191.446	9.8516	61.6324	28.5509	66.3265	24.799	172.674	45.0126	74.5745	203.35	7748.65	38.0077	108.693	335.299		0.0598214	10073	76%	76%	57337
gcg	5.3597	42.5029	205.283	8.04457	37.6067	2.1551	65.5415	5.106	19.5024	17.1604	12.7457	7.08696	57.0316	13.0048	21.0396	72.6994	2491.23	14.5006	28.0015	91.3942			3217	77%	77%	19146
gat	23.3567	32.264	220.741	30.7661	8.64019	9.5468	147.451	62.7995	111.51	42.5708	24.1091	7.54398	92.4515	647.982	131.5	26.3781	77.7713	21697.7	1519.4	252.399	0.0232558	0.0641317	25167	86%	86%	139089
gac	9.49306	16.9478	108.902	16.6103	4.60716	4.51762	54.1573	27.4659	46.2957	19.157	10.0728	2.40793	35.2	262.601	57.9406	9.73907	34.9125	8565.08	643.282	137.601		0.0103093	10067	85%	85%	60066
gaa	30.1632	69.3935	187.878	40.165	7.90858	11.1829	142.695	46.0858	556.627	95.2497	31.3067	16.7995	96.2068	157.727	368.5	66.5841	147.009	1425.5	21040.2	160.758	0.0277778	0.0196078	24698	85%	85%	154687
gag	9.06583	32.0363	62.5737	9.61757	3.57344	2.08072	53.6733	18.3836	184.957	35.638	12.019	5.49289	36.8599	55.4946	141.253	22.1142	44.6717	455.124	6421.25	58.1228			7664	83%	83%	56850
ggt	26.6553	35.027	367.067	24.5851	35.8706	9.18298	77.8469	27.7153	44.4736	47.5305	18.2726	11.4252	63.4762	218.496	77.6657	32.3658	587.926	135.61	84.994	26689.7	0.0650722	0.0312287	28616	93%	93%	74010
ggc	7.97033	9.4431	86.086	5.17612	16.5829	3.22446	29.2877	9.52285	14.983	10.7919	4.81846	2.78507	16.6958	63.6146	22.7474	8.76751	109.353	46.1995	24.478	5071.45	0.0204082		5564	91%	91%	23494
gga	21.9206	27.3873	232.117	21.1087	28.7791	11.2073	52.8669	16.5295	29.4869	35.9034	9.57679	6.64586	38.1701	138.38	47.9104	17.7538	313.423	91.0291	66.7124	13103	0.0492871		14310	91%	91%	50212
ggg	8.04859	12.257	116.549	9.69366	9.3167	1.672	18.2339	11.2673	12.9544	17.4161	6.55269	3.11011	19.6716	55.3783	23.0934	14.925	159.841	40.2955	25.3313	6338.39		0.00423729	6904	91%	91%	22949
