# Supplementary material for: Evolutionary instability of CUG-Leu in the genetic code of budding yeasts
Source: Nat Commun. 2018 May 14;9:1887. doi: 10.1038/s41467-018-04374-7 (PMC5951914; doi:10.1038/s41467-018-04374-7)
Supplement: Supplementary file 4 — Supplementary Data 2 [file 41467_2018_4374_MOESM4_ESM.zip › Data_2_Blast/BLAST_Dekkera_bruxellensis.xls]

## Sheet: Dekkera_bruxellensis
Dekkera_bruxellensis
	F	L	S	Y	C	W	P	H	Q	R	I	M	T	N	K	V	A	D	E	G	*	X	Sum	Universal %	Largest %	All codons
ttt	16114.1	1027.73	57.0541	1326.86	40.5764	226.673	41.6806	81.2945	19.514	23.6707	208.717	94.8371	40.3754	34.8792	29.7963	105.811	44.4385	17.8135	23.3044	39.8109	0.0232558	0.0767806	19599	82%	82%	118812
ttc	13053.4	789.767	44.3644	965.516	23.8729	189.041	23.8259	60.2843	22.3082	16.9511	151.623	59.5489	26.1874	22.6244	28.2608	83.4301	41.5977	18.8901	14.7069	19.7978		0.027027	15656	83%	83%	70485
tta	228.597	8158.57	31.8824	47.883	17.7314	19.3684	32.7347	8.18284	27.8479	30.3706	362.608	144.419	34.5916	13.9706	28.5022	158.731	35.0913	7.34807	24.6218	10.8919	0.0535714		9424	86%	86%	66258
ttg	408.998	17367.2	44.0317	80.5546	30.4194	45.0525	36.706	17.7335	65.5267	43.3224	708.777	311.097	69.1492	20.6704	56.1381	335.902	73.3383	13.2515	39.8378	28.3007		0.0175439	19796	87%	87%	89196
tct	28.898	55.8358	5727	9.04854	48.4394	5.94927	144.577	27.5618	45.8674	33.5246	20.2835	14.7834	356.28	121.235	53.6275	34.7773	505.334	61.1342	83.6424	165.205			7543	75%	75%	70941
tcc	16.8372	37.17	3910.97	14.1373	31.8721	6.24253	77.388	11.171	45.2228	25.9451	15.9994	8.34378	250.454	91.3793	56.5385	28.0968	352.968	53.5718	66.8322	104.861			5206	75%	75%	46066
tca	31.9307	50.6399	4624.09	24.1297	49.1892	9.84084	157.482	19.1164	39.7506	34.9893	16.3052	15.3246	330.098	121.461	64.5339	35.0362	424.652	66.5826	54.4275	149.419			6319	73%	73%	69475
tcg	19.8546	42.5804	4318.64	13.6342	35.7681	6.89621	94.5903	13.0166	53.3042	25.6652	16.5066	6.66481	257.433	94.5292	58.9774	24.8841	352.983	57.0479	56.8139	123.181		0.0294118	5673	76%	76%	44754
tat	1208.26	195.295	53.8566	11063.2	22.6247	185.267	27.399	213.612	32.3796	36.6728	47.4138	23.2398	27.8887	58.8119	28.0685	40.2316	37.4986	30.6716	29.8184	28.6061	0.136479	0.0243902	13391	82%	82%	75070
tac	1201.11	185.329	60.6295	11504	22.0548	161.246	15.5025	219.975	30.606	41.053	45.6621	17.3696	30.3342	54.7304	33.9765	36.2812	30.1881	19.1717	30.243	18.5096	0.0310038	0.030303	13758	83%	83%	56725
taa
tag
tgt	42.2679	106.74	162.037	34.4504	4418.97	7.98293	15.653	13.7033	19.6396	16.787	29.6352	9.12458	79.8029	38.2268	14.1686	122.527	197.613	8.03141	7.91233	61.679		0.0510336	5407	81%	81%	32261
tgc	53.3965	108.615	216.344	57.98	4580.94	19.9112	23.5588	11.4655	13.4768	19.3858	44.5372	10.1159	95.104	37.6534	16.5113	170.534	246.661	12.5369	8.69929	69.4728	0.1		5817	78%	78%	30702
tga
tgg	262.738	116.186	24.3117	254.083	14.4794	12790.3	8.54499	18.8932	13.0718	22.5633	20.3259	9.81625	14.481	9.44551	12.353	14.5344	11.3435	5.17528	12.6273	20.4736	0.274658	0.0222222	13656	93%	93%	34978
ctt	399.508	14272.3	47.6359	79.2895	31.9541	40.267	45.2184	20.9911	37.1171	33.9938	678.512	260.946	51.8328	17.9698	47.3247	294.331	59.6942	17.0015	29.6956	20.41		0.010101	16486	86%	86%	84456
ctc	191.526	6724.66	18.8591	49.2874	18.8017	14.683	19.7087	8.51747	19.346	17.9105	361.293	129.007	29.6849	12.1944	21.66	142.088	29.193	1.27508	16.4179	7.86616		0.0236239	7834	85%	85%	39603
cta	131.444	4530.34	16.8721	24.5847	8.26499	15.305	18.9101	4.83704	19.94	10.9595	226.155	98.7643	20.6581	10.3793	21.4827	101.04	23.4149	4.9993	17.7445	5.87093		0.0285714	5312	85%	85%	35202
ctg	121.776	2726.14	16.5357	23.3809	6.54457	5.63933	15.6694	3.95901	19.657	10.8616	165.196	97.6945	20.4138	10.3793	23.8919	67.44	23.272	6.69054	14.9163	6.93915			3387	80%	80%	29138
cct	8.16208	46.1427	112.292	8.34228	3.51536	3.26179	8834.89	13.0396	36.1267	21.4891	13.517	4.49513	43.6855	18.3503	50.0757	26.4409	95.3866	36.1	40.2632	29.4042		0.016129	9445	93%	93%	40793
ccc	3.16767	16.1402	46.0753	4.2551	5.02208	0.503556	3367.84	4.54946	14.8072	8.21972	6.88161	2.53402	20.3497	12.0921	21.5872	10.7022	39.942	11.1048	16.3257	10.8943	0.00970874		3623	92%	92%	20154
cca	17.7667	59.3323	166.415	11.4525	7.11111	5.27023	14137.7	21.1634	51.2383	31.6739	26.9708	8.03651	76.5495	30.8391	82.4604	48.8747	164.147	52.9361	60.1855	48.7989		0.0294118	15109	93%	93%	58165
ccg	6.49133	24.513	73.0456	7.95687	2.62524	1.78544	5991.01	8.81177	28.883	11.3923	9.15838	2.74634	28.5529	13.4671	39.233	20.2965	57.7981	28.5355	41.4108	15.2848			6413	93%	93%	27048
cat	48.9114	42.4627	58.9531	174.828	5.74533	10.666	42.3903	6091.99	114.748	131.238	7.70889	3.51062	32.6306	216.399	129.24	10.8916	16.0133	52.4478	55.9844	53.239			7300	83%	83%	50686
cac	35.107	34.972	55.2983	148.495	3.84882	8.10632	33.2057	4762.46	112.393	112.171	8.03841	6.28942	26.5221	167.161	117.568	9.5054	20.7872	37.0501	41.01	59.0167			5799	82%	82%	33057
caa	9.17097	83.3972	80.2252	29.9978	4.89844	2.55347	80.22	108.385	4674.76	135.906	16.9658	19.6633	42.2388	87.1978	227.808	18.6586	41.5585	84.6195	440.598	41.1823			6230	75%	75%	63037
cag	29.1434	128.532	110.563	35.7963	5.3999	6.42291	99.7195	190.761	7527.72	196.345	22.7756	29.8033	65.0626	118.883	399.405	24.0166	59.9711	130.42	771.459	72.7572	0.0434783		10025	75%	75%	66774
cgt	5.04822	26.92	18.4524	6.22011	5.0913	2.38965	23.9062	24.8954	48.7004	3644.95	7.49629	5.50604	16.2421	36.6203	352.286	7.34026	6.8288	11.7288	34.3901	15.9862			4301	84%	84%	23140
cgc	2.39734	14.8786	9.43535	2.90797	0.454167	1.89248	9.58828	13.7982	22.1522	1331.17	5.04754	3.25886	10.9943	22.3807	254.586	6.34572	8.62413	9.31341	21.815	11.9604			1763	75%	75%	15638
cga	0.803689	12.647	14.6308	3.62332	0.811996	2.37012	12.7467	12.8858	42.2169	1710.56	3.68799	0.921805	8.89127	13.2376	238.043	2.41911	5.42951	6.0482	22.6919	10.338			2125	80%	80%	18223
cgg	5.76962	21.8093	21.1108	3.96984	2.21887	3.11627	20.4651	21.6516	60.8608	2913.59	5.75234	4.85073	18.9302	24.6467	433.906	3.26362	12.2958	10.0369	38.3226	14.4289			3641	80%	80%	21915
att	183.684	1935.85	33.262	54.2315	32.6097	17.5066	51.429	13.1411	26.4084	36.1677	9054.1	170.667	125.278	30.361	46.7007	1403.46	91.5753	11.8081	37.2155	17.5312		0.00980392	13373	67%	67%	107530
atc	109.75	1115.18	27.8001	37.491	13.2062	20.158	26.8028	10.9885	17.9047	24.9659	6228.09	96.397	85.4994	14.8328	27.2325	931.465	59.824	13.6137	23.5806	10.1814		0.0330597	8895	70%	70%	59549
ata	104.83	1066.08	23.5285	29.1687	20.0605	10.382	22.5076	4.95841	21.4879	24.4475	4070.82	89.1518	64.5963	13.2336	39.2499	623.615	36.9551	9.55395	28.4871	7.88649			6311	64%	64%	68359
atg	315.275	2690	82.1951	61.5151	26.869	38.8608	48.1232	21.246	134.551	64.2924	585.426	6744.22	124.276	46.2352	117.537	260.546	92.9314	19.1536	54.8563	40.8963			11569	58%	58%	73782
act	31.2661	121.073	506.349	17.8918	34.9525	4.2749	61.9297	18.1585	38.36	42.2387	88.1295	21.2228	5241.6	78.6901	69.3108	138.832	149.444	50.7702	57.5315	49.9681		0.00581395	6822	76%	76%	54149
acc	17.3121	89.3638	323.039	11.5459	23.4517	7.03509	31.4637	10.5368	35.857	26.1917	57.1806	24.883	3886.25	73.3263	67.2879	107.551	101.765	41.6163	45.7665	36.5724		0.00892857	5018	77%	77%	35583
aca	31.4639	138.561	573.527	23.9921	45.6283	5.97793	82.7	17.8857	53.4444	50.4554	101.513	33.8765	6107.78	122.717	106.03	160.209	190.952	64.9884	73.9604	61.3424			8047	75%	75%	68535
acg	14.6391	80.8177	344.002	17.6269	27.3772	3.39254	39.4995	18.1052	27.6986	32.8459	55.8176	20.1021	3520.72	74.4863	61.5058	102.611	113.862	42.2355	33.8432	23.8084			4655	75%	75%	31856
aat	29.9359	52.5565	370.577	61.3544	20.4059	7.17685	69.3893	182.463	116.313	94.8496	27.1562	17.6688	153.281	9158.8	223.745	25.1474	61.656	650.23	171.182	227.055	0.0232558	0.030303	11721	78%	78%	108687
aac	28.9627	42.7148	332.299	35.5201	20.2014	7.43515	56.927	182.829	104.418	102.24	28.4303	11.9474	167.903	8926.62	211.109	21.1482	64.3991	534.254	147.678	242.961			11270	79%	79%	70829
aaa	12.2618	86.1296	115.893	26.5939	5.44575	5.99594	106.975	49.2636	218.729	938.858	29.9827	19.6774	83.2905	160.411	9339.38	33.9639	59.4334	77.5055	270.981	92.2135		0.015625	11733	79%	79%	129225
aag	18.1706	113.413	155.792	40.5366	3.44732	8.65936	155.464	70.7654	307.134	1274.17	30.9781	42.2441	140.923	225.135	14223.8	40.1381	83.5632	112.768	372.061	116.779	0.030303		17536	81%	81%	122381
agt	13.0325	21.8191	2212.05	14.6877	36.3298	4.11772	42.7747	29.524	36.1349	46.9864	9.63341	3.13475	246.193	254.766	81.5723	23.1916	177.744	124.604	55.2143	213.491			3647	60%	60%	50404
agc	10.5857	19.7488	1373.5	14.218	17.4752	4.74933	41.8527	21.1549	28.2604	40.7396	8.33116	3.71562	145.335	214.224	76.3328	15.3346	106.344	100.029	67.4397	129.625			2439	56%	56%	39088
aga	17.6154	63.117	62.5025	25.9903	5.87821	8.9599	42.1527	58.4869	138.602	12270.2	24.9205	14.3492	48.9322	88.9951	1284.47	18.9621	31.2843	26.6235	87.5196	41.3964	0.081203		14361	85%	85%	68458
agg	11.4392	31.9458	44.7015	12.2326	1.91632	3.98226	26.7723	34.5989	73.221	4701.15	6.90468	4.13923	28.0153	37.4691	720.082	9.89466	16.3385	16.155	42.6406	19.3698		0.0322581	5843	80%	80%	35074
gtt	124.289	798.316	73.1706	50.0933	83.2849	16.3596	62.8623	13.802	31.688	38.7433	1609.08	83.5942	232.247	28.4705	54.7604	9128.94	259.335	12.7093	90.9116	28.3104	0.0285714		12821	71%	71%	80418
gtc	53.9854	378.898	31.0799	19.6781	40.3772	5.97373	45.2687	4.76918	16.2671	15.0762	743.429	39.1339	110.067	12.8858	28.7045	3869.39	149.36	15.3073	44.735	7.61644			5632	68%	68%	34688
gta	19.6288	155.289	17.8672	8.20397	17.1201	2.62744	15.3926	1.08902	6.12551	8.8322	223.78	13.6663	43.2541	5.94006	11.8414	934.191	58.3002	6.92638	16.9765	5.94832			1573	59%	59%	26863
gtg	87.4714	669.472	55.861	39.8362	56.8843	9.43234	43.3687	11.7718	29.564	24.0025	1190.66	67.024	170.769	23.4999	46.5516	5843.91	183.784	12.578	62.4711	20.0371		0.0535588	8649	67%	67%	56512
gct	32.4609	92.3679	529.835	24.6797	59.538	7.0286	148.021	14.9989	47.1673	34.8594	60.5424	19.7869	180.574	63.8011	78.219	240.292	7036.91	50.5727	107.887	340.423	0.03125		9170	76%	76%	56716
gcc	32.0002	91.3392	512.783	20.037	57.1259	3.2194	124.269	10.601	39.9837	36.5902	47.4901	17.7031	156.658	56.4759	69.9868	188.368	6162.92	40.5517	97.5623	289.339			8055	76%	76%	43916
gca	46.3302	153.93	725.994	27.2923	82.549	9.5998	195.18	17.9272	51.5252	43.3752	75.2522	31.3615	220.97	75.4974	75.9109	299.773	8056.14	60.7968	128.678	392.889	0.0285714		10771	74%	74%	72186
gcg	15.9838	64.9666	238.584	9.79293	31.7161	0.237209	66.836	6.10884	29.3271	13.6894	28.2142	11.4318	76.8139	19.0085	37.4471	88.3967	2335.64	19.5802	61.1818	126.045			3281	71%	71%	25303
gat	16.4503	24.698	209.81	26.1507	9.9739	4.47275	110.75	80.1788	103.039	44.9235	15.9271	8.48737	90.5144	670.578	114.258	24.6562	55.4709	18454.1	1338.15	236.355	0.00980392	0.036129	21639	85%	85%	123548
gac	10.8281	16.0628	125.917	15.5496	3.43619	4.04914	63.4681	40.9637	53.1562	21.6577	7.86062	4.17212	56.752	354.849	80.0584	17.8232	45.1982	9898.34	790.83	124.015		0.0144928	11735	84%	84%	59167
gaa	10.0158	63.219	97.8824	19.3206	6.13196	9.90711	83.8639	41.3422	389.139	63.6343	20.3851	14.7934	63.1459	95.0655	227.71	43.9606	92.1079	758.084	11315.9	98.3756			13514	83%	83%	108353
gag	12.4372	55.5328	130.186	23.6052	2.70883	6.9447	88.6211	47.003	467.071	72.8591	24.8415	12.8243	65.3463	119.396	276.195	42.2924	106.522	896.917	13418.7	101.023		0.0196078	15971	84%	84%	93129
ggt	19.7045	25.4641	276.537	16.8437	20.6453	6.36075	57.8856	20.716	27.0033	35.0615	9.73729	5.4908	49.5113	161.259	59.0871	26.9127	367.894	106.231	64.4218	17839.2	0.0192308	0.00462963	19196	92%	92%	58589
ggc	11.6706	13.3964	161.511	6.73781	11.7632	5.578	31.075	12.986	23.0106	24.4124	6.94068	3.93477	31.323	106.989	56.5886	9.58146	177.708	92.0949	58.4741	8799.22			9645	91%	91%	36993
gga	22.6552	32.1791	256.741	12.7101	23.6729	7.29404	59.5549	17.7052	36.7733	37.5321	11.3481	6.1041	50.4895	160.384	73.9792	19.3938	346.593	118.47	85.6816	16627.7		0.027027	18007	92%	92%	62183
ggg	3.49783	13.0608	76.5363	3.8333	11.3183	4.91511	19.6492	5.84037	11.8149	18.1074	1.757	1.21653	12.73	49.3891	32.7716	3.03927	97.216	44.7329	33.6889	3911.86	0.0178571	0.0075188	4357	89%	89%	23350
