# Supplementary material for: Evolutionary instability of CUG-Leu in the genetic code of budding yeasts
Source: Nat Commun. 2018 May 14;9:1887. doi: 10.1038/s41467-018-04374-7 (PMC5951914; doi:10.1038/s41467-018-04374-7)
Supplement: Supplementary file 4 — Supplementary Data 2 [file 41467_2018_4374_MOESM4_ESM.zip › Data_2_Blast/BLAST_Geotrichum_candidum.xls]

## Sheet: Geotrichum_candidum
Geotrichum_candidum
	F	L	S	Y	C	W	P	H	Q	R	I	M	T	N	K	V	A	D	E	G	*	X	Sum	Universal %	Largest %	All codons
ttt	17434.5	1383.47	92.9996	1671.82	46.8021	264.77	44.4972	74.2773	37.069	31.9919	301.559	127.45	85.7775	58.0446	45.472	163.67	74.3056	31.0051	38.9467	52.5504		0.004	22061	79%	79%	222381
ttc	11554.1	826.816	50.3075	1123.76	25.6569	164.727	24.1471	59.7674	20.6558	26.9888	188.145	71.7112	42.8316	32.5821	29.089	105.651	39.3877	16.3809	27.692	30.5128		0.0700173	14461	79%	79%	99117
tta	173.427	3657	24.7883	34.6577	7.8802	12.5891	18.8816	6.20147	16.9754	24.9384	233.351	88.0158	24.4459	13.0594	26.1795	100.313	21.5754	10.3445	14.8367	8.53921		0.00462963	4518	80%	80%	87722
ttg	323.749	8433.02	44.2648	82.4049	20.4183	26.517	27.4816	16.8804	47.9838	37.9071	512.849	204.039	58.8387	30.5006	36.996	214.847	43.9165	16.9029	28.5809	16.8823	0.0243902		10225	82%	82%	103978
tct	46.4108	91.8748	6042.01	50.0339	67.11	17.2288	169.517	38.849	88.1729	50.8915	37.6821	19.5933	524.053	240.253	118.494	48.9662	553.87	135.681	110.492	182.754		0.0571895	8634	69%	69%	124339
tcc	32.2495	67.4428	4137.44	38.0185	43.4292	4.58067	128.1	21.1715	64.5073	41.0112	29.4557	13.6486	334.839	140.025	102.675	29.7676	374.015	78.8321	72.9965	137.79			5892	70%	70%	73336
tca	38.759	55.9658	3532.66	25.0677	56.6359	11.3942	111.976	26.2097	44.7944	30.0518	35.9827	8.2732	322.854	157.165	66.5886	40.3493	330.198	94.1947	85.731	134.15			5209	67%	67%	102217
tcg	28.2839	66.87	3937.23	27.1383	56.5434	5.51177	115.63	17.6153	60.7145	34.2002	25.5041	15.2389	334.402	164.01	75.9604	46.3436	349.823	97.4362	65.7948	139.753			5664	69%	69%	62897
tat	935.732	198.185	49.8298	6889.85	20.6084	119.787	24.1892	138.925	32.7985	36.3315	51.0922	16.9154	31.8326	60.9354	38.2435	38.4184	26.7446	23.8363	25.6386	21.0372	0.0709402		8781	78%	78%	99545
tac	1704.06	335.379	75.8385	15101.3	29.9938	265.902	39.9219	285.949	58.347	54.0547	100.405	44.3205	53.7824	87.8242	93.1983	71.3467	65.5662	44.5871	47.8454	41.1826	0.0925869	0.0580808	18601	81%	81%	98022
taa
tag
tgt	41.4743	87.725	136.543	42.1507	3943.59	9.67896	13.5221	4.46104	3.51951	20.4956	43.6719	11.4763	60.6971	31.938	13.1343	91.3901	118.411	11.9324	9.19048	38.9747		0.0277778	4734	83%	83%	57326
tgc	58.4757	116.945	143.411	48.7924	4971.55	7.66908	13.8708	10.1267	9.49886	22.9322	51.3245	17.0774	93.7477	46.8227	20.4114	112.49	162.245	11.6736	6.75426	57.1508		0.0277778	5983	83%	83%	45089
tga
tgg	380.805	162.024	33.9018	403.786	17.8294	13335.2	9.08713	16.4493	18.5718	28.8187	29.5271	17.5136	17.3463	15.3269	22.3145	28.4094	23.4669	7.91192	12.0645	25.4276	0.135747	0.0459831	14606	91%	91%	63423
ctt	554.085	15949.5	70.5268	158.069	41.599	42.6298	67.4073	37.9011	73.9798	69.6499	976.712	389.432	98.4828	47.8868	96.0666	411.108	86.1594	24.512	58.0772	29.1501		0.0423673	19283	82%	82%	140087
ctc	356.335	10997.2	49.3316	89.5967	29.224	35.1474	35.1703	25.1845	48.5335	43.1303	623.998	271.775	74.1722	32.9662	61.8065	291.194	62.0862	17.5027	30.7282	17.8749		0.00746269	13193	83%	83%	90622
cta	163.669	3865.77	17.0015	38.1491	16.9158	13.1288	16.9378	8.72628	21.162	13.2273	257.757	97.7488	22.5217	7.16139	23.331	102.114	18.7091	8.25217	12.6274	2.06455	0.0285714		4727	81%	81%	61541
ctg	385.047	11144.6	42.9129	101.484	36.9576	30.1065	38.5591	14.5431	59.9026	46.9844	689.506	248.127	67.527	31.3564	58.8931	280.152	62.5324	18.2125	41.2182	17.2934	0.108065		13416	83%	83%	93239
cct	25.4671	74.4507	144.171	19.1712	5.04757	6.00414	10437.4	22.714	72.8201	37.5477	28.6212	9.02733	72.4555	40.6288	92.7466	52.7199	147.127	64.4394	75.3945	57.0725		0.01	11485	90%	90%	83247
ccc	16.7178	66.6566	151.966	27.976	4.74131	8.56428	11758.4	20.9558	70.9186	32.6223	30.1598	7.73657	74.6178	43.6961	95.8663	59.1307	143.502	65.5825	84.0906	72.0933			12836	91%	91%	76172
cca	15.7045	49.9193	100.748	9.51867	4.13666	6.40819	5630.92	14.918	28.8506	32.6944	22.2283	7.50618	39.641	29.4486	58.7114	39.032	68.2236	27.371	36.6848	40.3373			6263	89%	89%	77635
ccg	8.27953	45.6799	78.6572	8.46282	3.70357	2.98156	4726.66	14.8852	22.7388	25.2773	14.7091	4.3723	37.0417	21.4804	44.5578	30.5196	65.9177	24.6611	31.1727	31.2404			5243	90%	90%	44528
cat	88.4965	94.3369	91.1406	311.199	7.54244	22.0891	53.9337	5320.84	173.064	145.891	16.7003	8.89525	35.6182	254.84	130.425	31.3218	30.4123	93.6845	86.7919	40.7717		0.00775194	7038	75%	75%	79245
cac	102.556	88.7431	91.9528	375.423	9.53382	20.6031	63.4403	6453.29	195.62	153.594	22.6448	11.0519	51.3974	283.613	166.666	18.6976	37.3802	94.1109	81.253	47.4249			8369	77%	77%	66009
caa	25.4354	121.088	104.843	48.5373	4.80022	6.811	77.4571	112.285	4158.13	191.018	28.6071	35.5676	52.9155	114.558	330.799	31.2871	56.1055	96.8384	465.785	51.1067		0.0277778	6114	68%	68%	111761
cag	35.0709	218.395	191.204	53.948	6.84812	16.9073	129.306	181.608	8234.55	348.307	41.2058	56.9511	108.016	185.514	642.583	45.9222	113.761	157.827	784.521	92.5266		0.0277778	11645	70%	70%	113221
cgt	13.4554	53.6453	50.3524	31.5862	6.32851	8.9479	42.738	46.2732	86.9084	7604.45	16.1344	16.0329	37.4208	64.1041	784.474	16.9232	30.2467	28.226	78.1701	32.5856			9049	84%	84%	50479
cgc	24.3374	78.1327	72.7794	46.0279	5.28535	14.6671	48.661	71.3561	142.094	7087.28	29.4022	10.6251	52.1955	86.093	1107.94	24.1277	32.5307	40.0521	85.9837	44.4006		0.0344828	9104	77%	77%	61569
cga	5.75201	29.9509	25.1643	11.498	1.04672	3.17812	14.7997	25.3915	37.4752	2272.58	7.81973	4.72417	11.3118	37.7589	345.196	8.83713	8.2907	9.0148	26.643	16.5724			2903	78%	78%	33682
cgg	10.451	35.31	29.7026	16.4454	2.80847	4.13799	19.6707	37.0174	59.8702	2653.09	9.46403	7.38885	17.8713	39.0643	421.398	9.18482	12.9642	15.0469	30.4197	17.6408	0.0526316		3449	76%	76%	34719
att	389.785	3132.43	66.0521	127.003	81.8184	33.9268	87.2016	14.1572	49.7169	57.1981	11658	264.079	213.969	64.1378	116.582	1946.1	181.556	36.0626	76.0321	24.1266		0.0657231	18620	62%	62%	178007
atc	239.343	1781.36	40.525	65.7089	46.7375	20.13	53.1441	12.4841	37.3612	41.8198	7068.06	166.982	144.264	36.5192	61.3615	1252.75	94.1476	17.967	48.6588	14.6726			11244	62%	62%	104168
ata	40.8439	373.807	8.9163	8.43338	6.26696	4.99373	11.8607	5.33858	8.27332	16.4635	643.982	23.2181	28.6193	9.70557	18.5242	128.477	18.5954	4.9311	7.2376	3.51241			1372	46%	46%	73220
atg	354.211	2217.94	91.1796	94.2446	39.1505	38.4313	23.6375	24.0715	127.621	70.046	590.858	6459.26	141.399	53.0154	109.294	266.659	118.91	36.3179	68.1214	47.6326			10972	58%	58%	96809
act	66.9381	208.232	706.429	45.6713	68.9567	12.6582	137.924	21.8562	60.8054	95.0481	141.713	35.1816	6678.01	198.389	151.329	269.299	239.027	99.6779	122.609	80.2264		0.0175439	9440	70%	70%	107736
acc	60.6441	202.818	705.486	39.5659	64.1113	6.43166	104.033	21.0793	84.1738	64.2036	139.455	42.6434	6414.32	173.167	155.484	234.944	218.388	68.8631	128.861	77.3302			9006	71%	71%	96105
aca	37.1946	135.294	416	22.0551	30.9689	7.82319	93.5443	8.57679	49.4035	52.3918	76.3736	26.7538	3155.51	105.898	90.3426	140.523	127.604	57.1447	56.1973	42.4049			4732	66%	66%	91249
acg	23.6665	80.3606	326.433	23.5926	37.4362	5.72448	62.169	13.1737	33.5941	28.7008	70.304	15.9939	2771.72	85.8956	55.9106	104.56	107.227	42.8253	56.4488	35.2668			3981	69%	69%	51735
aat	34.681	73.3822	356.28	62.622	22.2011	8.0285	61.0533	122.096	115.069	109.226	26.147	13.2026	156.708	6000.41	205.167	29.3845	56.1433	484.8	146.793	228.602			8312	72%	72%	137941
aac	57.0302	118.98	574.453	95.3744	32.9599	11.8604	103.433	248.961	208.061	156.249	43.3151	22.9108	274.173	11769.1	376.824	48.8065	95.0735	801.116	221.002	356.252		0.030303	15616	75%	75%	141660
aaa	32.7512	95.2353	106.817	31.1411	5.26088	12.4103	83.3063	47.8884	161.084	715.778	24.1504	17.1351	76.0673	137.328	6105.01	33.1167	35.8145	86.8943	200.723	82.0092		0.0833333	8090	75%	75%	182474
aag	28.7277	200.553	240.674	66.2696	15.2058	24.9778	187.021	100.515	391.068	1434.21	64.815	39.5926	151.922	299.465	16549.1	80.7922	114.198	150.415	449.016	186.39		0.0277778	20775	79%	79%	168009
agt	22.459	57.1707	2433.25	19.4062	48.3157	6.07146	56.3795	25.9344	48.5578	58.3422	17.3502	8.0348	223.565	221.112	105.956	25.1065	195.583	104.482	49.6246	172.299			3899	62%	62%	77596
agc	20.3524	51.3251	1674.64	25.0555	35.8192	5.16952	77.4668	25.797	64.7822	62.3055	22.7296	14.4105	212.848	252.901	112.76	24.2572	142.191	135.796	95.638	200.754			3257	51%	51%	84543
aga	18.2614	63.5865	53.0473	27.3708	3.40152	11.7748	26.4405	34.1138	105.254	6996.29	19.4164	8.37276	52.6967	87.3056	910.835	22.1255	26.9888	19.8952	50.9764	34.8481			8573	81%	81%	74830
agg	2.31663	10.7495	12.0397	5.41005	0.408407	4.03403	8.96679	7.11838	18.5001	586.385	2.09399	1.5197	5.77804	14.5745	158.975	1.95036	4.16059	4.29531	18.058	8.66623			876	66%	66%	33062
gtt	185.001	1071.94	99.2948	84.9427	122.564	15.4659	97.1272	16.4602	50.2594	41.6393	1664.88	99.8428	289.374	57.3854	95.9735	8170.73	365.473	41.5069	80.5753	47.5645			12698	64%	64%	122631
gtc	149.689	812.472	81.4694	62.9866	90.1962	11.1092	83.0082	18.45	34.5321	35.9041	1287.7	88.6602	225.402	35.7796	75.8096	6625.39	296.532	25.2666	81.4349	39.2104			10161	65%	65%	81259
gta	41.9341	270.623	25.2755	22.3906	24.8566	3.91981	24.6975	6.19456	12.0109	12.9012	366.78	33.9023	70.7043	13.9752	22.0095	1376.58	82.668	13.3583	22.3059	6.91433			2454	56%	56%	56712
gtg	103.617	695.387	62.4599	62.3001	89.7468	7.05393	62.951	12.1275	33.7955	27.6482	1105.28	77.5557	159.77	33.7164	61.7793	4304.37	239.579	27.7697	72.8815	39.1367		0.0829706	7279	59%	59%	75431
gct	88.9437	258.161	852.497	61.3561	171.17	16.2875	250.062	24.3367	103.542	63.8271	130.893	46.4956	277.201	97.3023	159.735	352.549	8745.03	79.0603	189.228	472.318			12440	70%	70%	113093
gcc	72.0564	240.171	871.682	44.8853	161.476	10.5177	195.556	22.6158	97.3087	78.4571	109.699	35.601	260.061	93.9406	181.992	311.058	8565.45	90.3941	215.345	462.732			12121	70%	70%	100449
gca	40.6216	158.419	501.829	26.5109	87.5945	8.67946	128.183	14.7024	60.692	48.406	63.8711	21.8223	144.008	69.022	79.8577	148.483	4002.22	50.2938	82.0936	283.692			6021	66%	66%	81118
gcg	36.4965	122.838	450.099	31.2713	72.8633	10.9085	128.931	9.31104	51.0313	33.7484	58.5909	22.2941	127.449	53.3333	62.8089	151.522	3558.04	37.0016	91.8421	194.617			5305	67%	67%	56136
gat	16.4259	40.9276	189.96	40.5726	10.8732	8.46285	117.64	53.337	112.54	43.4263	24.2195	11.6998	86.3416	543.734	114.486	26.7302	65.9275	14481.2	1211.66	181.851		0.02	17382	83%	83%	135066
gac	22.0778	39.7559	215.876	28.2559	5.53505	6.06312	117.369	61.1428	104.503	47.0272	18.3111	5.7564	84.6861	551.328	118.739	28.7598	70.1161	13897.6	1183.08	188.904	0.0560354	0.0263158	16795	82%	82%	117119
gaa	22.0867	76.9918	126.549	33.5695	6.02311	8.08356	103.506	36.1528	330.515	73.5855	22.1849	13.9915	62.6488	116.349	246.323	34.0395	74.8369	887.419	9203.8	126.335		0.00980392	11605	79%	79%	132965
gag	26.5724	103.674	195.863	44.1289	8.12215	13.9723	136.527	52.6532	520.588	114.776	42.157	21.9674	103.752	194.581	427.694	59.09	159.489	1380.03	16196.1	155.203		0.00980392	19957	81%	81%	143218
ggt	29.6795	51.1119	433.818	26.3828	46.5905	9.2584	91.044	29.6751	58.6011	63.9406	18.8653	12.1004	80.6486	247.994	95.2795	41.601	600.651	180.659	94.253	22941.7	0.0384615	0.06	25154	91%	91%	98029
ggc	33.5504	43.2882	409.785	25.1485	37.1661	10.8229	103.311	25.82	60.246	64.7442	25.929	14.7201	79.5157	289.983	121.945	42.079	442.544	191.018	116.759	17468.6		0.0327283	19607	89%	89%	93152
gga	16.0768	20.0345	161.295	13.4422	20.6109	1.20506	38.1508	9.63363	24.6657	21.429	5.50194	6.99035	34.1438	114.363	46.5719	18.2905	164.485	63.2104	43.6264	5900.27		0.00440529	6724	87%	87%	51922
ggg	11.0301	9.963	69.5637	4.06607	3.63289	3.0769	15.9254	6.81448	6.59132	15.2645	4.20627	5.62007	16.9941	35.2519	19.4294	4.62728	54.461	33.9513	18.7142	2143.79		0.0277778	2483	86%	86%	35003
