# Supplementary material for: Evolutionary instability of CUG-Leu in the genetic code of budding yeasts
Source: Nat Commun. 2018 May 14;9:1887. doi: 10.1038/s41467-018-04374-7 (PMC5951914; doi:10.1038/s41467-018-04374-7)
Supplement: Supplementary file 4 — Supplementary Data 2 [file 41467_2018_4374_MOESM4_ESM.zip › Data_2_Blast/BLAST_Hanseniaspora_uvarum.xls]

## Sheet: Hanseniaspora_uvarum
Hanseniaspora_uvarum
	F	L	S	Y	C	W	P	H	Q	R	I	M	T	N	K	V	A	D	E	G	*	X	Sum	Universal %	Largest %	All codons
ttt	13041.5	1128.37	82.8991	1331.5	49.6158	342.297	54.993	97.5612	31.7861	37.2887	273.67	123.245	74.4331	47.1486	46.3749	161.274	119.592	34.9574	40.5599	70.8922	0.00689655	0.022043	17190	75%	75%	90159
ttc	9142.2	624.578	50.9851	795.286	27.946	194.011	37.7953	56.4194	23.3671	24.0642	166.484	65.1112	35.7599	27.2686	24.849	91.7436	69.3174	16.8293	25.7549	36.1923		0.0423191	11536	79%	79%	40893
tta	516.917	17255.9	79.4434	127.784	95.4692	64.1614	82.337	28.984	96.7649	83.8235	950.796	401.334	129.069	55.8516	116.176	536.324	163.121	29.3989	67.1315	37.1899		0.0380952	20918	82%	82%	89531
ttg	463.19	13543.1	71.2151	133.67	59.9466	51.6679	78.754	31.2059	76.1062	73.1404	832.373	367.064	121.662	40.363	106.013	401.083	121.289	28.4573	66.6473	36.9273	0.0579832	0.0237062	16704	81%	81%	76801
tct	53.1317	89.6519	7292.56	41.142	90.5874	19.0159	249.882	46.3804	109.673	77.9845	43.6645	16.9494	596.574	242.905	162.171	74.1002	873.875	167.196	123.004	344.518		0.0294118	10715	68%	68%	62149
tcc	22.6398	42.3992	2855.58	15.6329	24.7398	6.95433	83.0825	20.2344	44.0644	27.5099	10.2541	14.9324	218.492	80.4286	65.2783	26.0557	348.817	62.3878	53.7872	143.734			4167	68%	68%	23374
tca	34.1769	80.427	3704.7	35.738	64.8908	7.66659	150.931	33.5104	71.5059	53.9071	25.4302	12.9378	347.642	142.105	82.2628	38.3123	465.108	84.7816	82.694	209.273			5728	64%	64%	46767
tcg	3.92561	10.2292	455.01	3.58985	9.68581	1.067	16.9282	4.233	3.5667	5.96293	3.57256	1.4353	53.4654	15.5209	15.4455	3.80616	66.638	12.0682	11.7393	37.1102			735	61%	61%	7420
tat	1062.58	242.209	78.6799	8460.49	26.649	295.886	44.469	219.228	46.8471	42.5339	73.3009	22.3184	57.7919	57.8853	53.0894	56.4928	59.0007	40.1653	48.7357	47.5838	0.0658936		11036	76%	76%	55283
tac	992.02	211.3	74.0902	8753.51	28.553	236.794	47.3381	186.192	37.055	36.3275	74.8476	26.3608	46.4548	62.7396	51.7353	66.5842	49.9443	42.8899	38.5979	44.5856	0.0493362	0.030303	11108	78%	78%	43764
taa
tag
tgt	54.6531	153.215	213.246	37.1877	5272.91	11.4267	46.1512	10.9079	18.8695	15.2333	83.9444	19.6729	155.223	34.0486	11.7802	321.653	595.97	21.1585	15.0058	89.7396			7182	73%	73%	24230
tgc	22.8178	41.6307	61.9674	11.7141	1016.74	5.02594	12.7791	2.33349	7.54031	7.59429	20.4957	11.2893	31.8563	8.69908	11.6458	66.8646	119.857	4.92394	5.22752	28.97		0.0277778	1500	67%	67%	7894
tga
tgg	228.15	97.2698	20.3603	165.846	8.61351	8803.05	7.60012	11.2882	9.69892	16.919	17.9537	15.7179	16.1528	5.56638	9.52614	9.67384	13.4534	7.9497	10.6673	18.4504	0.0689005	0.0227273	9494	92%	92%	20067
ctt	110.914	2892.79	19.1442	35.1387	9.25134	11.4742	26.2268	6.81564	18.2156	25.5215	219.011	69.504	31.4912	7.75407	38.9629	91.7321	30.9549	6.63203	23.2982	12.1705			3687	78%	78%	27354
ctc	17.0176	235.316	3.2015	4.26961	1.90524	1.00403	4.74283	1.28532	2.97801	3.12904	18.3906	7.76654	3.35749	1.37106	2.06513	6.5456	7.22223	0.025641	2.34776	2.05888			326	72%	72%	5548
cta	119.454	3432	30.081	23.816	22.8662	14.6316	31.0125	11.1928	22.6566	26.9655	238.637	81.2384	32.3491	17.2129	29.6094	110.106	34.6322	9.11354	20.9793	13.434		0.0078125	4322	79%	79%	24204
ctg	60.2825	1384.03	6.51951	26.6667	9.56992	7.19266	8.14953	2.92035	8.90742	13.2817	107.061	39.7041	22.8569	6.39842	14.9905	59.2994	19.4442	2.07674	12.5034	6.11346	0.0277778		1818	76%	76%	13040
cct	16.2326	44.742	120.349	11.6746	2.47304	4.15844	8975.27	11.8972	31.8284	38.8305	13.2867	9.05653	53.6622	25.0809	51.3075	28.5281	119.82	42.7009	48.331	55.759		0.00636943	9705	92%	92%	30631
ccc	0.440975	4.19776	7.81815	1.26785	0.245212		718.179	1.70797	3.8379	3.60946	1.46111	0.356708	5.53527	3.21629	2.82826	4.18892	7.37615	7.12244	8.00154	1.60935			783	91%	91%	5296
cca	10.6104	47.9923	129.287	14.5673	4.25213	5.7331	12165.2	21.9275	50.7789	29.8483	23.7175	9.29217	65.0202	33.8764	77.9837	38.9098	149.907	57.7131	69.1724	69.1627		0.0393128	13075	93%	93%	40018
ccg	0.452593	4.5845	13.4277	0.222659	0.418667		1020.8	0.821947	5.35199	3.4207	2.14248	0.626115	5.57812	6.3816	4.99178	4.13953	15.0461	2.95951	4.65085	1.98095			1098	92%	92%	4814
cat	66.5191	58.1905	77.4708	234.511	4.30238	21.4155	51.0619	5324.06	128.022	62.7696	19.3711	10.188	40.348	190.082	86.4512	17.1996	43.4342	73.3088	87.3949	50.9039			6647	80%	80%	30672
cac	35.1853	34.885	43.0911	125.451	4.16588	9.91837	27.9946	3043.05	73.0227	47.7688	8.91115	4.21122	21.8538	95.8374	51.2179	9.61135	15.4197	36.0784	34.8698	22.4535			3745	81%	81%	16776
caa	48.5669	172.25	262.622	75.3713	17.7278	17.312	185.917	205.332	8838.17	320.605	37.9969	66.1959	157.765	240.037	585.804	60.7244	192.014	206.121	875.995	147.473			12714	69%	69%	75153
cag	4.89988	26.6305	35.0454	14.4093	2.07238	1.11211	26.1574	23.6307	889.892	40.8132	6.83696	8.06152	20.8272	38.2527	75.8679	5.78052	22.7871	31.4694	116.453	19.9755	0.025		1411	63%	63%	13622
cgt	1.32961	4.41387	4.23373	2.38391	1.03736	2.25945	5.79276	6.30588	3.37728	448.256	2.5908	1.26012	4.03773	6.88099	39.5949	2.49545	2.32926	5.28601	7.98369	7.15083			559	80%	80%	4852
cgc		0.877056	0.0535714	0.0542125			0.911355	2.71046	0.025	10.7553	0.0909091		0.0619048	0.05	2.34961	0.0606061							18	59%	59%	1353
cga	0.00657895	0.295934	1.27599	0.05	1.09502	0.0513557	2.05572	1.35635	5.91207	127.247	0.31685	0.0298348	0.818299	2.22161	20.2547	1.01025	0.129437	0.914502	1.91203	1.04626			168	75%	75%	2858
cgg		0.987013	0.0857143		0.0227273			0.0545455	0.874892	25.1307			0.0416667		1.90429	0.0679724	1.81751		1.01299				32	78%	78%	1142
att	269.726	2140.05	76.1295	95.6744	61.3637	28.1662	89.001	24.1368	52.141	84.4957	8326.08	216.983	200.255	44.2534	84.8174	1707.5	168.219	27.9831	80.1113	35.8984		0.0196078	13813	60%	60%	87386
atc	120.851	1055.71	31.9024	30.662	26.6093	22.2191	32.5268	9.13648	25.2046	42.2203	3975.6	84.2094	106.426	13.3322	42.118	815.653	71.9181	12.1735	33.7922	13.7326			6566	60%	60%	38654
ata	168.98	1329.15	41.3034	59.9248	56.1865	17.9841	51.5553	13.6109	32.6891	39.9812	3385.78	133.452	112.735	27.9939	67.379	846.37	106.955	20.4337	36.9744	18.5559			6568	51%	51%	62117
atg	282.721	1890.25	72.4674	75.875	45.7744	30.335	55.9229	28.3338	126.564	84.9985	494.726	5249.79	125.394	57.1935	121.145	270.354	144.304	28.8977	82.4245	51.528			9319	56%	56%	50202
act	40.0892	143.023	730.67	29.2404	58.4167	12.3031	129.525	22.9989	87.4	96.4456	120.413	50.206	6878.73	194.857	151.615	270.901	273.2	108.39	131.019	115.554			9645	71%	71%	53234
acc	25.9673	83.3241	365.773	20.5596	31.1392	8.9892	57.7884	19.1257	45.2707	54.1536	59.4833	19.758	3704.25	76.1519	91.9053	146.571	160.271	49.9019	56.7283	53.8682		0.0238095	5131	72%	72%	27941
aca	29.7981	127.332	540.739	33.4664	46.0246	11.961	93.7351	21.7541	67.3846	79.148	81.2954	25.262	4077.37	127.595	95.2043	162.95	177.075	68.0303	90.9332	76.9448			6034	67%	67%	46628
acg	2.02566	14.0398	46.9832	1.30863	3.27278	0.0451162	3.95023	6.63623	6.52483	7.32926	7.57873	3.61748	315.758	15.5096	5.36987	13.1274	12.2299	9.93869	3.62967	10.1245			489	64%	64%	6608
aat	60.6475	87.8007	665.787	85.9817	27.6252	14.4302	159.227	238.68	205.158	207.133	44.7899	23.2607	306.485	7929.89	337.225	52.4258	116.918	799.037	284.082	470.414			12117	65%	65%	108064
aac	39.1272	76.0393	545.991	75.7031	27.3461	15.3985	130.121	215.504	159.924	153.001	36.7338	24.3591	246.629	6858.54	322.587	41.4425	123.546	630.115	196.679	438.188	0.0232558		10357	66%	66%	76071
aaa	38.2366	180.571	256.615	82.0835	10.1553	19.1643	269.002	89.9089	391.822	1811.18	53.2119	42.9953	181.853	243.803	10938	70.1358	133.767	168.59	447.001	223.914			15652	69%	69%	143836
aag	33.3262	118.725	158.253	52.1376	10.1891	14.9592	151.353	73.2786	273.342	1268.99	37.448	27.3488	118.927	185.594	9404.06	51.9748	104.547	106.75	321.309	120.369		0.125	12633	74%	74%	77737
agt	21.11	51.8182	2187.22	22.921	47.7518	5.57881	83.6453	29.5576	44.9862	60.838	20.6129	18.9787	297.692	212.522	89.1582	41.9569	359.234	97.7106	74.5057	254.199			4022	54%	54%	38024
agc	10.3663	17.9725	514.503	6.72006	10.7336	2.79543	38.1994	14.9494	18.0022	32.2422	8.9338	2.79637	74.6155	78.9291	44.7209	11.0297	93.0978	42.2243	38.7446	81.4239			1143	45%	45%	21217
aga	20.7338	79.1229	112.741	48.0934	14.0112	14.9322	70.4043	81.8198	183.223	17891	27.4938	22.8446	76.428	124.902	1300.98	29.0035	69.0101	46.3466	114.79	85.0108	0.027027	0.0685928	20413	87%	87%	61596
agg	1.45239	7.69321	7.29418	6.32734	1.22083	1.94285	3.97063	8.07586	10.462	633.701	2.80136	2.53987	5.89614	10.514	82.526	1.03112	2.26482	3.30621	6.75967	3.22066			803	78%	78%	6325
gtt	164.228	873.927	105.182	74.4146	110.504	22.648	138.208	24.3102	50.4644	55.3406	1455.55	105.554	282.577	47.5391	102.896	9110.66	440.517	31.3124	112.352	57.8116			13366	68%	68%	66631
gtc	49.7939	241.048	25.709	16.71	35.0082	7.15861	37.7973	6.04068	18.4308	10.8862	444.177	28.8413	96.627	19.1062	26.4516	2632.9	131.114	8.61658	27.1394	7.44629			3871	68%	68%	18598
gta	72.0843	386.653	40.6186	28.0027	54.5653	11.423	55.2635	18.0669	23.2452	27.3227	473.464	39.1914	121.38	23.7237	51.9653	2367.14	159.051	17.7549	41.7024	22.3847			4035	58%	58%	28696
gtg	42.4604	137.835	11.5043	9.02048	12.7477	7.70187	14.5494	5.9986	13.6202	12.8653	194.313	25.0599	40.9783	4.05523	19.7178	944.975	54.6538	8.82874	25.1879	5.92698			1592	59%	59%	14041
gct	46.3544	147.342	746.457	39.4142	110.124	12.2211	271.78	29.9478	78.606	63.5383	64.255	31.4372	215.682	72.528	120.455	271.036	9640.3	78.6311	137.001	509.891			12687	75%	75%	51962
gcc	19.8972	59.0873	286.243	13.1171	40.442	5.16772	116.318	6.83803	41.8135	36.3184	29.8737	15.8855	84.9341	29.6793	52.8399	112.432	4057.44	36.5069	54.412	182.759			5282	76%	76%	20180
gca	26.0363	85.1091	290.609	16.7047	54.5961	7.79921	129.147	10.1875	28.2697	27.5834	40.2127	15.0236	87.3505	31.2516	45.2629	106.894	2963.22	26.6518	50.879	206.209			4249	69%	69%	24868
gcg	2.35528	9.19708	40.2307	2.08762	4.65215	0.0935897	14.0534	2.08464	3.22237	3.62744	8.6107	0.294842	10.4251	3.42751	5.47553	13.6108	304.5	5.20117	6.02215	31.8282			471	64%	64%	3257
gat	31.548	39.0047	290.872	39.5797	12.5995	15.1479	167.389	66.062	136.159	73.3133	19.2419	8.64764	122.803	640.612	163.845	34.4247	85.3887	16567.8	1382.61	271.88	0.0344828	0.02	20169	82%	82%	102271
gac	9.29192	23.6215	103.673	15.1429	4.42176	3.2181	68.9326	29.9909	55.6659	26.4673	11.6159	3.33549	34.9913	233.664	63.0243	12.015	29.7866	4988.96	512.933	107.252			6338	78%	78%	36598
gaa	28.0632	124.525	232.129	46.1899	8.28915	19.747	236.662	77.5398	605.95	142.6	40.2574	23.0356	129.64	201.121	486.247	68.4882	173.526	1383.59	16903.3	183.078	0.0277778	0.0196078	21114	80%	80%	128045
gag	8.86234	26.4196	45.4141	16.1371	0.824137	4.18315	37.5105	14.4177	131.415	28.0341	7.91203	6.01577	22.3589	39.9239	104.563	15.4308	24.4485	258.343	2623.04	40.7497			3456	75%	75%	27432
ggt	32.8079	43.1889	372.246	16.6013	32.0948	14.4719	93.7271	21.835	53.4673	55.2952	19.4076	9.57274	84.3892	182.447	91.3952	46.6643	586.323	138.999	91.971	23861.1	0.0192308	0.00561798	25848	92%	92%	54917
ggc	2.68598	8.55746	36.5078	2.83552	3.53716	1.2214	13.9683	4.49146	4.88137	8.65938	4.83511	1.87083	14.5138	33.3978	18.4036	5.01434	41.7911	25.387	12.9903	1585.41	0.0445324		1831	86%	86%	8840
gga	8.92005	21.7734	168.326	6.98879	17.6413	4.6589	52.9735	9.34416	23.4151	39.585	5.74359	8.72591	37.7279	92.4138	54.5559	15.1429	212.232	68.219	49.2483	6577.33	0.03125	0.00531915	7475	87%	87%	26108
ggg	6.87003	7.22212	44.2208	1.83499	5.21742	0.141633	11.9299	1.86401	6.26788	7.17025	2.04616	2.62456	12.124	20.1359	12.9045	6.82558	74.2468	14.3557	11.8653	2371.1	0.030303		2621	90%	90%	8643
