# Supplementary material for: Evolutionary instability of CUG-Leu in the genetic code of budding yeasts
Source: Nat Commun. 2018 May 14;9:1887. doi: 10.1038/s41467-018-04374-7 (PMC5951914; doi:10.1038/s41467-018-04374-7)
Supplement: Supplementary file 4 — Supplementary Data 2 [file 41467_2018_4374_MOESM4_ESM.zip › Data_2_Blast/BLAST_Hanseniaspora_vineae.xls]

## Sheet: Hanseniaspora_vineae
Hanseniaspora_vineae
	F	L	S	Y	C	W	P	H	Q	R	I	M	T	N	K	V	A	D	E	G	*	X	Sum	Universal %	Largest %	All codons
ttt	19613.7	1257.77	100.582	1433.38	56.9213	232.063	41.5533	94.0331	25.1508	32.8114	279.267	111.997	56.0369	38.3766	37.8755	141.151	66.0456	27.2114	36.0886	48.9495	1.00763	0.051574	23732	82%	82%	120206
ttc	11692.2	683.228	53.7481	781.493	35.1665	124.478	25.1148	41.3764	18.3948	15.1413	138.471	54.1954	30.582	26.9796	11.9816	83.586	41.3072	10.8804	17.6113	28.9619		0.0690476	13915	84%	84%	54929
tta	239.145	8956.26	38.6171	63.1729	24.046	24.6215	23.8249	12.9017	28.7089	26.3768	393.232	174.106	43.9476	14.636	31.1148	175.025	40.9699	11.3032	16.1644	6.77857	0.0285714	0.018541	10345	86%	86%	54172
ttg	674.853	33575.5	125.669	128.696	78.0865	71.6569	103.722	29.7519	116.655	75.329	1322.17	579.143	150.094	43.6515	112.115	581.969	154.312	38.1359	82.264	37.1058	0.0455466	0.0674894	38081	88%	88%	132473
tct	41.0576	82.7236	7809.39	33.5404	66.4227	9.43593	170.956	25.2903	64.904	52.3231	20.8138	12.6635	429.797	133.798	101.263	46.5547	627.084	91.9624	91.008	193.011			10104	77%	77%	76560
tcc	20.0127	45.6192	4195.53	13.3832	36.6094	4.79196	83.3712	8.8462	44.2261	21.3842	9.04666	10.1984	230.427	87.7883	48.1072	25.8647	317.141	51.4585	35.6663	91.4943		0.0294118	5381	77%	77%	38210
tca	21.4936	57.986	3985.09	24.4862	36.346	7.97685	135.61	18.0421	47.3413	35.4757	18.3572	12.15	267.518	93.2504	57.5246	25.1424	329.384	60.2301	56.2909	117.305			5407	73%	73%	60376
tcg	17.1989	38.4295	2387.46	9.9635	21.2637	3.71067	67.8752	6.20815	19.9232	20.1993	9.09258	5.65665	170.455	46.5662	40.0823	15.1364	193.148	30.5575	28.0571	67.0177			3198	74%	74%	24934
tat	996.162	201.724	51.6192	10290	27.8793	156.668	30.5626	186.92	33.3464	25.8969	55.1626	23.1746	36.8788	54.8502	41.105	34.9375	33.0401	25.1449	28.0612	21.8577	0.0203162		12355	83%	83%	57202
tac	1192.94	232.942	66.4001	13809.2	29.4195	224.196	31.308	229.313	36.714	32.7405	50.778	28.0208	36.553	72.4856	41.6252	51.8986	37.6008	47.7028	53.3052	34.8172	0.0869287		16340	84%	84%	57650
taa
tag
tgt	51.5866	152.692	186.903	31.3708	5928.18	18.3907	25.0466	12.0423	11.8474	13.2894	63.2455	22.1606	102.205	30.7817	17.1126	241.067	358.86	12.9706	12.2606	64.9834			7357	80%	80%	32771
tgc	30.2355	97.0544	126.206	35.3194	3047.55	11.6019	14.2708	4.13354	7.44167	17.6108	36.9037	5.8026	52.35	28.1357	13.8751	143.858	220.164	14.1875	7.61585	36.6524		0.0277778	3951	77%	77%	20088
tga
tgg	249.214	125.709	23.4751	183.653	17.8229	12636.1	8.68605	12.1096	8.8257	19.5641	23.6597	13.3268	14.2539	7.17445	15.0675	15.2094	15.0993	6.21018	7.95851	16.5612	0.117268	0.189394	13420	94%	94%	28406
ctt	184.671	5380.84	25.7825	42.9462	14.8466	19.4413	24.4326	10.2443	31.7782	15.7457	332.02	115.445	35.3987	9.84098	24.7327	146.165	38.5861	4.01435	18.2995	10.7649		0.00401606	6486	82%	82%	45243
ctc	52.3436	856.544	9.75978	4.53574	4.53777	3.59432	8.78695	1.92408	4.98704	7.26015	67.9364	20.6716	9.05594	3.87215	8.19781	21.1127	5.61776	1.14194	2.86332	6.25724			1101	77%	77%	15572
cta	118.688	5378.97	16	22.957	12.8136	9.74898	19.6246	3.65179	14.7862	13.4874	237.274	98.6339	24.7564	15.3421	20.7584	97.5634	22.4531	5.08201	17.0418	6.36348			6156	87%	87%	30522
ctg	91.9209	3684.37	21.865	30.1258	9.22326	14.3668	24.4216	8.39114	23.303	19.4702	195.788	84.6383	27.3232	9.30114	22.1779	89.362	29.4017	3.53529	11.1487	7.84144	0.0294118		4408	83%	83%	29137
cct	10.7299	37.986	104	10.5715	5.8836	2.71217	9558.94	14.8756	28.2121	14.877	13.868	5.22788	51.4479	26.9601	49.8636	26.7238	112.456	31.5074	47.5857	35.5514	0.0192308		10190	93%	93%	37389
ccc	3.30288	11.1189	31.952	5.15927	0.654973	0.15716	2532.22	5.30466	7.62216	7.51339	3.64558	1.32656	14.4207	13.2888	18.7769	8.96833	29.6209	11.3724	14.7139	9.8638			2731	92%	92%	13413
cca	18.2802	61.7466	195.231	21.7495	10.0599	4.67005	17061.5	32.4949	61.8731	41.4451	30.5198	11.8884	91.9794	39.8361	90.8155	52.0243	186.444	60.4921	73.7468	62.2346		0.01	18209	93%	93%	60331
ccg	2.60521	13.3813	50.6806	4.38594	2.11867	0.590765	3477.45	6.35792	13.5513	11.3575	6.79925	3.21322	23.2332	6.40105	15.8246	12.5244	36.3102	15.167	16.2408	6.80526			3725	93%	93%	14374
cat	43.0095	38.8745	67.0944	222.687	8.33075	17.131	51.6191	6082.04	138.947	67.1141	9.58132	5.16145	30.0918	215.94	83.9811	14.5033	27.0531	62.0217	57.3785	39.4362			7282	83%	83%	41997
cac	54.4562	33.6741	61.4273	183.812	4.93728	17.6696	46.2997	5333.04	129.169	61.8739	8.29674	5.69199	28.539	191.637	82.3704	11.7456	24.2053	42.1721	56.2539	44.7249			6422	83%	83%	36189
caa	29.1081	130.239	173.632	58.5426	6.10625	17.5462	140.63	163.292	9991.68	237.777	33.8312	46.439	96.9732	164.828	521.627	30.3281	103.519	136.773	747.378	92.7467			12923	77%	77%	100484
cag	18.213	53.4221	70.1941	28.7446	5.0186	6.37639	36.5964	66.0717	3667.22	106.244	11.8967	21.6271	40.1493	77.1359	229.753	21.4883	42.5727	60.7625	347.693	37.7476		0.0769231	4949	74%	74%	41668
cgt	2.44947	6.73087	16.0856	13.9906	4.739	2.01755	13.3553	17.9607	22.0021	1354.04	1.91764	2.89507	3.48553	11.2117	95.5451	1.36812	5.43673	9.37014	11.541	13.8601			1610	84%	84%	12147
cgc	2.9061	7.65398	4.98063	2.43126	0.278455	0.047619	5.75484	6.33241	10.4225	280.925	3.08453	1.3212	2.86068	5.49582	38.3442	0.695199	3.33792	3.15687	6.88675	6.08384			393	71%	71%	6877
cga	0.245479	5.0745	2.89689	1.29182	0.0895441	0.0571429	1.31316	2.91043	8.49744	407.525	0.780289	1.35877	3.86974	9.92593	42.6871	3.55439	1.68901	4.06497	4.39095	3.77695			506	80%	80%	7293
cgg	0.539207	3.60215	11.8641	1.42777	1.153	5.97317	3.2079	5.92936	12.0634	920.996	1.87177	2.54686	3.75053	8.32888	72.1875	0.893051	3.89235	3.04417	9.87933	9.84929			1083	85%	85%	6901
att	235.202	1968.27	54.3966	67.2063	48.3529	20.0008	43.6851	12.0489	27.9439	44.0637	11729.5	194.955	167.77	36.4746	52.5027	1575.37	112.974	24.3163	44.4031	18.586		0.0196078	16478	71%	71%	98113
atc	117.701	1117.69	31.0961	32.5587	24.5942	8.79901	43.3456	10.1001	18.6661	35.0473	7063	127.797	103.534	19.6074	38.426	940.774	56.7785	13.1637	24.3728	6.94672		0.00507614	9834	71%	71%	56276
ata	70.0607	725.259	18.9986	16.8569	18.6785	13.6831	17.0387	5.69755	14.9697	13.6818	2182.21	72.3169	45.2008	8.70813	22.0289	344.109	31.5685	1.95607	16.2658	3.71577			3643	59%	59%	43015
atg	234.284	2114.02	75.8284	46.1321	26.3194	34.9613	44.4211	12.8112	89.1009	54.8027	489.682	7179.07	110.258	43.0728	90.7114	218.919	99.1754	25.0307	56.0337	37.3677			11082	64%	64%	63038
act	26.7668	106.111	575.986	24.4897	31.1613	8.93411	84.5719	22.6813	49.5361	57.3055	85.0351	27.9394	7137.21	140.798	117.617	165.048	187.505	64.7319	63.8155	52.7613			9030	79%	79%	63539
acc	20.429	76.593	412.242	17.7473	27.7298	4.43521	53.3936	14.0982	41.849	47.0502	64.5799	21.0678	5026.12	86.5934	70.5907	110.113	119.015	46.9367	50.2333	41.1867			6352	79%	79%	41713
aca	28.9005	122.605	521.139	22.8274	36.8369	7.39194	90.3404	23.7126	67.1248	82.104	82.9001	29.2241	5919.63	132.999	111.895	141.051	178.789	66.0043	68.8133	77.7147			7812	75%	75%	70025
acg	9.11929	42.0376	187.764	9.82734	16.6164	5.04497	26.1575	7.083	17.4392	18.8728	31.7873	10.0515	2077.12	45.5458	42.0067	46.1349	66.8266	23.3588	26.3782	18.8166		0.0149254	2728	76%	76%	21789
aat	27.8766	67.7747	463.426	69.3589	21.0622	4.26327	58.6704	172.644	127.762	113.503	27.7596	19.754	194.147	8771.8	224.534	37.8404	63.6233	659.631	161.757	297.815			11585	75%	75%	102438
aac	41.6677	60.8456	595.567	67.8337	21.9927	8.74434	86.2578	191.264	172.14	143.639	33.2057	19.7357	228.683	11399.2	274.605	28.3615	90.3752	653.279	182.75	378.867		0.0243902	14679	77%	77%	103454
aaa	32.5384	176.991	253.568	41.4158	8.91114	17.3995	200.892	86.8848	467.466	2099.15	50.7299	39.3705	171.239	328.265	21105.9	70.2651	116.547	155.799	455.002	174.556		0.111111	26053	81%	81%	191503
aag	14.5054	49.9383	75.4871	16.2284	3.81063	11.2858	58.7959	30.3286	124.105	748.568	20.6621	11.7412	58.556	96.0634	6456.69	19.6994	33.1956	43.0133	136.336	58.9887			8068	80%	80%	64907
agt	19.7744	52.7089	4143.13	17.8026	44.9934	8.37626	71.5505	25.7295	49.3166	45.7365	17.7836	9.4212	300.832	265.503	88.312	20.3111	360.716	101.186	59.7273	229.062	0.0232558		5932	69%	69%	55451
agc	7.31105	33.451	1781.19	18.1274	21.6055	3.10551	41.8171	19.7203	43.7198	45.4955	6.21476	9.36555	171.633	187.939	70.6347	16.9943	164.713	84.5667	60.2063	144.193			2932	60%	60%	41304
aga	20.7938	74.413	100.297	22.1316	13.3116	13.5453	50.23	76.0343	152.52	21316.9	34.4774	22.3319	65.374	100.189	1381.48	27.4297	48.7625	35.4146	75.0722	64.2059	0.0149254	0.0344828	23695	89%	89%	73766
agg	1.13977	14.7092	15.9092	5.46182	1.14233	0.292553	11.8777	10.3894	27.626	2321.47	7.14	2.17974	9.37747	18.3646	243.738	3.3686	10.1978	6.78087	21.7074	24.1305			2757	84%	84%	15177
gtt	137.564	759.131	75.8459	53.3138	99.1108	11.584	88.6985	11.8733	42.7635	36.5542	1459.19	82.3709	261.841	33.3907	70.2276	10870.8	301.034	23.1431	73.9872	38.6231			14531	74%	74%	79980
gtc	54.918	282.891	28.0902	21.6554	35.3025	5.35242	31.2094	5.59985	20.2285	13.156	536.287	30.1326	92.8223	15.9922	26.3012	3974.54	125.532	14.1291	27.6252	11.2373			5353	74%	74%	30135
gta	22.9413	167.466	15.7937	11.886	17.55	3.97682	23.7111	6.41004	8.92304	10.4313	238.46	18.2618	39.9285	7.54843	12.0694	1141.92	45.6076	3.29133	15.2249	9.59362			1821	62%	62%	22605
gtg	82.6788	464.246	41.0078	26.1589	65.3632	10.8595	55.9013	4.15976	24.5209	27.3586	732.717	50.5218	143.26	18.4081	36.3859	4727.17	194.583	10.7746	31.8265	16.1003			6764	69%	69%	44411
gct	28.1996	96.7081	583.542	19.9327	75.3043	4.96755	172.926	16.8443	60.9774	33.2315	51.5148	23.4738	168.408	40.3602	88.7707	215.707	9378.18	60.7244	105.271	320.93		0.0294118	11546	81%	81%	59802
gcc	22.1315	64.998	360.237	16.3833	37.7084	4.35915	111.1	9.67019	28.8692	25.656	29.7195	19.2556	97.8406	28.7268	51.2399	134.578	5525.54	27.131	77.0142	188.838			6861	80%	80%	32485
gca	36.7736	103.931	491.775	24.9706	68.3043	3.37873	169.218	14.3088	43.0377	30.8488	44.5634	17.765	124.152	48.736	68.101	158.714	6656.59	49.8115	91.172	304.819		0.0277778	8551	77%	77%	55596
gcg	7.37146	33.821	156.243	9.1725	17.0321	2.99275	46.3149	2.08129	16.6195	10.7082	13.165	6.57219	45.9585	8.97614	24.236	52.9595	1809.56	20.7834	26.9277	88.5045			2400	75%	75%	16054
gat	23.3754	27.0825	205.686	32.5222	5.87831	5.36013	90.001	51.9036	93.353	44.1536	18.254	8.93349	74.6936	493.771	84.7601	21.3869	51.001	17797.4	1155.63	169.83		0.02	20455	87%	87%	95814
gac	7.35816	18.0345	149.453	22.1744	5.17298	4.98851	67.5217	37.7443	66.5106	25.3577	9.64488	3.65872	57.877	394.584	68.3375	13.1634	43.2333	11610.5	866.537	150.109	0.0285714		13622	85%	85%	65422
gaa	23.5261	71.4811	161.339	35.0781	5.40602	10.7321	120.228	58.7544	526.864	98.5964	31.003	15.7543	97.2718	141.525	357.053	57.4363	128.998	1239.03	20023	128.881		0.0481793	23332	85%	85%	133117
gag	5.7402	37.0402	68.5888	17.2189	2.1151	6.40079	54.0168	18.7841	206.313	41.6517	15.4687	9.32107	31.6557	59.2516	138.025	25.1327	45.9147	526.139	6917.8	59.3967	0.0277778		8286	83%	83%	54190
ggt	24.3293	25.7736	271.804	13.7646	28.7857	11.6782	54.7062	18.5699	30.303	43.918	12.0078	8.79824	54.9936	143.79	56.0627	32.0922	371.336	109.273	70.4175	20585.5	0.0470085	0.00520833	21968	93%	93%	54342
ggc	7.39452	8.67642	77.8668	5.17036	6.5226	7.16216	20.0817	7.83757	15.3438	16.7705	4.32612	3.04774	15.876	63.5076	24.4867	7.64447	86.6453	49.0035	27.4059	4047.23			4502	89%	89%	20649
gga	12.3627	18.6451	174.726	14.0765	14.6875	7.03543	42.4862	12.4282	27.8674	27.0811	9.05962	5.43221	25.1118	98.6524	38.9769	14.9968	194.643	66.8649	51.8828	9041.98			9899	91%	91%	36349
ggg	13.6667	18.4766	161.13	5.62322	14.1384	3.58175	24.3104	7.22115	16.5561	27.0865	5.11931	2.78838	31.4984	86.2502	38.4882	14.08	228.424	56.4231	38.4137	11821.7	0.0232558		12615	93%	93%	31152
