# Supplementary material for: Evolutionary instability of CUG-Leu in the genetic code of budding yeasts
Source: Nat Commun. 2018 May 14;9:1887. doi: 10.1038/s41467-018-04374-7 (PMC5951914; doi:10.1038/s41467-018-04374-7)
Supplement: Supplementary file 4 — Supplementary Data 2 [file 41467_2018_4374_MOESM4_ESM.zip › Data_2_Blast/BLAST_Hyphopicia_burtonii.xls]

## Sheet: Hyphopicia_burtonii
Hyphopicia_burtonii
	F	L	S	Y	C	W	P	H	Q	R	I	M	T	N	K	V	A	D	E	G	*	X	Sum	Universal %	Largest %	All codons
ttt	17414.4	1083.13	66.6797	1432.81	36.1699	272.221	23.4786	69.9214	24.7181	23.7349	237.524	95.2561	62.4777	41.9203	32.9841	126.683	64.4609	27.0058	29.7221	33.6552		0.089368	21199	82%	82%	112800
ttc	13155.3	811.231	53.7238	980.852	25.1591	184.505	26.4471	50.7828	17.4211	26.284	177.137	63.6322	39.1858	31.2694	29.5991	102.755	41.9693	9.89205	14.5086	32.2851	0.0238095		15874	82%	82%	69409
tta	738.848	29957.4	90.1539	160.686	59.8226	49.6166	82.0307	31.6051	82.1843	57.239	1265.93	597.158	135.579	56.6199	115.337	558.125	131.705	37.0345	86.5539	43.288	0.0252914	0.0185088	34337	87%	87%	144659
ttg	400.943	16119.9	58.4562	110.478	36.3231	45.0744	34.5291	17.9153	39.3514	32.1033	695.938	320.262	75.0078	40.091	61.9194	324.021	77.1577	14.8262	41.9025	22.7972		0.037037	18569	86%	86%	92929
tct	32.9602	88.0149	7914.79	34.145	67.9072	9.36034	173.012	26.2112	90.1607	44.1051	21.0178	11.9851	553.871	195.669	127.624	54.2603	716.444	109.495	88.3793	217.562		0.0294118	10577	74%	74%	87316
tcc	24.3302	34.731	2991.37	21.9239	18.7646	4.99917	75.686	12.6509	35.8385	25.859	8.46125	12.3581	207.879	70.0782	44.3728	17.2591	259.778	48.0794	40.4345	102.143			4057	73%	73%	39920
tca	24.1298	81.75	6227.5	31.3737	62.1343	17.3706	164.948	19.6438	78.619	44.4274	27.0143	14.9665	426.431	176.47	101.681	44.2168	599.82	102.938	95.4042	200.156		0.0045045	8541	72%	72%	84550
tcg	10.5001	29.9558	2058.52	14.8366	13.319	1.2372	52.8968	8.37949	21.3771	11.3149	10.5836	3.91386	147.208	48.004	34.9879	12.817	191.077	34.3907	26.1151	73.5687			2805	73%	73%	29918
tat	1651.1	339.029	71.4224	16304	28.1914	296.373	48.903	272.888	46.1074	56.1839	87.8723	27.0389	39.8687	79.402	62.086	61.8422	42.8378	35.0678	51.6134	37.0301	0.145116		19639	83%	83%	88230
tac	782.081	137.882	29.1152	7278.27	14.1772	141.341	14.6281	102.113	27.7246	27.3197	43.2637	12.893	29.1892	33.987	32.3488	28.7459	25.2071	21.2422	26.5759	31.7853	0.0467543	0.0600358	8840	82%	82%	42158
taa
tag
tgt	69.098	153.818	202.547	39.3693	7508.67	8.16915	15.7585	7.63521	15.4328	18.6354	66.9093	25.5225	124.057	46.8285	9.65359	194.745	321.621	16.1829	7.47116	71.8451		0.0277778	8924	84%	84%	33408
tgc	19.5804	39.868	49.4631	10.3921	1572.49	5.03153	7.88918	2.91666	6.90437	1.82446	8.66931	3.14596	28.6933	9.94736	4.4033	39.9218	60.9082	3.03304	4.11599	17.7994			1897	82%	82%	12897
tga
tgg	346.828	103.817	27.5148	279.014	9.84476	13363.2	6.95641	14.6841	14.5553	19.2499	19.7168	14.5174	13.2261	5.45784	12.1456	12.8966	16.4717	11.2772	10.9875	16.2706	0.266164	0.0549853	14319	93%	93%	35603
ctt	200.47	5475.17	23.6835	49.5216	23.7891	21.9367	29.7947	9.15729	31.0288	24.181	363.464	126.458	33.7132	19.5036	26.156	177.53	44.0839	12.2098	24.4658	14.5771	0.105495		6731	81%	81%	53262
ctc	66.856	1568.27	11.5957	16.7074	5.55427	10.4094	7.95017	1.94367	6.95026	5.29197	119.019	34.8417	8.54832	7.98673	14.9374	49.8167	9.9731	2.42696	10.3652	2.55306			1962	79%	79%	19968
cta	80.4244	2315.69	12.2238	22.9536	6.95931	7.40447	9.44265	6.73355	8.16363	5.87243	127.511	47.1469	16.9988	11.1123	10.6318	60.1721	11.9521	3.3515	11.9533	2.29761			2779	83%	83%	27350
ctg	6.24986	46.948	297.146	4.50374	6.67259	5.7592	14.6575	2.18296	16.6412	7.25953	10.3489	11.1552	33.2303	14.877	15.7972	10.4404	44.1906	7.66825	17.3799	17.8912			591	7%	50%	17599
cct	16.9287	47.6176	138.985	20.1025	9.1598	4.6743	11639.7	16.3888	43.6455	34.4837	23.7921	6.76541	60.8898	30.7739	71.3965	46.2936	124.245	49.1138	55.0575	41.9373		0.0670438	12482	93%	93%	53466
ccc	3.95689	13.5712	38.9501	3.48114	1.55013	3.30216	3351.14	8.08033	13.2153	13.3128	8.22589	1.34933	19.0084	8.38691	21.6991	15.1473	34.6837	12.6323	16.2291	14.0606		0.0163112	3602	93%	93%	21344
cca	18.5397	69.85	179.861	21.6471	7.61805	7.91551	16312.4	30.5021	64.4763	36.6119	27.992	11.9854	85.8619	38.196	97.0512	56.7366	172.026	64.329	74.0527	66.2771	0.0192308	0.0187505	17444	93%	93%	69422
ccg	3.92144	11.782	22.3047	2.33721	0.74039	0.177626	2398.61	4.35944	7.0653	4.16994	6.01766	2.17118	12.4675	4.97634	15.8518	8.44491	25.0819	12.3186	14.6905	14.5113			2572	93%	93%	14593
cat	96.1142	71.6747	104.557	349.756	5.71835	22.4645	61.379	9310.15	199.842	123.601	22.0538	10.4222	46.2284	288.257	123.901	16.1518	43.701	93.7092	83.6105	56.6431	0.0123457	0.0526316	11130	83%	83%	58517
cac	32.0156	23.3989	25.7662	95.1034	4.448	5.24346	14.538	2665.11	64.7102	31.7954	3.09604	3.3375	14.0639	98.0157	31.4323	6.33594	12.7313	26.655	25.5062	20.6945			3204	83%	83%	20825
caa	34.8114	166.805	203.531	62.7673	8.56776	11.2554	148.654	185.747	11509.2	265.646	32.2545	63.1308	119.81	219.689	670.182	50.1281	121.519	170.478	906.58	110.242			15061	76%	76%	114377
cag	8.65209	32.2967	45.1759	16.2711	4.23687	5.89072	33.6859	33.4521	1719.4	54.362	6.05442	10.0373	15.6726	44.8024	121.624	4.954	19.4739	37.1976	172.9	18.8572			2405	71%	71%	28946
cgt	4.46638	18.1269	27.6326	12.9196	2.52711	2.75241	20.1749	25.7284	31.9138	5088.23	8.46175	6.07178	19.2475	31.4528	349.495	9.85543	15.295	8.89037	29.308	25.4171	0.0285714		5738	88%	88%	23914
cgc	0.15226	2.67091	4.08645	2.00639	1.16034	0.84	4.19273	6.95162	4.02308	314.62	2.42409	0.661175	5.10231	2.38463	37.0314	0.656812	2.35632	0.750648	1.34884	6.58044			400	78%	78%	5726
cga	0.629515	7.34778	9.67311	4.08633	1.3691	0.294594	8.85973	5.59209	15.2892	1167.33	1.27529	2.66493	3.93615	10.5479	117.859	3.00215	5.07196	4.61266	11.1391	8.41496			1389	84%	84%	12596
cgg	1.16052	1.58948	2.83502	0.303368	0.322002	1.20217	3.14185	2.46759	5.21141	476.048	0.399844	0.383756	1.65451	2.06171	42.8081	0.664094	0.721167	1.75539	6.1904	4.07957			555	85%	85%	6756
att	252.57	2468.95	69.9399	81.3908	71.6483	32.8723	70.5616	15.3687	47.5243	48.9381	12633.9	219.165	200.371	46.6412	71.1551	2112.36	130.378	23.2984	58.1791	26.7149		0.0196078	18682	67%	67%	131198
atc	121.798	1098.99	25.6712	32.4796	20.9379	16.7984	33.2836	8.16897	11.139	26.0238	5146.62	99.0374	80.2097	27.5065	38.9578	850.306	56.4295	8.65078	21.9893	14.0025			7739	66%	66%	60466
ata	100.468	1011.59	30.4765	32.6299	22.1376	9.26481	23.503	7.03732	22.5845	21.1974	2978.81	93.8781	58.5227	11.3447	38.244	611.518	45.9937	7.10441	29.7187	9.94936		0.0294118	5166	57%	57%	61070
atg	235.957	1482.88	56.6777	49.8004	30.2028	29.1028	24.3535	20.9253	80.2762	43.3008	442.063	7100.12	86.8306	33.8488	61.9938	187.483	85.4913	13.1422	31.9602	20.5833			10117	70%	70%	57784
act	45.9837	180.137	883.181	37.7123	67.6581	13.3554	126.582	23.8409	110.827	72.2431	153.107	41.9017	10950.5	203.584	175.758	302.466	308.271	103.416	115.08	98.4334			14014	78%	78%	88604
acc	27.3404	95.4344	435.758	22.295	34.5018	8.55401	64.7486	18.0822	73.7182	43.0954	62.6057	18.7081	5413.52	106.624	92.2827	170.771	152.614	40.8171	64.8768	56.6511			7003	77%	77%	48054
aca	18.3934	73.3142	281.35	12.1551	23.9212	7.48776	41.5897	10.1995	31.8701	35.5713	46.0786	17.7381	2606.8	58.9396	60.544	87.2224	98.5628	20.8277	27.0857	22.3505			3582	72%	72%	38984
acg	7.23647	19.3073	94.8671	4.45655	9.50714	0.115262	17.1299	6.15209	15.6652	10.7486	19.2441	4.21612	931.83	16.3447	17.8922	35.6074	34.9589	8.834	11.2045	12.6822			1278	72%	72%	14513
aat	35.7868	119.132	780.187	108.69	35.7662	12.559	156.225	319.742	230.202	200.083	54.3528	26.5917	356.202	14099.2	414.668	55.2581	110.704	947.581	259.826	478.193		0.033736	18801	74%	74%	169045
aac	16.7714	44.5614	280.574	35.4945	17.0052	2.8496	54.2831	96.6581	84.6859	74.0582	17.8923	10.011	119.616	5354.1	160.564	18.4316	58.8919	329.707	91.1812	174.669			7042	76%	76%	62697
aaa	35.8803	177.314	230.597	69.564	9.2506	19.2839	226.154	105.834	380.786	1961.83	60.0301	44.9614	170.604	317.792	19269.3	69.7213	121.731	143.573	398.726	155.042	0.030303	0.00826446	23968	80%	80%	186959
aag	20.4958	61.0842	83.2201	22.5841	3.50707	6.28721	63.1255	35.2719	119.849	697.822	18.6564	14.9034	53.8913	100.677	6704.11	19.8694	35.3511	40.6495	147.047	84.6013			8333	80%	80%	75613
agt	24.7609	56.928	3555.64	26.3578	62.8522	7.05442	96.1105	30.8647	66.4576	59.7031	25.5503	13.159	384.602	259.066	108.064	38.803	368.27	136.133	83.0348	271.587			5675	62%	62%	61667
agc	7.36307	14.1215	568.764	4.69557	8.40597	0.943948	26.51	16.189	17.9942	19.9916	3.32848	0.556723	95.5475	60.2704	32.5787	8.08164	63.7681	47.5911	32.1503	52.1487			1081	52%	52%	24012
aga	16.1162	68.2627	94.865	25.1398	9.50583	10.1782	55.3465	65.5894	161.134	18855.7	29.7536	19.9	69.9886	119.013	1581.29	23.0183	39.6891	34.0379	84.0671	54.3328	0.103208		21417	88%	88%	78246
agg	4.04841	12.3284	11.2815	2.23387	1.02205	2.04861	11.3812	9.66092	16.777	1869.03	3.96742	2.36132	10.1061	18.2411	199.787	4.73431	6.99066	6.22916	12.4382	7.30417		0.0322581	2212	84%	84%	16543
gtt	152.413	1004.06	107.291	74.7589	152.927	16.7965	100.782	17.6176	45.6619	44.0185	1933.51	107.153	325.504	37.1925	82.6677	13697.9	432.454	25.9032	79.0847	40.2216		0.0526676	18478	74%	74%	99217
gtc	41.3856	252.442	23.3869	17.6702	37.7131	4.05632	28.7233	4.9437	8.81062	9.75744	494.675	30.5504	87.5784	15.077	18.0341	2905.21	103.938	10.5983	24.5198	9.93434			4129	70%	70%	28606
gta	46.8889	227.02	25.336	17.3193	40.7653	4.84193	22.278	5.4823	14.4793	9.17031	351.008	19.6402	63.3123	7.04605	18.6253	2042.25	97.1566	3.06393	18.0801	14.2381			3048	67%	67%	30483
gtg	34.5647	254.266	22.1261	16.6373	34.1521	4.18561	21.4499	2.72099	11.2703	6.69619	353.495	25.8072	51.1207	8.23304	13.7551	2027.55	87.9507	7.58091	16.5351	14.9056			3015	67%	67%	26775
gct	48.3448	170.404	875.23	36.212	138.908	8.33585	282.819	28.9637	90.9017	47.3057	79.8826	33.2019	235.463	73.2714	111.906	352.048	13024.1	63.0001	140.119	517.58		0.0294118	16358	79%	79%	80073
gcc	23.2711	85.0868	350.33	12.2423	70.057	5.96207	121.114	10.3217	37.4672	19.6767	31.8765	14.1317	112.705	30.8676	47.8891	152.595	4951.22	25.3277	47.5636	207.29			6357	77%	77%	33711
gca	26.2547	101.957	552.932	15.8042	88.5337	4.37181	136.895	10.9425	46.2008	25.8075	51.6323	20.3486	127.204	48.0936	54.7431	169.453	6127.68	27.5637	72.1077	280.414		0.0606618	7989	76%	76%	48368
gcg	4.71176	12.3444	71.7548	4.23188	13.0582	1.21076	29.8241	0.355314	7.60873	4.5049	5.49921	2.80016	24.2378	8.44426	13.0102	24.8715	856.059	4.36304	15.552	40.5581			1145	74%	74%	8984
gat	28.2568	43.3496	292.858	45.3913	12.89	5.29899	140.679	71.1505	131.525	56.2111	23.0553	8.50086	112.089	769.19	149.189	35.2154	90.6551	24577.7	1729.26	313.51		0.0494118	28636	85%	85%	152812
gac	7.71858	13.2797	75.3103	9.29625	1.47824	2.31512	44.8086	15.7858	34.0809	16.0844	8.41135	3.054	19.8365	181.883	39.7932	7.06407	20.637	5234.23	441.894	80.9685	0.0232558	0.0447233	6258	83%	83%	44731
gaa	24.9171	94.6086	196.085	48.5494	5.00756	14.776	157.767	56.3423	605.376	116.494	33.9144	20.3984	104.521	179.803	416.589	71.8792	166.282	1511.93	23012.7	165.046	0.0263158	0.0196078	27003	85%	85%	170102
gag	5.18453	21.5814	39.9674	14.0709	0.886812	1.06957	31.7944	10.6964	106.902	26.8524	7.09087	5.97887	22.3564	38.8798	76.6776	10.5337	21.4752	274.42	3464.8	38.7847			4220	82%	82%	40235
ggt	28.347	46.0348	456.087	28.1762	44.5833	10.6054	93.0195	27.5511	56.0482	61.9011	22.0843	13.1956	74.6586	256.539	95.4941	38.9663	634.905	157.304	102.992	29955.5	0.0428668		32204	93%	93%	84519
ggc	9.11099	5.25506	64.2777	2.96282	7.09835	3.49493	13.729	5.84371	7.3237	8.05198	4.00737	0.607406	13.9526	48.3099	19.0793	6.65613	62.5847	26.9642	27.8751	2874.81			3212	89%	89%	17364
gga	18.5233	27.3444	176.443	11.9274	17.4842	4.31586	49.687	11.9811	20.2302	24.8099	6.92776	3.88969	34.4223	100.862	36.5262	16.5943	243.223	72.9589	51.1265	9860.66	0.0462578	0.0164565	10790	91%	91%	41585
ggg	7.11437	9.87167	126.04	5.65955	11.0357	2.30739	20.0755	6.86856	15.3813	10.7571	5.05476	7.50227	21.3826	59.214	25.8702	8.64243	169.858	39.0555	19.8812	6919.43			7491	92%	92%	24902
