# Supplementary material for: Evolutionary instability of CUG-Leu in the genetic code of budding yeasts
Source: Nat Commun. 2018 May 14;9:1887. doi: 10.1038/s41467-018-04374-7 (PMC5951914; doi:10.1038/s41467-018-04374-7)
Supplement: Supplementary file 4 — Supplementary Data 2 [file 41467_2018_4374_MOESM4_ESM.zip › Data_2_Blast/BLAST_Kazachstania_africana.xls]

## Sheet: Kazachstania_africana
Kazachstania_africana
	F	L	S	Y	C	W	P	H	Q	R	I	M	T	N	K	V	A	D	E	G	*	X	Sum	Universal %	Largest %	All codons
ttt	22837.2	791.277	74.5323	1005.52	37.3458	80.3164	16.6681	41.5505	11.5123	13.2314	171.134	62.4999	32.0002	20.6566	20.7976	104.594	32.9822	13.494	14.6079	16.9073		0.140656	25399	89%	89%	90046
ttc	20057.5	631.752	48.3272	830.157	24.8407	75.6549	15.4494	32.1157	13.894	12.7092	129.343	57.9923	26.5514	15.6983	13.2734	81.9386	28.3232	7.87835	8.93334	15.6245		0.0212766	22128	90%	90%	65880
tta	386.643	31387.9	74.7469	70.0305	27.4982	20.6173	43.1043	16.1158	53.9662	33.8233	780.311	445.505	72.545	21.9973	46.0205	360.754	69.1846	11.2173	24.6058	15.2524	0.0294118	0.143204	33962	92%	92%	103117
ttg	271.479	19578.8	54.0659	45.1018	17.9401	20.1852	26.1156	13.074	32.2394	21.5782	524.861	284.682	43.2575	15.3648	29.1794	252.575	49.2465	7.40611	15.316	9.35744	0.0285714	0.121861	21312	91%	91%	70886
tct	31.4098	40.235	11004.8	31.654	62.8411	7.67973	148.231	15.8261	25.6791	23.5024	18.2647	8.07602	345.31	88.5924	31.558	23.9999	458.988	45.5747	32.5515	85.2184	0.0232558	0.0294118	12530	87%	87%	73061
tcc	14.8388	22.2415	5289.2	10.0653	32.6739	1.85003	65.7863	6.25383	13.9128	11.4222	5.74064	5.51791	146.612	41.5858	17.751	14.5689	221.093	19.5555	13.204	46.1273			6000	88%	88%	35914
tca	21.4054	77.4922	9773.49	16.167	54.1613	5.49394	181.614	13.3499	29.095	19.0678	16.0671	9.51151	306.614	74.1236	30.5386	26.733	413.855	34.1291	34.5189	80.5702			11218	87%	87%	71834
tcg	4.90166	21.0824	2794.2	4.49366	11.8697	6.49083	46.341	4.37387	11.5816	5.2461	3.66651	3.47877	86.189	20.0891	11.0888	6.53885	131.153	10.3151	5.78714	20.1103			3209	87%	87%	23802
tat	1079.94	156.825	54.1372	19877.2	37.0397	87.7445	17.8741	218.268	30.264	29.7052	43.8425	18.0222	27.3764	48.2194	22.9272	38.1693	26.06	26.104	25.2685	19.9021	0.115407	0.0384615	21885	90%	90%	72187
tac	684.223	83.9414	32.1835	12656	22.3239	56.2169	5.78567	122.702	17.3293	17.0102	26.3356	8.6116	16.6559	33.9685	16.1873	21.096	17.4002	14.6442	10.7329	10.5467	0.0599717	0.0636364	13874	91%	91%	42602
taa
tag
tgt	40.754	55.4082	169.304	36.6821	9270.24	15.7143	12.4942	6.22104	11.1628	11.3746	35.3574	9.12222	62.4106	20.0563	5.89085	83.0625	127.455	8.50002	4.32804	46.4357		0.0277778	10032	92%	92%	31698
tgc	13.0758	21.5614	52.6674	26.3868	2825.94	5.29288	4.72572	4.9822	1.5514	8.79891	9.12983	2.16314	20.6093	5.11927	2.43309	25.8095	45.2254	3.75739	3.68274	17.0517	0.0357143		3100	91%	91%	14412
tga
tgg	185.491	87.51	29.2815	159.814	17.5285	17291.3	6.27965	11.7206	10.837	22.265	22.9802	15.8731	14.2046	8.437	13.6867	19.0619	14.7429	7.97156	9.51061	15.2924	0.139653	0.0825826	17964	96%	96%	32307
ctt	177.261	8448.92	20.7169	29.0137	12.7179	11.0065	22.5246	4.77675	14.7952	10.359	321.825	127.276	26.4019	9.61303	13.2354	144.534	24.8755	3.18376	8.77788	6.14534	0.0108696	0.0333333	9438	89%	89%	43737
ctc	84.6577	3517.9	7.83435	12.3585	4.3047	4.64188	11.0075	2.25681	4.66982	3.48203	118.904	52.1202	9.22928	3.35952	4.09745	64.8549	10.0832	2.65415	5.21693	4.29708	0.0285714	0.0434783	3928	89%	89%	22406
cta	159.823	10725	26.76	28.777	13.0238	12.6689	23.7987	6.48839	21.6607	11.3215	313.127	164.32	30.8422	7.03238	16.4766	142.108	27.7838	3.04793	11.3056	5.61513			11751	91%	91%	42732
ctg	84.157	6251.7	13.0452	15.7875	9.86849	6.40067	15.2758	4.01754	10.8318	6.83673	185.144	103.365	15.6201	5.2814	9.46734	93.9293	16.6313	3.22879	6.40916	2.00433			6859	91%	91%	28058
cct	8.29145	47.967	138.818	11.1727	4.32642	3.08984	12447.9	18.2117	35.2514	21.8648	19.7066	5.09582	53.938	23.6619	40.8352	33.5077	110.231	26.7246	33.776	29.6316		0.0461178	13114	94%	94%	36667
ccc	5.00967	18.4557	55.5753	3.86534	1.44674	0.62593	4506.94	6.7468	12.5533	10.1967	7.60337	2.00334	21.5952	9.26656	15.1091	13.4037	42.6526	10.0312	12.5195	7.39803			4763	94%	94%	15165
cca	20.4537	89.6475	238.374	17.281	8.74019	1.97587	23526.6	26.3892	73.7427	39.5825	34.8821	12.8002	95.0101	40.1207	76.9738	59.7699	206.22	51.371	64.2983	48.7627		0.0147059	24733	95%	95%	60099
ccg	2.05665	16.8188	48.4623	1.93131	0.96449	1.44969	3461.84	3.91672	10.4002	6.91572	5.25902	1.76491	15.6985	7.31978	10.0878	8.03746	32.6946	8.16004	9.59532	5.62028		0.00520833	3659	94%	94%	11792
cat	34.4763	43.8238	47.0556	234.807	4.76409	5.11291	29.7045	10595.5	142.259	85.5478	11.8332	5.50231	21.4372	194.428	50.605	11.8419	13.9598	61.0401	40.3304	34.892	0.0344828	0.00769231	11669	90%	90%	49296
cac	16.673	11.759	14.9173	100.171	3.12364	0.852008	10.1769	4095.56	63.5754	28.5686	2.70113	2.25981	7.55713	72.4416	17.1104	3.91212	6.58141	14.2458	15.987	16.8208		0.00769231	4505	90%	90%	20943
caa	13.3369	91.4623	89.5247	31.3609	4.01868	1.32352	95.5812	147.633	14436.8	124.851	18.765	23.7558	52.6145	92.5207	277.914	25.955	57.3274	54.2983	431.505	35.3857	0.0102041	0.037037	16106	89%	89%	83205
cag	4.12713	33.5159	29.3682	10.4625	1.57566	1.61229	25.4757	55.0689	4552.99	59.9175	7.03529	9.00192	21.7899	28.4002	87.6394	8.76353	18.702	16.8658	142.194	8.45416		0.04	5123	88%	88%	32940
cgt	3.23258	13.6518	18.9699	7.07351	7.98987	1.96661	13.6092	42.4466	32.9436	5605.15	4.81339	3.09089	12.7013	15.8146	137.214	6.11375	9.12521	4.9184	10.8632	16.289	0.0178571		5968	93%	93%	20164
cgc	0.495098	3.71302	3.50403	2.75257	2.41571	0.198101	7.63837	8.26477	5.10509	639.871	1.10424	0.562542	1.50506	4.85503	27.6223	1.16161	0.999682	0.658928	1.85139	3.72188			718	89%	89%	6163
cga	0.366979	5.03274	5.29256	2.53168	0.702277	2.15424	8.92014	4.13461	18.7409	1220.78	1.28098	2.58856	4.7661	4.57215	68.5097	1.66722	2.80176	2.96787	7.25922	4.89343		0.0357143	1370	89%	89%	11234
cgg	0.111652	2.49488	1.27032	0.588369	0.439485	2.15802	0.498858	3.54631	9.16546	447.831	0.278325	0.28003	0.67936	2.63078	27.5891	0.716753	0.406239	1.31058	1.37273	2.63162			506	88%	88%	4983
att	117.564	1150.28	21.4824	26.5287	20.2192	8.17665	19.6146	10.3683	11.5934	15.346	14822.7	144.728	116.822	22.9364	23.4265	1312.41	54.9543	8.22397	20.1898	6.39799		0.0481793	17934	82%	82%	103987
atc	58.8887	578.055	11.8248	12.7784	9.87853	3.69308	16.6244	1.96768	6.85941	6.56069	8036.53	80.486	52.5733	13.6461	15.7661	690.694	29.0232	3.22863	8.97513	6.89868		0.0441176	9645	83%	83%	54209
ata	58.0533	844.057	13.4204	14.1093	14.1427	9.15943	10.1532	3.34299	7.96964	12.4301	5942.24	109.687	66.015	12.4565	23.7524	582.095	34.9642	2.44567	13.6747	4.82166		0.0142857	7779	76%	76%	67554
atg	82.2272	1028.54	38.2257	18.125	10.1988	14.0483	19.1767	3.18012	31.0887	21.8001	301.813	10149.9	79.9632	16.2195	47.1319	141.154	52.0732	8.06684	15.5695	14.4641			12093	83%	83%	62234
act	13.355	61.65	489.017	8.08281	29.1497	2.51639	63.9375	10.2735	29.4777	32.059	86.5346	25.505	10367.6	105.563	50.2496	117.854	177.181	33.8165	34.4698	40.6707		0.0133333	11779	88%	88%	68830
acc	5.15086	27.3009	222.172	8.82784	13.9728	3.98912	23.6722	4.38787	12.0983	17.2911	36.051	14.8645	4934.61	41.1161	26.8748	58.7463	87.5043	15.1664	15.3131	19.8924			5589	88%	88%	31911
aca	18.8991	55.9673	418.214	10.9648	22.5385	2.86128	59.2677	9.56505	29.7384	39.6131	70.5212	23.2098	8503.97	71.2855	54.7191	112.941	138.775	24.7298	24.6654	29.5502			9722	87%	87%	62181
acg	3.95344	21.1371	142.832	3.78492	9.13979	3.94347	18.1275	2.85852	6.05643	14.7502	26.465	10.529	2898.86	23.2865	19.2585	36.0445	61.0421	6.58996	11.875	11.4643			3332	87%	87%	23225
aat	18.3504	42.6195	458.439	55.0169	20.857	2.79149	48.2469	185.489	84.1177	84.853	37.0241	14.2087	200.83	18530.8	206.534	25.4879	59.8874	662.005	108.981	297.438	0.0344828	0.030303	21144	87%	87%	136872
aac	7.39944	15.1239	208.604	32.7876	7.24483	1.32262	20.8785	94.874	37.023	40.1905	15.6296	6.7858	91.9099	9063.82	107.965	13.1434	30.0439	273.596	53.8189	159.81		0.027027	10282	88%	88%	61604
aaa	12.3136	61.3577	129.692	24.9778	6.13343	5.45722	63.0668	45.8962	257.058	1252.85	38.456	32.8138	117.422	191.003	21945.9	37.294	60.8547	52.8222	203.03	70.4932		0.0635081	24609	89%	89%	140489
aag	7.29604	40.0003	81.2755	13.5824	3.8677	1.5298	50.9932	29.7339	181.353	803.508	25.5123	20.4642	69.5448	117.793	15616.2	23.7425	46.0682	37.0366	124.813	52.6508	0.00473934		17347	90%	90%	86619
agt	6.33201	12.8911	4764	9.55312	38.6434	4.09583	16.6199	15.9429	23.9341	35.1094	10.6284	6.00798	247.848	236.221	59.6032	13.9893	121.176	63.916	35.3986	254.071		0.0232558	5976	79%	79%	53248
agc	3.55606	6.091	1364.48	2.7528	11.6011	1.02659	13.5919	6.65509	5.06569	22.7718	3.8665	4.4754	72.9292	85.8474	18.3862	2.66556	30.4013	25.7423	11.7739	79.3181			1773	76%	76%	24861
aga	8.17244	44.2991	66.0786	15.7532	9.0378	8.72892	22.7063	48.957	105.486	22590.1	25.9391	20.6174	61.1695	69.1113	1239.17	22.1332	31.7843	19.5658	53.0721	44.0284	0.0526316	0.0333333	24506	92%	92%	74775
agg	3.2408	12.5646	19.847	3.821	2.48087	8.48891	7.20632	13.4028	37.8834	5107.38	7.94895	8.4897	16.5659	23.2317	435.014	5.17361	9.71247	6.17152	16.7269	15.6158	0.0204082	0.0147059	5761	88%	88%	25393
gtt	60.4517	330.343	30.1662	12.6164	41.8194	0.815579	26.8687	2.18726	11.9802	9.48146	969.076	52.4356	107.833	14.185	18.3898	11485.9	185.779	13.3564	20.0556	15.2089		0.0384615	13409	85%	85%	64572
gtc	33.1648	185.038	21.3466	8.08209	21.8101	1.98247	16.3459	2.82245	5.65364	5.62569	584.217	27.4423	70.7112	7.65493	12.5262	7039.88	109.563	4.42469	11.7985	11.8978		0.0147059	8182	86%	86%	37564
gta	26.7987	240.631	19.0852	7.33062	21.7896	3.83223	20.6519	1.16272	5.38604	7.37199	450.932	27.2158	64.8342	5.37839	15.3292	4879.91	122.266	6.68284	19.7759	9.61018		0.030303	5956	81%	81%	40873
gtg	19.2572	170.039	11.4148	3.97882	16.1614	3.22475	13.6216	1.57356	6.88575	3.59995	343.319	24.3802	47.5245	6.03259	11.194	3752.49	78.0211	3.3921	18.7028	8.1683		0.0232558	4543	82%	82%	28918
gct	21.7957	51.8559	519.149	11.5953	53.8064	2.75148	129.846	7.25879	25.0145	10.6014	37.3271	12.1944	156.724	27.2996	31.3158	190.917	13133.7	38.0317	51.9531	259.826		0.0181818	14773	88%	88%	60808
gcc	8.6144	23.6713	236.631	4.87945	31.1552	3.132	70.6362	2.15439	10.5363	6.92919	23.0484	6.2985	71.8583	12.4608	15.8898	90.6997	5979.11	13.445	24.2333	130.62			6766	88%	88%	28959
gca	11.6879	53.1506	471.867	8.59777	54.408	3.78535	139.736	6.3425	18.5311	13.298	32.4263	11.6353	151.883	17.4655	21.0456	132.726	10190.7	23.4227	51.2883	219.95		0.0579832	11634	87%	87%	52653
gcg	3.5249	14.0459	97.1742	0.923573	14.3848	3.46978	27.867	0.975666	2.80851	3.37875	7.76599	2.55572	26.6183	3.43256	6.33778	38.4078	2079.26	5.34544	15.8366	47.8833			2402	86%	86%	13161
gat	13.5488	16.5688	180.062	33.2073	6.57961	1.17276	34.402	51.6248	74.8291	25.0192	16.7404	6.0936	70.6391	628.717	80.601	23.1811	65.7823	28662.2	1065.47	203.554		0.0519048	31260	91%	91%	121704
gac	5.03233	7.96135	67.434	10.6725	2.3628	2.44315	20.19	20.3516	27.0923	11.0488	7.98935	2.20375	27.2678	241.196	26.1954	8.30949	29.4834	10021.1	436.043	93.5942			11068	90%	90%	48706
gaa	11.9168	52.549	117.067	26.7402	3.58388	4.69348	75.4377	39.9829	503.943	63.459	29.9718	13.1896	83.695	97.8084	229.507	56.4536	130.576	1046.47	28402.6	117.25	0.052168	0.0196078	31107	91%	91%	143416
gag	3.43808	18.8691	41.2693	8.38073	1.99748	0.399561	21.508	11.9451	157.809	20.7435	8.77646	4.57611	22.6403	38.1112	81.083	20.2158	37.2303	329.64	7870.73	45.6084		0.0285714	8745	90%	90%	50251
ggt	18.3738	27.8392	303.547	14.4898	32.6643	4.4939	40.3313	24.4931	34.963	54.6357	14.032	8.18529	59.4888	202.969	72.401	31.5053	428.302	139.941	82.7374	35466.6	0.0384615	0.00515464	37062	95%	95%	71258
ggc	5.25089	5.67293	81.3054	5.53504	9.70748	3.87508	12.0696	6.873	6.78636	17.4981	3.25918	1.8543	15.6292	59.7734	18.3982	9.49188	105.703	54.7045	24.2956	7374.32			7822	94%	94%	22167
gga	7.25609	6.70898	109.664	4.51588	11.9727	3.42297	12.3308	8.94518	12.8076	32.5945	4.08282	3.82734	20.4861	73.5127	27.4105	7.78721	129.707	46.8314	52.173	9700.96			10277	94%	94%	31373
ggg	2.62786	5.05919	52.8434	4.73282	6.53853	1.67887	7.01655	3.74919	6.99859	14.0442	3.54949	1.84559	9.59273	28.9488	11.6135	5.81598	64.9913	22.8709	21.2583	5203.22			5479	94%	94%	15637
