# Supplementary material for: Evolutionary instability of CUG-Leu in the genetic code of budding yeasts
Source: Nat Commun. 2018 May 14;9:1887. doi: 10.1038/s41467-018-04374-7 (PMC5951914; doi:10.1038/s41467-018-04374-7)
Supplement: Supplementary file 4 — Supplementary Data 2 [file 41467_2018_4374_MOESM4_ESM.zip › Data_2_Blast/BLAST_Kazachstania_naganishii.xls]

## Sheet: Kazachstania_naganishii
Kazachstania_naganishii
	F	L	S	Y	C	W	P	H	Q	R	I	M	T	N	K	V	A	D	E	G	*	X	Sum	Universal %	Largest %	All codons
ttt	17234.1	580.034	50.7852	763.961	29.5044	67.5249	12.7484	36.0317	8.94722	9.57128	131.879	50.6032	25.9341	16.9266	12.3333	71.6929	27.9159	10.2761	9.19939	13.8759	0.0075188	0.0986176	19164	89%	89%	71170
ttc	24141.8	741.251	64.9356	1060.98	42.2594	72.5491	20.8645	40.3859	14.0878	9.65282	176.854	70.5383	33.3273	22.939	17.4972	100.701	35.545	11.5024	14.4542	13.9205		0.004	26706	90%	90%	75617
tta	133.721	8648.97	31.313	25.6067	11.2423	8.04361	15.3244	5.35462	14.543	13.0157	283.034	127.621	22.2585	8.14687	15.1869	113.979	20.5153	4.21871	8.27822	4.56291	0.0285714	0.0333333	9515	90%	90%	40357
ttg	353.58	25775.8	72.3633	59.8865	29.6878	28.6985	34.7103	14.611	39.66	26.4311	720.33	368.985	60.3608	22.2968	41.8031	321.606	60.0806	12.3588	28.1937	14.5232	0.0192308	0.0271836	28086	91%	91%	88356
tct	20.765	38.55	6936.73	16.7142	41.1585	3.58287	76.1918	9.31207	28.6233	18.0529	10.719	5.63809	225.04	54.3023	29.0006	19.3544	263.277	24.4356	26.8618	52.6354		0.0597148	7901	87%	87%	53660
tcc	29.8283	46.5532	8975.24	22.8626	45.4918	6.19481	108.182	14.0056	29.8263	15.3103	17.7634	7.00984	268.008	80.082	35.6837	17.0413	362.69	40.3224	29.2546	75.5938	0.0518272		10227	87%	87%	54708
tca	13.8137	29.1785	4657.11	11.7135	21.3744	4.49479	86.2123	6.72713	16.8889	12.5985	6.6024	3.91873	150.514	43.6563	15.42	13.0925	192.115	23.7844	16.4392	40.3463			5366	86%	86%	42734
tcg	18.0351	47.2334	7045.36	17.1978	37.1894	5.6898	90.9744	10.0441	23.4657	13.9108	11.8199	11.4599	231.402	62.1427	24.6927	16.0315	264.126	30.6464	27.9322	54.6452			8044	87%	87%	45140
tat	509.128	62.5273	27.0353	8426.06	15.8005	39.4205	6.07598	104.421	9.79451	9.99662	22.3513	9.1396	12.0222	22.6982	10.5589	15.9753	9.3016	8.73141	13.1643	4.75789	0.0423465		9339	90%	90%	38339
tac	1240.14	160.644	67.1329	22744.2	37.6561	95.079	20.1553	243.281	28.637	28.6905	49.4794	17.1679	27.7163	59.636	28.7423	37.9931	28.6364	23.0218	17.8241	16.9261	0.119157	0.166667	24973	91%	91%	68011
taa
tag
tgt	46.9322	53.6952	129.127	32.6922	6725.29	5.13214	8.51703	5.98562	5.51436	8.7673	25.5275	8.10562	46.7183	22.6271	8.0712	68.1833	100.625	7.39385	3.85967	41.2344			7354	91%	91%	30714
tgc	33.694	54.4717	113.099	46.8628	4953.37	14.4286	8.22845	3.71678	4.98892	18.2815	21.0232	6.37945	36.4664	18.9411	7.14512	56.027	70.3739	3.8558	6.80738	35.8163		0.0277778	5514	89%	89%	24308
tga
tgg	203.306	127.886	32.0945	157.253	16.0857	16686.5	8.43332	12.566	9.95635	24.4186	24.4077	13.4734	15.0239	8.26028	17.1869	17.0549	15.8671	5.8298	9.84387	21.3773	0.145875	0.0602929	17427	95%	95%	36009
ctt	147.578	7726.88	18.5069	29.1539	8.55334	13.0119	20.2163	10.918	18.1569	11.0673	279.172	123.754	18.2381	7.13229	14.6818	117.071	21.883	5.17703	10.9454	1.86159		0.0384615	8604	89%	89%	41690
ctc	184.273	8509.17	21.1636	28.9019	12.6146	6.99995	21.9346	10.2264	12.6911	10.651	310.006	135.305	22.9128	7.86489	14.3956	117.601	25.8532	3.31792	6.89572	2.21989		0.00403226	9465	89%	89%	40759
cta	134.726	9183.18	24.5582	18.7868	9.03539	7.29754	20.9144	3.81679	17.0124	12.2177	272.771	128.751	23.7076	8.75869	14.4774	118.188	15.7369	5.2514	10.7061	4.05253		0.0499109	10034	91%	91%	35778
ctg	273.891	18955.2	41.3024	50.2717	20.148	18.2081	34.2709	13.7166	31.1219	26.6793	581.959	280.5	51.1284	17.2173	28.1592	249.787	43.6164	6.74038	20.0106	11.9845	0.025	0.0160543	20756	91%	91%	68524
cct	9.30176	31.9901	87.7652	8.86632	3.0696	1.45147	8503.83	9.3481	27.3747	17.1355	12.9053	5.34011	35.711	16.1032	31.9059	21.4434	73.0375	22.8973	28.6216	19.8358		0.0687646	8968	94%	94%	32593
ccc	8.66426	28.7585	101.442	6.72941	3.87924	0.506364	9202.99	11.9287	26.4499	19.847	12.0463	4.7826	39.6528	16.7765	32.8795	25.1941	86.5005	25.5593	26.5712	17.8036		0.0384724	9699	94%	94%	35076
cca	12.1045	54.9635	174.447	11.6932	5.70529	1.26384	16079.6	18.7755	54.3799	27.1161	25.2982	10.4982	75.1953	30.8508	61.2952	44.015	148.49	35.2691	50.5161	31.4409	0.0504808	0.0468926	16953	94%	94%	52741
ccg	6.45731	35.3298	104.666	5.92224	2.73835	2.68496	8933.13	13.8063	30.7772	17.7755	15.764	6.58865	39.9817	17.8878	37.1285	20.9669	85.5501	21.6958	28.6817	15.46		0.00671141	9443	94%	94%	32036
cat	32.2507	28.6336	33.3999	160.275	3.45113	2.54266	24.8502	6025.83	97.4737	55.4323	9.72812	4.11029	12.343	129.04	43.112	5.72995	13.4459	29.1071	26.4986	21.7408			6759	89%	89%	34366
cac	42.3161	30.7856	42.6645	211.647	4.48696	2.43096	32.1182	8337.72	119.483	63.6365	9.54707	4.08785	22.3971	180.526	38.4585	10.9699	13.6444	34.3302	30.5665	25.1737		0.00769231	9257	90%	90%	43543
caa	9.59715	70.7719	66.1402	20.1345	3.46521	2.83293	57.2612	90.6474	9189.74	106.955	16.7487	16.3934	43.686	68.8173	241.039	17.681	34.3037	49.3278	320.616	26.7685		0.070303	10453	87%	87%	67167
cag	8.69063	79.0971	77.9267	26.7812	4.00485	2.13703	77.6361	104.72	9125.74	115.128	14.6362	21.6996	37.8416	67.0942	253.843	14.891	43.189	63.3391	335.297	26.1806	0.0526662	0.0727513	10500	86%	86%	64582
cgt	3.42167	12.7745	18.2075	10.2909	2.62386	0.911865	11.6356	25.0863	25.2652	4407.04	7.86546	2.06898	8.83325	18.6213	168.451	6.79153	8.22136	6.44773	9.66373	12.7733			4767	92%	92%	22394
cgc	2.66392	13.7093	13.2118	10.9653	3.73788	4.01858	14.7978	20.8836	23.5481	1891.21	5.24657	1.79489	8.51815	10.6898	150.994	2.60048	7.98904	6.12365	10.6808	9.59503	0.0204082		2213	85%	85%	18099
cga	1.64969	7.25196	10.2482	3.60544	0.773568	1.96523	10.8241	10.6685	22.989	1532.77	2.66969	4.11423	7.61089	10.1462	105.504	3.42828	3.01465	3.54311	9.26159	9.959			1762	86%	86%	15446
cgg	3.9741	23.0593	17.9953	5.50859	2.70136	3.701	15.7876	20.7338	38.2065	3654.52	4.17332	3.83426	12.0522	18.3572	294.786	3.56479	7.81312	8.56614	15.0194	15.6472			4170	87%	87%	22166
att	78.3778	747.274	20.3329	20.9426	13.5356	4.30311	12.1514	5.45473	6.70657	6.68996	9431.76	84.7261	72.792	13.2209	18.258	722.52	31.8369	5.59724	10.5969	3.90597		0.0196078	11311	83%	83%	64107
atc	92.6797	901.04	22.1863	17.7284	10.1422	6.29652	21.7667	3.95393	12.429	10.3853	13278.6	123.457	94.5407	16.5181	17.8025	991.334	36.144	6.07092	12.0885	10.8108		0.0142857	15686	84%	84%	70618
ata	56.9582	618.776	9.36804	10.1172	7.44041	2.60597	17.1749	2.07941	2.95796	6.69154	4717.34	88.8086	40.292	8.56079	21.5319	389.789	26.0249	3.62256	8.45016	3.4147			6042	78%	78%	47385
atg	117.225	1415.74	41.5926	14.0065	8.97932	18.4874	18.6118	5.20607	36.6808	36.2272	329.514	9582.54	92.1017	16.5024	69.7772	160.146	45.9807	6.74418	22.5103	11.4245			12050	79%	79%	62442
act	9.56913	47.9056	339.208	5.30581	17.9399	0.690069	33.1837	6.45985	18.4386	25.8813	55.6047	13.807	6519.94	84.7204	39.2884	84.5312	100.439	23.9466	27.3284	24.8158			7479	87%	87%	50028
acc	8.61701	45.3043	316.006	10.6726	17.9097	1.42164	50.0403	5.30097	18.5189	23.0008	48.0374	15.1497	6634.61	61.9075	36.9878	84.0842	108.405	25.0785	24.6301	22.3184			7558	87%	87%	46070
aca	12.8041	42.5113	341.329	9.37877	19.2041	2.56839	50.6972	11.7025	23.0194	24.9458	58.7328	19.1454	6090.65	62.0636	37.7193	88.6603	108.748	25.9505	33.1303	25.0406			7088	85%	85%	56170
acg	11.8022	50.9502	370.489	8.60321	19.5049	2.27636	47.2887	9.4085	22.8864	33.0541	56.1502	22.9175	6698.71	70.9087	53.1681	79.9307	119.78	26.8447	31.9458	23.3777			7760	86%	86%	46841
aat	10.2241	17.3281	233.819	27.9577	10.3073	2.37803	20.1872	87.9249	38.9363	49.0907	21.568	6.33331	92.35	8698.77	130.62	11.7706	30.1756	331.41	55.7558	141.096			10018	86%	86%	66083
aac	19.8294	31.3762	394.265	47.6824	22.536	3.43351	37.2807	167.869	78.3529	77.8772	31.655	12.6535	175.094	17894.2	198.853	26.4418	53.5152	542.347	88.8573	246.714	0.0344828	0.106166	20151	88%	88%	95815
aaa	10.0752	50.8782	85.8012	12.1138	3.78453	1.55958	45.1533	32.8254	176.086	858.361	24.4966	21.9335	76.705	141.303	14676.6	28.1173	36.9089	40.3407	159.283	50.4271	0.030303	0.2	16533	88%	88%	98997
aag	13.7909	55.6539	115.209	16.5935	4.24598	3.88739	69.5224	44.1093	222.229	1042.14	32.2279	26.287	95.7616	181.646	20764.6	35.8901	60.7942	51.2674	176.176	60.8927		0.0322581	23073	89%	89%	103559
agt	4.77708	10.5379	3167.8	5.8949	38.5183	1.08434	17.3114	10.6314	19.0775	31.9764	10.3032	4.73278	193.853	158.535	45.3797	10.0813	81.5019	49.1505	33.5245	150.325			4045	78%	78%	42491
agc	2.7327	9.70467	2563.14	8.41371	18.8674	0.170095	19.9289	8.99937	14.0632	28.0553	6.41479	2.99633	125.171	164.232	39.9304	6.26246	78.5883	57.1653	22.3456	127.823			3305	77%	77%	37569
aga	8.00348	39.1439	49.2722	15.9846	6.81894	11.7396	22.6001	35.5943	83.5382	15052.9	18.0308	10.9178	45.4181	54.0663	863.958	14.7412	23.9648	11.9628	37.3909	40.9319	0.0169492	0.0163934	16447	91%	91%	57482
agg	4.28123	26.0918	31.8045	8.20544	3.84166	7.88785	12.87	23.6711	47.6223	7996.36	11.5279	10.3044	29.4083	32.1143	659.013	11.1974	14.9811	9.81803	33.0934	42.8514	0.0526316		9017	88%	88%	39604
gtt	38.7475	269.754	25.8881	11.6315	27.3059	2.3819	26.1814	1.33479	9.91261	7.60991	695.172	28.8834	85.0503	10.2351	18.9725	6906.73	128.241	4.80884	18.7605	10.3639		0.03125	8328	82%	82%	54625
gtc	56.3689	337.453	34.8606	18.0717	35.2733	4.33369	33.7237	6.43497	12.6169	11.1239	964.564	35.2848	101.696	13.1259	20.2256	9398.66	178.906	6.69907	26.5928	13.9477		0.0384615	11310	83%	83%	56457
gta	21.6617	179.205	12.5492	7.44593	15.5861	0.38527	11.4294	0.658559	8.32696	1.95907	380.069	17.1992	41.7366	5.50064	10.6778	2982.33	66.5646	2.94402	15.9571	4.7943		0.0232558	3787	78%	78%	34108
gtg	50.3101	417.439	25.2895	19.5241	39.9093	2.1282	25.5047	5.35256	7.21553	13.5371	852.147	54.5889	96.641	15.0209	26.944	7620.86	161.374	10.1449	33.4519	14.6125			9492	80%	80%	59891
gct	11.0224	47.7382	352.727	6.60404	34.7533	1.16789	96.7338	6.6212	18.7628	15.582	34.6941	10.8442	101.203	25.2538	31.9406	117.336	7834.55	33.1483	53.9562	159.355		0.00892857	8994	87%	87%	49553
gcc	15.373	46.8646	370.871	11.1862	40.3925	1.61008	88.3401	4.32181	17.6608	15.6142	28.2017	10.2382	115.329	24.6603	35.0208	120.399	8567.35	17.9833	49.9015	187.685			9769	87%	87%	46210
gca	18.6196	46.9373	386.805	8.36488	42.1868	3.23067	117.629	6.57364	23.6969	13.9072	32.0958	11.2033	121.709	20.4978	38.3714	102.56	7587.42	25.0759	55.7049	199.414			8862	85%	85%	54388
gcg	14.9414	46.8272	385.135	9.11784	31.8048	2.4985	90.0904	5.70748	15.9886	12.6364	29.3362	10.6136	113.295	19.6461	32.7548	112.278	6603.13	22.4592	63.7582	170.985			7793	84%	84%	43360
gat	8.20844	13.9827	111.663	19.698	2.76746	0.68439	38.0972	36.8686	48.9223	19.2699	13.5339	6.23619	39.3449	408.277	53.5245	15.5185	42.1551	17794	744.957	124.257			19542	91%	91%	84767
gac	10.1616	16.0417	132.323	17.8942	10.145	2.36829	41.0907	37.719	69.1852	20.6386	13.3197	5.00118	61.4595	472.169	58.3188	15.0261	46.2585	19938	821.032	145.847		0.02	21934	90%	90%	86904
gaa	6.75037	33.3761	83.0578	13.4232	3.40321	3.04236	33.9234	22.808	303.49	38.8394	19.9448	6.86773	44.8052	72.0685	174.706	33.5984	76.428	635.845	16008.7	68.851		0.0281549	17684	90%	90%	92962
gag	9.33193	39.5275	79.8972	15.2509	4.10843	2.67202	44.2104	33.0271	337.989	45.8857	22.8811	8.53461	58.7666	84.6885	201.056	41.6788	82.1243	748.848	18854.4	80.1653			20795	90%	90%	97417
ggt	12.8553	14.4348	237.772	8.94182	23.7643	3.47026	29.402	18.4797	23.6227	36.5089	7.7835	7.15925	38.2883	143.453	49.2116	21.3397	310.348	111.235	57.8117	23160	0.0663799	0.00460829	24316	95%	95%	61297
ggc	7.24907	6.89469	113.029	7.6361	12.9608	2.47617	19.819	11.4393	13.9899	22.278	5.3571	3.37275	25.626	84.4957	29.3554	12.5369	129.476	70.8808	34.3964	9203.7		0.030303	9817	93%	93%	34351
gga	6.60888	5.65674	86.1284	4.37464	11.2208	2.4855	12.9472	7.12374	9.93537	27.3249	3.93874	2.79689	17.054	56.8615	21.5522	7.79675	104.913	49.1263	34.6811	6776.47			7249	93%	93%	30981
ggg	14.1064	13.288	184.003	7.32233	20.1244	5.96583	30.6961	14.3445	21.9738	36.0087	6.9538	6.01643	35.8636	116.778	48.4182	16.4931	224.415	82.3444	54.9459	16850.9		0.00460829	17791	94%	94%	50838
