# Supplementary material for: Evolutionary instability of CUG-Leu in the genetic code of budding yeasts
Source: Nat Commun. 2018 May 14;9:1887. doi: 10.1038/s41467-018-04374-7 (PMC5951914; doi:10.1038/s41467-018-04374-7)
Supplement: Supplementary file 4 — Supplementary Data 2 [file 41467_2018_4374_MOESM4_ESM.zip › Data_2_Blast/BLAST_Kluveromyces_lactis.xls]

## Sheet: Kluveromyces_lactis
Kluveromyces_lactis
	F	L	S	Y	C	W	P	H	Q	R	I	M	T	N	K	V	A	D	E	G	*	X	Sum	Universal %	Largest %	All codons
ttt	16820.8	600.538	51.24	785.121	29.1577	62.1143	14.0592	26.6246	9.26389	11.5053	122.131	49.7919	25.0132	16.9988	11.4877	69.5995	27.7124	7.96206	9.60865	16.1822		0.110934	18767	89%	89%	72621
ttc	22470.6	724.848	52.4125	944.4	24.8688	86.6208	12.8249	38.9846	12.5582	10.0025	142.915	66.4924	25.5916	18.4231	14.65	91.242	30.0372	11.5607	13.3231	17.5658		0.0524605	24810	90%	90%	72724
tta	286.544	19166.3	38.8437	54.8838	19.6697	16.3798	29.4363	8.47324	32.4233	19.0469	536.571	267.659	38.9727	18.8579	34.383	235.403	44.108	6.40838	15.2433	7.20674	0.177464	0.0566449	20877	91%	91%	72954
ttg	381.513	27496	51.1237	65.4721	25.2189	27.9792	31.8911	15.0289	35.7739	25.4367	684.175	372.975	55.4973	21.7741	42.2708	318.385	59.2286	10.9725	24.8178	12.3907	0.0384615	0.0647137	29758	92%	92%	89732
tct	26.4958	43.199	10411.2	19.7253	49.0767	10.3664	131.025	12.453	28.8095	20.6215	11.9465	6.46062	315.879	84.1971	33.5089	21.2192	410.829	41.2784	37.1681	88.5385		0.0294118	11804	88%	88%	72385
tcc	22.23	20.5015	5387.76	5.32868	26.8951	1.48261	62.8542	6.45639	11.8792	9.68559	7.56398	5.01811	171.224	46.0394	19.0233	9.73944	233.806	24.1793	14.8864	52.4497			6139	87%	87%	38065
tca	19.7401	48.7736	6766.84	14.5917	41.4743	5.61909	110.989	10.0984	17.0328	15.4623	11.0999	6.15129	237.452	76.7625	33.7993	17.01	278.249	27.4975	24.0208	84.3362			7847	86%	86%	60159
tcg	6.88038	17.5562	3612.49	4.65016	21.8021	3.19664	53.5704	4.73831	12.5817	5.36375	6.37578	2.78685	126.092	39.2313	18.8244	9.87198	140.761	11.3904	13.1896	36.6496			4148	87%	87%	28728
tat	838.788	106.855	40.2023	15334.2	31.7345	73.2985	15.8123	151.941	25.4487	20.2429	37.6156	11.6804	22.5184	39.8944	20.4331	27.4801	18.6982	21.9641	14.1788	16.882	0.119468		16870	90%	90%	59316
tac	740.207	87.2459	34.3642	14235.1	23.9661	73.5014	9.30417	128.945	18.3924	17.598	33.1323	9.91219	16.7874	36.7576	14.3885	26.7085	19.1576	23.3783	14.4328	7.5378	0.0609188	0.114185	15571	91%	91%	46667
taa
tag
tgt	38.7956	60.2261	147.331	27.8902	7798.42	9.05918	6.66172	3.77797	6.23043	11.3103	25.0341	7.81373	53.0425	20.7509	6.36752	70.5863	123.411	8.98843	6.019	40.2522	0.0169492	0.0166667	8472	92%	92%	30415
tgc	25.2117	30.3146	66.9819	16.752	3202.25	5.90197	6.74198	3.70572	5.05415	9.40249	13.8824	4.00323	29.7724	12.8393	2.98939	43.3785	53.7289	4.73535	1.86581	17.4594		0.0277778	3557	90%	90%	15655
tga
tgg	201.039	105.493	25.6301	172.898	15.2821	15993.8	7.11399	11.7231	11.313	20.6996	22.4807	13.2643	14.7987	8.65515	12.7922	15.963	15.3579	6.71012	7.79105	17.7062	0.300633	0.145107	16701	95%	95%	32797
ctt	174.369	10015.4	21.0625	30.6104	10.8877	9.17114	18.0234	8.80731	18.3334	14.0599	343.761	143.438	25.675	8.37923	14.6511	139.189	23.3099	3.45231	9.61358	5.82662		0.00404858	11038	90%	90%	47246
ctc	85.6114	3949.56	7.34963	13.3116	5.35098	5.35188	7.79346	1.80757	8.67037	4.7011	133.988	53.8081	10.2241	3.70935	5.63901	66.7742	9.83545	2.35353	5.16808	1.95894		0.0357143	4383	90%	90%	21571
cta	154.209	10713.4	20.843	19.6715	9.62839	7.7896	22.3317	4.67746	21.1189	13.0653	286.836	139.144	24.3961	8.15451	17.0529	133.588	25.6889	5.29201	11.183	4.89277		0.0373656	11643	92%	92%	41621
ctg	53.2249	3009.35	11.6866	13.5444	4.41983	5.98203	14.5635	2.57777	13.3984	5.17239	90.8137	49.3438	8.97185	5.06492	6.03675	42.6759	10.4015	0.821026	6.16164	2.76054		0.0285714	3357	89%	89%	22530
cct	8.57374	42.5591	129.395	8.97207	4.72934	0.940136	12069	14.0841	36.2221	22.9726	18.3572	5.86501	53.3494	18.3332	41.8404	31.2003	106.117	25.5297	36.3496	26.5537		0.0316401	12701	95%	95%	38142
ccc	2.18192	16.6827	39.9806	3.1424	1.30786	0.363963	3935.22	5.88803	12.6259	7.34618	5.04149	2.42965	18.1926	6.45684	15.9401	7.86878	29.6342	8.3635	11.7028	7.60635		0.0285714	4138	95%	95%	14913
cca	13.5631	64.5753	193.52	13.7599	8.3975	2.7203	20186.7	25.619	53.5558	35.1029	29.0121	9.10956	75.6369	36.7101	69.7351	49.8704	177.096	39.845	51.3429	46.059		0.0243902	21182	95%	95%	55952
ccg	3.33536	20.0718	57.7954	3.3009	2.1071	0.302924	4942.36	5.50306	18.1261	8.86876	7.36471	2.36432	18.8797	10.449	16.4482	11.7002	43.0615	12.436	13.2617	9.26131			5207	94%	94%	16935
cat	33.0755	37.0195	44.9416	215.197	6.53172	4.10322	29.312	9464.76	151.202	74.4366	7.87803	3.32297	20.0756	174.124	48.381	8.3437	14.0245	49.8294	35.4722	19.9515		0.0153846	10442	90%	90%	47071
cac	21.712	13.7007	22.3571	96.3318	1.95142	0.731608	11.2159	4388.62	64.2127	32.477	4.34827	2.89391	9.29994	90.822	20.9458	3.98881	7.91865	18.0627	15.7505	10.6593			4838	90%	90%	23356
caa	13.5854	88.1544	71.0381	26.6704	3.96507	6.11085	80.7309	111.122	12245.3	109.807	20.1929	26.2606	54.2955	95.8359	238.49	20.762	44.8848	60.3617	453.379	39.0358	0.0102041	0.0294118	13810	88%	88%	80954
cag	5.4081	46.3025	35.1112	16.2517	4.24008	2.40235	35.7849	52.8076	5062.25	51.5597	6.40259	12.0938	17.2769	41.2878	100.777	10.3249	19.7657	24.1312	191.804	13.017			5749	88%	88%	40804
cgt	3.62276	11.9916	17.8395	5.02578	5.79347	1.0421	7.14174	30.8025	25.4418	5877.82	5.82956	2.60476	10.9719	20.3543	193.559	4.41085	6.56316	4.36299	10.613	18.2115			6264	93%	93%	21425
cgc	0.470563	3.81909	4.13899	1.51937	0.906473		4.52951	3.84167	6.51483	848.969	1.25881	0.907358	3.31632	4.92274	45.8032	0.371403	1.54637	0.263255	2.177	2.72405			938	90%	90%	7175
cga	1.07645	5.23525	7.47653	1.54344	1.7512	3.38469	8.00892	7.28639	14.9983	1473.07	1.92135	0.917711	4.826	8.6135	84.7298	1.47379	2.34193	1.32409	5.03989	4.98364			1640	89%	89%	11850
cgg	0.392593	6.14086	3.16809	1.00446	0.222949	1.40364	1.54256	6.09383	10.3018	1043.7	1.2352	1.76526	3.60035	4.78892	68.1319	1.35053	3.48935	2.50885	2.55623	5.60293			1169	89%	89%	7870
att	111.419	994.022	18.6405	22.13	13.0649	4.63432	20.1931	3.41739	8.92032	18.2058	12356.6	127.101	82.1905	16.8038	17.9403	961.635	39.9991	4.43379	15.4342	6.14596		0.0239182	14843	83%	83%	84657
atc	65.5944	667.889	15.3872	14.0332	14.865	3.22997	18.329	3.16768	9.62487	11.8743	9727.41	93.0403	56.8208	14.7323	12.1462	713.856	23.8889	1.89218	9.74118	5.47991			11483	84%	84%	59959
ata	51.4799	657.731	11.1251	13.3092	6.52984	5.33034	13.0333	2.64595	5.79331	12.4227	4588.11	82.9172	39.9999	8.63834	18.3979	404.594	16.5533	5.20173	7.5893	2.59933			5954	77%	77%	51935
atg	99.544	1204.57	33.6094	27.1376	6.06762	14.1041	22.2318	6.13923	28.9911	24.7358	282.524	9267.52	59.2931	16.9629	54.8727	118.51	39.5583	6.9061	14.2363	8.45463	0.0285714		11336	81%	81%	58864
act	15.4467	70.0751	429.202	13.5061	24.0178	0.908511	55.3631	8.48205	18.9588	33.5495	73.105	24.6796	9825.41	102.183	64.6877	106.419	144.525	39.5299	33.2409	23.7079			11107	88%	88%	63233
acc	10.3947	38.6834	267.663	5.29989	16.3117	1.41259	28.1013	3.23349	11.1583	16.8678	38.6677	11.5443	5889.2	53.303	34.7844	76.2169	88.164	15.2196	19.0675	19.7043			6645	88%	88%	36707
aca	7.32867	54.5903	336.431	7.07635	15.4482	2.51374	36.4519	8.15905	15.3333	20.8505	55.2829	17.0973	6536.95	66.4521	60.6137	71.1307	102.892	21.5577	24.4497	21.3407		0.05	7482	87%	87%	51892
acg	7.51548	26.2247	162.932	6.97036	7.00381	2.50244	20.5417	3.49082	9.42082	14.5968	24.0309	12.1135	2858.76	27.3981	19.4451	34.9972	44.792	8.60728	13.8511	9.80736			3315	86%	86%	23457
aat	13.3179	26.0068	319.213	36.6261	15.5775	1.4853	32.6922	127.887	60.1881	50.7777	23.9985	9.63999	129.103	13033.1	159.251	18.346	37.2421	411.042	66.3697	167.13		0.0243902	14739	88%	88%	92195
aac	11.2057	20.3288	262.531	29.6583	12.266	2.57486	20.9852	104.885	55.9938	44.4225	20.2284	8.04913	105.731	12292.5	123.294	18.0714	37.1598	308.314	54.0879	144.742			13677	89%	89%	70434
aaa	11.6584	56.559	93.1687	14.0582	4.76971	2.59237	52.5346	33.7401	198.765	941.506	27.3482	23.6218	78.0504	150.764	16668	27.6516	44.9728	42.7092	136.323	54.1587			18663	89%	89%	115518
aag	9.98633	42.3816	89.9004	13.135	3.37094	2.14158	43.8649	32.1142	185.145	831.019	22.6749	23.837	77.8862	138.836	17449.9	26.2953	48.5476	36.2158	111.373	45.3413		0.0344828	19234	90%	90%	90843
agt	6.8989	10.4305	4179.37	9.78024	33.7201	1.61334	18.4803	12.8694	13.4868	28.5657	7.58284	4.6898	206.902	150.123	33.6909	8.48175	114.852	51.7188	22.6823	152.035	0.0232558		5068	82%	82%	42440
agc	3.38868	7.04769	1621.42	3.89701	14.9777	1.81164	15.8796	11.042	6.02078	21.0637	2.43137	1.26907	88.6207	89.9033	28.4215	5.99714	41.0443	25.3174	13.6382	72.806			2076	78%	78%	25668
aga	8.06075	40.9665	60.4235	20.43	8.76229	9.08175	24.4076	37.3851	90.191	19018.8	21.1558	13.8272	45.5209	50.3738	938.389	19.0006	26.4643	16.0552	37.1294	35.5111	0.0583787	0.0474178	20522	92%	92%	64692
agg	2.23834	15.6275	18.0277	4.89019	2.17618	3.67359	9.12608	14.7212	37.1079	4831.66	7.16932	4.70447	14.4611	17.7085	364.799	5.09867	9.47484	3.57513	13.5034	15.0511	0.166667	0.037037	5395	89%	89%	24486
gtt	58.8203	355.829	32.2563	15.1152	36.4879	3.3414	28.3758	2.20939	12.8799	12.6864	892.009	38.6898	111.927	13.9421	24.8312	10501.3	159.836	6.95446	28.4699	14.0194		0.0232558	12350	85%	85%	66540
gtc	19.9779	183.621	18.6294	6.04615	20.2116	2.2696	20.0883	2.14555	4.71881	4.49509	467.01	26.9317	54.925	10.4379	8.11094	5905.32	99.6466	6.45943	11.5096	7.42094		0.0192308	6880	85%	85%	34791
gta	33.6049	213.12	15.8472	8.86499	15.2964	2.90709	20.3635	0.714473	2.87306	4.62954	413.954	18.8358	46.9501	7.2113	10.435	3998.36	97.6627	4.29389	16.5752	7.4651		0.0384615	4940	80%	80%	37981
gtg	28.5123	239.725	15.9957	7.46658	21.0538	2.37687	11.8358	1.13454	5.65655	8.86599	458.76	33.314	50.6328	8.9722	9.70284	5305.65	88.3513	8.07583	7.9275	6.99188			6321	83%	83%	37729
gct	18.008	61.9992	506.426	13.3928	54.1583	5.10386	120.865	8.61677	32.2931	12.6603	35.8883	12.3914	142.66	21.1951	34.7236	176.65	12664.8	31.4794	45.4854	252.19		0.0622054	14251	88%	88%	61200
gcc	9.87766	31.8709	235.571	7.0868	27.4341	1.40078	61.9825	3.15001	9.27104	10.2645	17.6606	6.38094	77.2796	12.8452	19.9437	75.3714	5874.15	11.076	28.5826	114.805			6636	88%	88%	29076
gca	18.2763	60.7391	386.8	10.3016	44.251	0.734324	119.972	6.059	21.3214	15.3892	32.5505	13.0082	115.183	23.0537	27.1703	104.807	8221.07	21.849	47.2216	186.215		0.03125	9476	86%	86%	48909
gcg	3.33067	13.4491	123.636	1.79613	13.3411	1.80589	41.0533	2.67246	5.73095	4.71251	7.46344	2.36491	34.3083	8.61058	5.71934	44.1537	2617.13	3.91996	13.7903	54.9779		0.0285714	3004	87%	87%	16669
gat	12.1597	18.4017	161.462	19.1705	5.6204	1.29142	45.6888	42.6438	60.4351	21.7511	14.6292	4.5389	60.2516	503.881	53.2905	18.1556	54.4159	25648.1	931.588	162.516	0.0212766	0.02	27840	92%	92%	112768
gac	4.64354	6.38888	72.5947	8.69878	2.55736	0.756164	18.5148	21.4843	35.013	10.6233	6.97596	2.37081	24.8999	246.567	21.9593	7.46669	21.8307	10894.6	424.719	65.3099	0.0153846	0.0494118	11898	91%	91%	50613
gaa	9.54433	39.6371	96.3474	16.0976	4.11801	2.47526	56.7003	29.1997	372.8	51.7159	24.0775	11.6607	70.4764	95.0061	194.931	49.8878	100.995	927.724	24296.9	90.5301	0.10084	0.0580694	26541	91%	91%	128368
gag	3.7865	19.4167	39.3783	6.70482	1.40377	1.88832	24.4445	11.5807	165.772	18.9336	10.1086	4.36955	25.0187	38.0267	81.2183	17.9681	39.257	373.254	9323.82	43.5337	0.0238095	0.0909091	10250	90%	90%	54895
ggt	15.0515	23.6194	276.336	11.5765	27.0899	6.87451	41.9919	20.4536	32.968	40.4721	11.0531	8.61676	48.2402	171.911	56.1478	26.7258	364.786	123.437	68.759	31239.8	0.052338	0.0105022	32616	95%	95%	68032
ggc	3.06228	6.05115	69.9076	3.17292	6.91526	1.63615	11.2596	5.88873	9.18805	10.876	3.17659	1.38164	12.0118	52.7301	16.4175	4.43822	71.9548	34.6949	22.7673	5637.43	0.0172414	0.0263158	5985	94%	94%	19907
gga	8.17983	12.2172	145.223	5.75002	12.3735	1.90624	21.9955	10.8096	14.8734	23.3867	6.23082	2.93574	23.1631	90.8458	31.6779	11.0222	148.687	67.2738	45.8602	11571.5		0.0909091	12256	94%	94%	37106
ggg	3.56319	6.60403	64.3129	2.73299	8.27583	1.8523	13.9211	4.30879	7.07205	11.4571	3.07328	1.54281	12.214	39.547	17.9485	5.95568	82.7564	32.6255	16.1261	6114.1		0.00613497	6450	94%	94%	18642
