# Supplementary material for: Evolutionary instability of CUG-Leu in the genetic code of budding yeasts
Source: Nat Commun. 2018 May 14;9:1887. doi: 10.1038/s41467-018-04374-7 (PMC5951914; doi:10.1038/s41467-018-04374-7)
Supplement: Supplementary file 4 — Supplementary Data 2 [file 41467_2018_4374_MOESM4_ESM.zip › Data_2_Blast/BLAST_Komagataella_phaffii.xls]

## Sheet: Komagataella_phaffii
Komagataella_phaffii
	F	L	S	Y	C	W	P	H	Q	R	I	M	T	N	K	V	A	D	E	G	*	X	Sum	Universal %	Largest %	All codons
ttt	17509.5	722.681	48.2251	1023.49	25.8897	158.759	23.8906	47.3108	13.1856	15.0693	146.266	64.5616	29.4116	29.8988	18.7594	90.7756	34.2421	15.4064	16.7862	17.8598	0.0279734	0.0156279	20052	87%	87%	76512
ttc	13470.4	528.013	35.4275	804.558	20.5893	120.928	10.5258	30.7912	9.59655	11.1893	101.079	51.1174	21.736	15.1519	13.8439	61.2534	28.977	9.41537	8.33064	11.0989		0.0147059	15364	87%	87%	54881
tta	203.075	10429.3	29.4233	44.8977	11.9392	18.6406	24.4275	10.6704	33.0783	22.9667	373.898	174.9	31.0396	18.2703	24.1959	153.099	24.0921	3.5337	19.5179	3.9718		0.0237062	11655	89%	89%	51625
ttg	342.326	18622	44.7646	63.8069	29.1091	28.8332	35.0015	13.8213	51.8291	34.3594	613.21	304.432	64.5499	20.454	57.1664	277.628	59.5888	14.4221	32.4332	17.1536	0.0375418	0.0310921	20727	89%	89%	79470
tct	23.3659	41.5024	7818.87	18.2007	55.1604	8.33665	109.985	20.4563	53.7231	33.6035	13.9279	9.93306	370.613	129.121	65.5803	32.655	453.311	65.6072	56.8458	135.031		0.166667	9516	82%	82%	65239
tcc	14.2653	32.7716	5015.2	12.7646	35.5395	3.29649	71.928	12.5289	41.9173	19.4833	9.99742	6.88224	230.812	84.537	41.5273	21.0586	305.59	39.7318	35.4686	82.7039			6118	81%	81%	43780
tca	20.5073	42.4704	5054.6	15.8617	28.2212	5.4651	116.459	12.1189	42.4083	22.5035	11.1806	7.1446	266.002	87.6236	43.3205	22.5483	318.656	49.9145	38.4667	100.531			6306	80%	80%	53520
tcg	8.60538	22.3721	2406.04	11.5779	16.2282	1.98498	41.1043	2.94068	13.8102	11.4074	5.3986	5.31607	120.071	47.2938	15.5467	5.8503	137.84	19.581	22.455	51.5476		0.0294118	2967	81%	81%	24342
tat	816.67	116.955	37.5265	11603.1	16.833	108.328	14.1751	149.979	26.9904	25.5824	25.4325	9.86247	18.9768	42.0012	25.1273	22.1775	14.8992	17.6703	28.2674	18.3682	0.0203756	0.030303	13139	88%	88%	48919
tac	812.2	117.731	41.5252	11886.9	15.8734	120.099	11.2004	147.082	19.1763	22.1488	34.7685	13.7991	23.7407	34.799	18.5268	27.1013	24.1485	15.7897	20.8538	12.4906	0.0939328		13420	88%	88%	44746
taa
tag
tgt	44.842	69.9419	108.612	25.0342	5934.91	6.38284	6.16715	7.84711	3.93138	12.76	33.5369	7.67963	60.6871	17.6601	7.89554	124.436	164.097	4.2985	5.74499	33.5401			6680	88%	88%	23310
tgc	24.6875	47.0073	60.5409	16.0469	3263.17	3.96971	9.09779	3.71345	7.61252	5.53302	15.1963	4.72068	32.9263	19.6798	7.79625	66.5558	96.3589	3.97024	2.73162	26.6816			3718	87%	87%	14937
tga
tgg	210.129	66.2848	22.7653	181.217	10.3628	12991.4	7.05244	12.0219	9.51088	15.1029	17.5869	8.48956	8.68218	6.20667	11.6892	11.8551	13.122	4.65779	10.3086	13.3759	0.187415	0.0227273	13632	95%	95%	29563
ctt	208.57	9786.84	25.1179	45.0823	10.4455	16.0272	18.73	11.0776	34.0664	17.0348	349.574	151.562	31.2596	17.5323	21.3825	152.647	27.3251	7.37909	19.8685	7.43675		0.0445887	10959	89%	89%	50601
ctc	112.87	4479.75	12.5396	16.0942	5.39085	7.45566	8.62984	4.25124	13.5214	8.35949	183.831	79.4075	15.8552	5.30786	15.4117	72.6877	13.8187	3.69165	6.45799	4.65535		0.0117907	5070	88%	88%	26706
cta	141.343	6948.99	17.1496	22.2145	7.6999	8.04822	14.5183	7.15016	21.3311	19.1092	233.781	123.059	21.9765	11.1957	21.1886	96.4586	22.4095	3.94787	9.71995	4.65866	0.025	0.025641	7756	89%	89%	36370
ctg	174.058	9226.69	22.2137	32.599	11.0935	11.5794	17.7008	8.89783	27.8229	14.4015	305.043	152.133	30.0235	10.1519	23.1569	150.58	30.8932	7.56353	17.3003	9.10191			10283	89%	89%	42718
cct	11.0232	45.0089	116.084	10.5836	4.16015	2.13279	12136.3	17.9719	35.5112	22.1663	18.3248	5.21384	48.9892	24.7721	55.8757	33.5553	108.934	33.32	44.3895	28.6839			12803	94%	94%	42604
ccc	3.61135	19.9312	57.9649	5.69814	2.67788	0.609248	5991.21	7.4556	20.0169	11.7813	7.90215	3.31169	26.3231	12.5871	23.9022	11.9409	49.3557	17.4656	22.7841	18.4627		0.0123043	6315	94%	94%	23983
cca	8.74639	39.2589	130.108	12.4979	6.0435	4.281	12961.4	13.4415	41.0263	23.3542	16.1879	6.0382	52.0612	26.0275	53.3214	34.7447	118.079	37.0914	43.2213	42.0453		0.00990099	13669	94%	94%	47630
ccg	1.75515	12.8065	35.8764	2.42123	1.34532	0.374859	3208.37	4.397	11.1586	6.36596	4.17107	1.27103	13.9929	6.2503	10.6677	11.5364	26.8475	6.87719	13.1418	5.37461			3385	94%	94%	13505
cat	47.8684	31.5897	50.5935	193.246	3.94945	9.55459	40.9535	7220.97	124.046	72.3531	6.75002	2.86467	18.4919	165.646	62.5024	7.17083	19.232	52.9365	42.4647	32.8196			8206	87%	87%	38495
cac	31.8134	22.4943	28.5637	126.486	3.33284	2.91861	15.8565	4643.4	74.0949	40.0131	8.04427	1.91145	13.538	112.576	41.8004	6.44461	9.40994	38.1381	28.6034	22.5404		0.0153846	5272	88%	88%	24661
caa	13.8328	84.6701	81.0603	25.9354	4.87658	7.79935	63.8773	91.1422	8327.46	129.659	15.5681	27.59	55.1848	99.3873	318.525	17.1776	55.4586	92.2986	485.927	47.5616	0.0102041		10045	82%	82%	70227
cag	7.28064	58.6637	51.6782	15.1907	3.52384	6.5538	48.6199	77.2996	5376.84	90.4652	12.23	18.5	33.1168	64.2688	199.687	14.1255	40.2367	51.2183	302.441	29.0594			6501	82%	82%	45725
cgt	3.86758	11.4588	18.3325	7.04349	2.89282	1.42872	14.2778	18.9726	29.2617	4634.29	7.71618	3.04494	12.5878	25.7908	280.832	6.40677	8.58532	9.40707	11.7781	15.0201			5123	90%	90%	18741
cgc	1.19912	7.7901	9.41935	2.43596	2.56061	0.167916	6.83957	5.08137	13.1181	983.58	1.0437	0.93539	3.62306	6.22175	87.427	1.61641	1.68777	0.963683	4.76096	4.52831			1145	85%	85%	7950
cga	2.86087	15.6573	11.5497	8.88927	1.31718	1.52094	11.4654	14.6845	25.4313	2973.85	3.3394	3.79734	9.29053	14.1708	207.271	2.93215	8.01988	8.01939	15.1128	9.82222			3349	88%	88%	16558
cgg	0.582282	3.61177	4.22814	4.15979	1.20683	1.89344	5.09691	9.38932	14.5638	1080.63	1.7876	0.477831	6.25845	7.17423	107.127	0.787505	1.16254	1.48379	4.99453	5.38687			1262	85%	85%	7781
att	135.584	1239.58	28.2541	37.3388	27.5647	14.6195	28.987	10.0296	20.1502	23.2965	10934.3	140.035	93.8424	22.5981	28.3235	1143.71	52.8018	12.9486	25.1546	10.8357		0.0240896	14030	77%	77%	81510
atc	82.5959	804.42	21.734	29.9648	15.6937	8.53281	18.4875	6.61154	11.7263	16.1107	7083.36	93.4707	81.7268	17.2	16.707	728.677	45.4013	7.56845	18.5989	8.40158		0.00980392	9117	77%	77%	53091
ata	65.2004	615.831	15.5098	18.9671	18.7808	3.57907	19.3644	2.43886	8.19565	9.73233	3742.77	72.3084	48.1	11.4982	19.7774	437.364	22.6412	3.70557	17.3465	7.88714		0.00492611	5161	72%	72%	43474
atg	156.354	1162.62	43.3692	32.5445	20.3442	15.5355	24.1392	9.09337	49.4015	38.4313	271.259	7043.1	61.1255	28.6212	65.0492	134.543	54.5581	13.1171	24.5046	13.2602		0.0277778	9261	76%	76%	49302
act	26.649	88.5525	458.614	18.875	39.9497	4.31918	79.9434	18.7104	53.0975	45.0885	73.2432	18.9838	7974.03	124.569	87.9797	140.625	168.367	40.6164	60.4842	49.2997			9572	83%	83%	57117
acc	18.207	59.6032	321.297	10.0898	17.4337	2.2357	44.7509	10.5166	34.464	37.3618	44.0355	18.4157	5394.92	78.3185	54.1338	86.1513	102.656	26.1454	30.4625	32.7968			6424	83%	83%	38215
aca	14.7708	75.4419	330.059	14.6423	29.9435	4.16758	48.9103	5.63198	34.2952	32.6335	51.8743	19.7477	5371.03	59.0315	57.5444	91.8094	117.32	35.6291	33.9859	28.5352			6457	83%	83%	45217
acg	8.43391	26.015	138.588	4.22623	12.2021	3.76548	11.5411	6.00797	16.2009	22.6299	24.7447	7.05554	2170.54	28.519	33.1175	44.2399	43.2488	9.24463	16.982	5.69627			2633	82%	82%	19944
aat	22.5761	39.2499	277.408	39.4682	13.6694	5.78905	46.1231	130.131	85.4802	78.0054	19.69	13.1555	136.932	9730.42	159.578	22.2406	38.1173	423.524	101.994	200.451			11584	83%	83%	78924
aac	19.1267	33.8171	275.847	44.0602	12.8049	2.8679	42.6653	107.063	92.8761	61.1315	17.0258	14.2155	109.742	9953.08	157.327	20.1523	48.7932	380.813	97.6042	191.982		0.00826446	11683	85%	85%	67951
aaa	13.3453	65.8619	97.5594	25.937	3.936	4.69922	83.1599	29.4182	193.294	994.826	27.9995	22.27	70.8905	132.486	12999	33.1649	52.4926	52.3685	196.824	78.4549			15178	85%	85%	100330
aag	14.246	75.6095	97.0166	24.5528	3.14992	2.90788	84.1167	38.6772	186.48	957.711	20.1671	26.0344	80.336	143.076	14185	28.1049	59.2875	54.198	187.079	73.2495	0.00704225		16341	86%	86%	88041
agt	14.0217	20.6291	3389.04	8.98612	40.8035	3.28409	40.1046	20.7059	36.2733	34.6841	8.62981	6.17656	200.724	170.975	56.035	15.9635	190.064	59.8385	35.1051	150.933	0.0232558		4503	75%	75%	40644
agc	7.82032	16.8322	1624.94	4.44603	15.3348	3.85541	21.096	8.66601	14.0024	20.778	5.62797	3.78132	92.1844	98.3763	43.0025	6.52814	100.543	44.8061	27.6208	80.7581			2241	72%	72%	27154
aga	7.48688	45.0153	56.1095	20.7609	4.51463	8.39937	31.2851	42.1513	96.2461	14181.1	16.9891	10.9582	48.4895	64.1538	954.757	13.3807	29.2706	17.4156	45.2557	32.1992		0.0344828	15726	90%	90%	57153
agg	7.38396	17.4857	15.7137	7.50074	1.28813	1.42708	11.4562	9.18218	33.939	4127.57	6.61592	2.83465	13.5965	21.1246	364.106	4.08476	8.54978	5.56032	21.9026	14.6768			4696	87%	87%	24144
gtt	88.3434	505.453	50.0585	32.2761	73.9798	12.0203	49.9639	5.81645	23.3769	22.093	1010.97	50.6643	145.204	19.5344	40.9768	9004.09	194.067	13.4591	32.1871	20.4136		0.0471175	11395	79%	79%	64024
gtc	43.6497	317.826	27.0974	13.937	39.0783	3.06417	26.6775	5.55037	10.8745	6.11135	572.36	28.4485	75.4382	9.60678	25.552	5171.28	123.753	3.97546	24.2531	13.4664			6542	79%	79%	35993
gta	39.9238	247.823	17.9556	10.4803	27.7478	3.51965	22.4797	2.46885	9.62045	11.022	392.584	28.9713	78.5139	9.13329	19.1094	3385.89	84.957	3.81675	15.3989	10.5827			4422	76%	76%	31335
gtg	44.481	281.068	23.798	19.4354	36.5692	8.17039	27.398	5.2434	8.36896	10.8831	523.809	28.6138	86.81	13.2689	14.9364	4616.66	103.167	6.04109	30.2277	8.04597			5897	78%	78%	36021
gct	25.8551	92.0324	551.641	24.4965	92.7309	4.34547	162.094	14.4546	49.5827	35.7496	46.9731	19.3566	175.882	48.6465	63.8502	198.147	11035.4	43.3287	83.5176	318.918			13087	84%	84%	58406
gcc	19.5072	53.4253	330.646	8.34578	50.5894	3.03417	96.3628	5.65038	30.0143	21.1094	29.2347	10.058	99.5769	25.5508	36.6839	122.001	6746.43	22.0009	47.8355	187.941			7946	84%	84%	35865
gca	21.5004	67.6216	365.742	10.5593	54.4001	5.9344	91.5493	4.06738	26.641	18.3375	31.0807	12.7823	110.613	31.3874	39.9607	108.957	6064.23	28.7115	59.7096	217.214			7371	82%	82%	41653
gcg	5.75071	17.9658	99.3171	3.45998	16.3848	2.71854	27.9216	0.57512	8.14693	5.00468	7.45222	1.41146	24.0404	12.5858	15.1721	40.0836	1618.27	13.5692	22.0946	56.0709			1998	80%	80%	12844
gat	10.8517	19.8626	152.995	15.8325	8.54698	5.49158	65.4544	35.4332	74.6015	23.8393	9.34725	5.60487	51.1092	455.058	68.2301	17.5499	44.1838	18617.5	922.609	152.886			20757	89%	89%	95639
gac	6.37892	8.86902	99.4267	16.2524	2.99212	1.36379	42.723	22.66	38.598	18.5379	8.7031	4.06586	36.3907	278.212	52.3654	9.95156	32.6423	11840	589.534	104.232		0.0825	13214	89%	89%	59125
gaa	9.45901	42.1133	93.5727	19.1801	3.04004	4.30664	78.0286	31.1745	322.33	56.6336	17.2215	10.3545	52.5684	92.2236	191.027	38.2096	82.0359	848.486	16073.6	100.353	0.0277778	0.0180684	18166	88%	88%	106509
gag	7.26119	26.9966	58.4763	14.3258	2.14306	4.22674	54.126	21.6062	237.926	45.7481	15.6238	6.44203	42.7404	50.8129	145.763	23.9031	65.6291	550.001	11757.5	54.6936		0.00980392	13186	89%	89%	71493
ggt	13.6666	17.9981	219.341	7.28803	21.1575	4.59446	39.4498	11.3848	23.2368	25.6362	6.95312	5.75426	46.3041	117.793	52.7707	13.7999	328.907	83.5249	36.4801	19295.9	0.0233124	0.00480769	20372	94%	94%	48563
ggc	5.4397	6.21022	88.6314	4.72589	14.5338	2.68496	25.2679	6.30479	7.37969	8.68611	2.75166	2.12362	12.2958	51.4224	16.259	4.37491	103.631	38.1836	18.8555	6037.24			6457	93%	93%	22204
gga	14.0683	19.0492	213.361	10.4157	22.6241	5.79704	34.3997	18.173	18.7098	29.3619	7.99163	5.32618	39.3263	128.245	50.2862	16.7086	266.429	85.5184	54.3392	17660.8		0.0816864	18701	94%	94%	49807
ggg	5.98486	5.28928	72.9816	2.50613	5.19079	1.38046	11.7896	6.12109	7.07087	7.52403	2.74497	2.42392	10.0849	38.5407	11.1866	3.7564	87.5059	30.2454	19.0063	5251.67			5583	94%	94%	17878
