# Supplementary material for: Evolutionary instability of CUG-Leu in the genetic code of budding yeasts
Source: Nat Commun. 2018 May 14;9:1887. doi: 10.1038/s41467-018-04374-7 (PMC5951914; doi:10.1038/s41467-018-04374-7)
Supplement: Supplementary file 4 — Supplementary Data 2 [file 41467_2018_4374_MOESM4_ESM.zip › Data_2_Blast/BLAST_Kuraishia_capsulata.xls]

## Sheet: Kuraishia_capsulata
Kuraishia_capsulata
	F	L	S	Y	C	W	P	H	Q	R	I	M	T	N	K	V	A	D	E	G	*	X	Sum	Universal %	Largest %	All codons
ttt	13627.5	775.899	44.8504	1110.74	31.8699	171.236	31.8966	41.7173	17.5569	9.85523	159.654	63.3287	38.1214	29.2924	20.6285	84.6898	37.4917	12.5213	16.9527	22.1117	0.0214336	0.049007	16348	83%	83%	80185
ttc	17423.2	908.098	59.9686	1344.4	37.1524	193.968	22.7	58.4057	20.5279	18.6297	210.406	74.5714	49.04	29.121	14.8801	112.309	46.1636	20.2797	19.1768	29.9782	0.0140353	0.0451837	20693	84%	84%	79313
tta	89.7315	3346.6	17.3038	17.0512	6.69907	7.06514	13.3279	2.81576	13.1126	3.57339	176.815	69.4239	12.4708	7.10513	16.5752	66.6807	16.9404	3.02596	6.99951	4.68327			3898	85%	85%	29207
ttg	413.185	17697.5	56.6256	105.781	35.0165	23.3323	36.9786	17.2301	45.5067	39.1471	737.115	306.882	67.5799	32.6171	51.8692	340.497	64.5617	9.58127	32.6784	21.3061		0.0229211	20135	87%	87%	91474
tct	39.5224	59.384	6369.02	18.4075	60.6695	9.55331	138.432	21.2286	51.7369	36.2192	17.0713	11.8473	413.803	138.059	71.175	31.8023	450.825	79.7241	71.2497	148.273			8238	77%	77%	72145
tcc	22.3002	58.6162	5366.73	30.5299	53.6914	7.0488	125.124	15.6304	54.8827	27.7648	16.3519	11.6688	317.06	125.895	76.5547	30.3329	413.677	58.5473	54.863	134.698	0.0232558	0.00689655	7002	76%	76%	54947
tca	19.9242	45.3308	3150.26	14.2797	33.4847	6.17722	90.3205	13.1281	26.6178	28.9768	15.1118	11.3086	216.084	94.1571	56.6221	18.5182	260.396	46.3416	37.3898	82.5701			4267	73%	73%	51315
tcg	24.4956	47.1672	4887.29	20.8448	40.475	5.8813	118.686	11.9486	53.3096	22.468	18.8656	7.88292	292.83	119.807	73.7203	26.932	348.024	70.4716	51.0469	113.851			6356	76%	76%	50676
tat	930.255	144.482	31.7319	9571.14	14.3933	125.401	12.0826	134.956	19.2553	17.4398	45.2552	15.65	21.808	50.2092	23.1328	30.3243	18.7274	15.4987	21.6657	14.4915	0.103157		11258	85%	85%	50582
tac	1217.94	194.488	49.0203	13868.8	19.5639	175.307	21.8055	191.697	31.4631	30.9175	66.9355	18.7929	25.0024	61.6052	34.9316	40.1875	29.261	30.5859	25.1132	19.4979	0.0934852		16153	85%	85%	57438
taa
tag
tgt	54.9598	97.6783	142.842	23.4954	5642.58	8.07782	15.8876	4.94073	7.75929	13.9998	46.2598	14.1499	79.8973	28.4419	9.37307	142.831	190.283	11.551	5.84986	62.1316	0.00917431		6603	85%	85%	29035
tgc	41.8795	69.5785	114.399	42.6773	3720.82	6.9582	10.3244	8.33852	7.06045	11.507	38.7094	10.7432	59.5771	25.028	7.52388	98.7187	123.487	4.09841	5.37558	44.1928			4451	83%	83%	22845
tga
tgg	315.649	116.468	22.5192	276.247	11.1852	13856.8	9.27909	12.3496	10.0832	27.0184	24.1608	15.6989	13.7861	10.211	18.4492	18.0093	15.5194	3.97592	11.0607	19.4499	0.11792		14808	93%	93%	40030
ctt	256.406	9945.29	37.1771	67.572	17.5009	19.8685	26.5378	15.8945	28.2725	36.0646	468.871	163.496	43.9729	17.1707	37.9627	189.545	38.5002	9.74267	22.3355	7.7969		0.0268542	11450	86%	86%	60593
ctc	216.609	8046.18	25.2017	53.6034	11.2007	14.25	26.4872	10.9821	30.7855	17.0718	328.09	139.838	29.4195	17.1507	29.8988	169.43	29.8957	6.51289	17.6009	8.77765		0.0183343	9229	87%	87%	48916
cta	119.972	4147.94	18.6421	20.8771	8.24947	8.36522	13.5471	2.18656	17.9679	8.42758	181.976	82.6383	14.5105	4.88023	16.3999	75.59	21.9077	2.9437	7.40444	5.56563		0.00404858	4780	86%	86%	29125
ctg	359.09	14880.8	44.781	79.6561	24.2829	31.2395	37.7137	15.6003	54.8748	44.0141	640.601	270.666	50.8819	28.7281	49.5204	277.79	64.9953	16.2342	29.6403	13.8697	0.025		17015	87%	87%	75377
cct	13.9658	47.904	129.139	9.77178	4.55127	4.74063	10430.1	11.6704	47.343	22.2309	25.5982	5.91562	46.9813	33.1074	56.311	33.1063	108.169	40.9767	44.0161	36.3387		0.0239622	11152	93%	93%	45766
ccc	7.16147	24.0968	80.7462	5.08331	3.57039	1.56015	6663.92	9.41157	31.4288	13.7187	12.0577	3.03222	36.7184	17.8799	41.8565	17.1884	63.0273	23.9207	28.0599	24.5566			7109	93%	93%	32103
cca	8.74664	61.3917	148.475	12.6148	5.08944	4.33178	12961.3	19.3973	61.4921	27.033	24.0029	5.95646	63.032	28.1926	67.5226	46.1477	131.409	47.0734	60.1989	40.6061		0.0352597	13824	93%	93%	56961
ccg	7.97389	22.4318	55.3339	4.81104	2.01997	2.10365	4778.87	12.4076	21.4745	9.28586	8.78276	3.36311	23.1016	12.0808	28.3736	13.6186	42.0836	14.2483	22.7342	20.8808		0.0166667	5106	93%	93%	25392
cat	60.1986	58.1993	53.5774	224.854	6.4252	10.3572	27.8137	5900.2	138.309	71.8459	11.4474	4.44475	23.1105	186.526	59.6791	7.14759	16.6028	70.3242	44.1681	30.7584		0.0153846	7006	84%	84%	39617
cac	51.9295	42.1813	51.5942	249.024	3.314	10.0843	27.0105	6143.47	115.785	70.827	9.03835	4.54888	24.4246	173.476	76.0037	10.8818	17.472	50.8154	39.8505	30.2697			7202	85%	85%	37440
caa	13.5891	87.6044	70.023	32.8098	3.7317	3.31797	58.7809	91.4014	5059.66	107.052	17.9887	22.6434	52.0679	68.1239	238.737	20.0653	36.7621	63.8036	341.826	37.0061	0.0102041		6427	78%	78%	58658
cag	17.7061	130.027	96.77	40.3128	7.03159	3.90284	85.113	147.916	8206.47	163.272	19.6825	40.2635	67.7572	131.541	366.101	27.5183	58.6903	96.9216	574.309	49.6651	0.03125		10331	79%	79%	71304
cgt	5.75738	24.4975	22.2292	13.5556	2.68289	7.23215	20.1609	27.1257	54.8269	4879.49	5.1302	2.30202	16.5571	25.7916	354.851	8.53639	11.8968	3.95163	26.9655	19.4612			5533	88%	88%	24444
cgc	4.26906	16.0392	11.9845	6.73017	4.09023	8.09536	8.71331	22.2491	27.5055	2038.15	6.07063	1.81523	7.77687	20.1309	274.688	6.38382	5.70155	5.16828	15.8954	10.5463			2502	81%	81%	18636
cga	2.60218	10.498	8.46322	5.49287	0.34514	1.78073	9.05174	5.41922	22.3089	1211.52	2.60542	1.07284	5.29036	6.46032	141.156	1.74615	6.25653	7.63495	10.5366	6.76196			1467	82%	82%	15931
cgg	3.22693	14.6917	9.58717	2.20312	1.9895	0.658215	8.72517	8.51179	20.8641	1676.78	4.02516	3.21735	6.56632	13.1749	176.091	2.54296	3.96462	3.11814	14.9592	12.103			1987	84%	84%	15489
att	129.508	1329.55	27.2698	40.869	23.7047	16.073	37.2504	10.6711	19.4339	30.1742	7779.53	125.242	84.4059	19.355	34.3998	979.887	50.7886	11.2327	18.8727	7.73182		0.0490196	10776	72%	72%	76473
atc	155.336	1495.46	32.0901	50.2663	23.4993	19.2287	35.0996	9.32398	18.0377	31.6784	9272.2	126.915	89.0577	21.2027	43.1091	1132.01	57.8845	10.5736	26.4874	10.4964		0.041994	12660	73%	73%	74213
ata	69.0243	786.321	14.6876	23.9337	15.2295	4.9536	15.6508	1.60092	9.30245	15.6872	2991.2	67.6348	50.0728	9.90277	20.8971	428.28	27.1462	7.37429	13.5911	6.50483			4579	65%	65%	43644
atg	254.232	1991.11	61.7505	72.7452	20.9077	39.3392	32.9959	11.9035	94.1358	60.4739	484.237	6961.58	111.664	40.282	89.3167	211.722	66.3983	15.7833	36.3527	28.068			10685	65%	65%	65757
act	26.7917	109.918	507.133	17.9078	38.5197	4.12244	66.181	14.8791	46.1447	40.9549	80.8352	16.8763	6000.51	104.116	91.2007	143.818	157.741	61.9112	63.122	46.3131			7639	78%	78%	55254
acc	23.7847	96.6537	543.182	17.065	40.7163	5.58225	77.5306	16.7233	57.4079	57.9769	89.3149	29.1808	6938.86	137.944	104.473	163.079	162.619	50.4277	58.8105	57.6663			8729	79%	79%	56740
aca	18.0302	90.0004	322.134	11.9349	18.8901	7.14492	58.9235	8.45542	30.4343	34.5362	65.1883	21.9605	3700.39	84.8601	66.6707	106.132	105.994	31.0453	38.7509	33.5256			4855	76%	76%	45559
acg	19.4167	68.69	262.013	9.87556	17.9509	1.41163	42.8644	14.8327	26.3955	32.8416	48.6136	16.3091	3234.35	60.2403	46.5737	84.3367	77.3874	28.9836	33.6212	25.2949			4152	77%	77%	33283
aat	20.4248	43.5873	258.283	35.7689	11.5632	2.09234	37.2283	121.723	71.3235	68.9609	23.1461	9.953	120.778	6775.55	164.647	19.2533	31.2922	366.079	87.3335	172.011			8441	80%	80%	65053
aac	23.2228	50.023	403.475	62.1743	19.3033	6.07066	65.985	175.66	115.542	104.454	37.2062	15.6247	188.551	12288.8	244.869	28.8989	60.1578	525.989	118.903	240.02		0.0277778	14775	83%	83%	82059
aaa	11.7586	58.8105	73.6737	19.9536	8.87492	7.08796	70.5775	33.9503	135.76	713.755	22.9162	18.5442	63.5796	108.336	7797.9	25.2429	41.1403	46.0217	144.421	56.6913			9459	82%	82%	87493
aag	24.3788	122.215	135.113	36.5778	3.98424	15.7267	127.588	51.4599	291.173	1404.04	31.1134	24.91	121.639	188.261	17430.6	44.6633	84.6879	74.8457	272.058	124.947		0.0384615	20610	84%	84%	118898
agt	12.0915	26.2021	2591.35	17.3631	30.1455	5.0554	39.3415	24.9181	31.3883	47.2042	11.0628	4.85633	211.231	242.296	74.628	18.66	160.127	77.2445	53.5396	188.297			3867	67%	67%	40862
agc	9.39141	19.8386	1542.5	7.59974	21.612	3.5855	40.4071	16.9154	26.3756	37.7682	8.69216	4.30069	166.081	211.484	71.2376	18.4853	106.914	65.3561	40.3138	121.146			2540	60%	60%	37994
aga	11.826	69.9272	63.4856	23.7301	7.27252	14.9588	35.0987	51.6338	126.173	14106.6	20.7815	12.661	54.8878	80.4217	1335.27	21.3475	36.0155	25.2179	62.1933	42.5145		0.0294118	16202	87%	87%	66813
agg	5.58598	32.3374	27.0293	6.45943	2.6423	9.25879	17.1248	19.5377	59.8373	4489.97	8.77826	7.24331	20.9801	32.3971	599.108	8.88792	13.7958	15.7089	31.2485	20.0736			5428	82%	82%	32403
gtt	120.464	678.163	68.5964	56.4721	68.1676	8.63731	61.4676	7.74879	25.3758	18.7014	1333.34	59.8274	178.25	33.4246	46.385	7680.65	198.904	20.4341	54.748	26.1807	0.027027	0.0436975	10746	71%	71%	74489
gtc	60.8224	398.874	27.6756	24.8534	46.4723	7.25742	40.2291	6.0627	18.9831	11.3113	825.879	41.5016	101.927	13.7791	28.5733	4842.48	118.294	13.0978	29.0533	23.8378		0.03125	6681	72%	72%	45114
gta	24.4732	168.641	19.0648	8.9742	16.3479	2.82047	19.3934	2.86554	6.41663	10.5388	304.861	16.4735	39.5093	6.57204	14.499	1557.56	44.9563	3.59232	15.3092	10.1294			2293	67%	67%	24293
gtg	106.426	782.425	56.006	56.3296	61.1009	10.8411	69.3607	7.80901	27.2838	24.0514	1334.18	71.2562	156.862	30.5206	44.4501	7169.92	241.143	18.5574	60.207	32.268			10361	69%	69%	70591
gct	32.3029	138.949	689.31	31.6128	97.0916	12.1957	202.229	14.4324	58.126	31.2421	67.7424	26.5145	206.929	63.487	78.5215	242.927	8708.93	58.9738	115.975	373.482		0.0294118	11251	77%	77%	71335
gcc	31.4539	118.689	610.318	22.1469	80.9123	5.94665	183.302	10.9134	57.0114	28.9483	56.3713	26.0652	183.11	51.5585	100.377	222.019	8292.29	44.0094	115.957	316.566		0.0384615	10558	78%	78%	60457
gca	23.7274	100.698	447.402	21.1787	53.8905	5.02151	161.101	9.41948	34.0223	24.6331	43.1469	11.7042	123.999	45.0917	63.1384	141.784	5194.45	35.9108	76.2214	240.464			6857	75%	75%	52787
gcg	19.3376	56.1785	265.034	10.1753	36.2089	1.04211	91.5974	4.90575	26.5279	21.7548	31.4817	7.09668	84.4766	20.6911	31.6082	89.4231	2964.49	17.9519	42.77	140.251			3963	74%	74%	29067
gat	12.7187	23.2168	168.379	25.7726	7.08796	5.77484	63.4916	42.3048	82.6751	39.5648	12.7226	3.94689	62.6243	501.947	88.9037	21.1066	55.1638	16049	1082.93	150.652		0.0166667	18500	86%	86%	98753
gac	11.6186	18.3965	132.318	18.5235	5.95255	4.29395	61.8834	35.8138	70.1258	33.6389	8.27878	4.54998	50.396	477.148	75.2694	15.5993	42.8002	14139.3	920.009	147.027		0.0494118	16273	86%	86%	80677
gaa	14.2443	46.8211	87.5363	25.0624	2.3359	3.3674	70.7167	28.1412	268.971	48.0848	19.8785	9.55515	45.1135	80.3943	174.835	29.2483	65.1509	786.2	10624.6	89.6548		0.040107	12520	84%	84%	94971
gag	11.5063	57.2986	117.573	23.5402	3.03004	5.67886	115.461	37.2147	418.173	62.421	23.3009	10.1451	74.0214	116.833	246.634	46.8771	95.4932	1065.65	16313.4	107.76		0.00980392	18952	86%	86%	111323
ggt	22.5645	27.0978	299.122	11.3076	23.2994	5.0796	57.4842	17.1934	33.0185	43.0872	12.9104	5.91979	53.5945	159.636	56.4455	25.228	383.812	117.642	70.3599	20047.1	0.0549803	0.0131482	21472	93%	93%	62135
ggc	11.6294	9.58928	151.394	7.49106	15.0523	2.24623	33.9586	12.8999	17.6137	30.5299	5.63305	2.71161	26.8776	105.569	44.9554	9.13106	183.499	73.7078	45.8857	8714.62		0.0042735	9505	91%	91%	38595
gga	24.1256	28.0554	297.352	14.5964	25.0122	4.14178	56.8573	21.6597	30.4443	48.0914	8.42043	9.4723	56.1074	184.268	78.3698	23.5292	341.509	111.462	75.0311	17325.5	0.015873	0.00879159	18764	92%	92%	61299
ggg	6.42145	9.95593	85.5173	3.69977	10.6234	4.67892	13.3027	4.71301	9.204	14.1474	2.30082	1.61431	18.2312	53.4776	30.7056	9.56778	108.426	39.1034	27.8177	4696.49		0.00473934	5150	91%	91%	24217
