# Supplementary material for: Evolutionary instability of CUG-Leu in the genetic code of budding yeasts
Source: Nat Commun. 2018 May 14;9:1887. doi: 10.1038/s41467-018-04374-7 (PMC5951914; doi:10.1038/s41467-018-04374-7)
Supplement: Supplementary file 4 — Supplementary Data 2 [file 41467_2018_4374_MOESM4_ESM.zip › Data_2_Blast/BLAST_Lachancea_kluyveri.xls]

## Sheet: Lachancea_kluyveri
Lachancea_kluyveri
	F	L	S	Y	C	W	P	H	Q	R	I	M	T	N	K	V	A	D	E	G	*	X	Sum	Universal %	Largest %	All codons
ttt	25476.3	692.457	56.8032	860.107	30.9914	70.6	11.053	30.2808	12.5949	12.1388	157.431	66.5578	30.1651	20.974	15.861	104.593	33.4942	12.5708	11.4827	14.3792		0.17048	27721	91%	91%	102289
ttc	18243.4	462.242	51.5503	599.496	21.7491	49.9959	15.4521	25.283	8.30171	6.15814	127.044	48.0835	18.491	13.9398	10.5232	74.5323	27.2365	8.258	8.68689	10.4746		0.0586933	19831	91%	91%	63415
tta	205.869	16961.9	37.8102	27.7847	13.3026	12.3903	15.8882	9.90745	23.2876	12.9842	435.166	219.421	36.6885	12.0565	18.0893	199.11	34.4636	7.09386	11.7242	8.0054		0.0421739	18303	92%	92%	65332
ttg	346.573	30668	57.4105	47.1901	29.0426	22.1275	24.7003	14.1824	39.5283	24.8968	728.212	394.195	57.3531	20.9101	35.1025	340.758	53.572	10.4711	22.0407	10.6567	0.0285714	0.050439	32947	93%	93%	97824
tct	30.73	30.2822	12023.7	15.6343	49.2659	1.8555	108.972	12.9811	24.2079	16.2281	14.0068	7.46382	303.374	81.7074	30.3476	20.3392	408.95	34.7831	25.8455	75.3114			13316	90%	90%	81033
tcc	21.193	23.6855	7752.47	10.4147	32.6662	1.12391	68.5723	8.23385	19.4825	11.3559	7.05535	4.8074	194.922	52.2952	21.3616	16.5928	246.007	23.3748	16.31	45.0238	0.0232558	0.0294118	8577	90%	90%	50953
tca	11.0544	34.1334	5103	7.75563	18.2741	3.78949	85.3426	5.20071	14.9274	5.66694	9.02714	4.88822	141.617	40.1458	13.5733	9.38161	180.654	17.2102	13.2022	32.1537			5751	88%	88%	47540
tcg	6.96204	23.4567	3859.75	5.01533	14.8236	4.90678	49.449	4.5745	9.92933	7.4824	5.23695	4.6808	108.457	26.1987	14.112	7.82679	145.21	12.2776	7.8634	19.7844			4338	88%	88%	31848
tat	641.288	66.803	41.8207	13833.8	23.9527	40.331	15.8968	120.216	20.3708	12.3895	32.0322	9.90529	17.0827	31.8319	15.4477	24.5451	16.9779	15.8709	11.8805	9.44333	0.116485		15002	92%	92%	55255
tac	825.065	93.8183	38.2571	19037.1	30.6579	60.1128	10.8936	165.555	20.2504	17.8226	42.1924	14.7282	21.2679	41.9589	21.5861	32.7589	20.3061	16.4181	14.903	12.12	0.217077	0.03125	20538	92%	92%	61335
taa
tag
tgt	23.8553	45.9728	112.885	36.7445	7677.24	7.18791	5.43015	4.73121	2.73995	12.7159	24.5298	7.06903	40.3807	12.4181	5.0552	54.6894	85.2019	7.84414	1.91125	26.2952	0.0348485	0.0655136	8195	93%	93%	33165
tgc	16.6319	32.7538	81.3751	23.4236	4820.4	7.53056	3.33294	3.36703	3.99953	6.67921	17.3295	4.88073	27.4451	10.7016	2.79838	35.2973	51.8604	3.17476	2.77571	19.2477			5175	93%	93%	23528
tga
tgg	185.728	95.7168	27.0973	157.572	19.3977	17904	5.63431	9.81292	13.1134	24.108	26.83	15.2857	16.3851	12.1936	15.666	21.7794	15.8775	8.13518	10.9143	18.3084	0.393282	0.0545058	18604	96%	96%	36821
ctt	122.287	6300.51	14.4806	13.075	8.11968	5.70424	12.0967	3.8552	8.75152	6.52096	232.53	91.2981	15.3591	6.01581	8.14576	93.308	15.8696	2.56472	5.38818	5.0911		0.0322581	6971	90%	90%	42320
ctc	92.2343	3354.9	10.3862	7.91018	4.17657	2.63679	11.2758	2.82396	7.05671	5.13342	127.006	49.4644	9.17812	4.17279	4.59937	48.7887	8.61805	1.19994	2.01903	1.40388		0.0142857	3755	89%	89%	25958
cta	155.283	12645.7	24.5789	25.7703	10.4091	10.151	20.8133	5.57898	20.0693	10.7021	335.963	166.906	23.5213	9.30807	13.7247	150.424	27.948	3.70201	8.85625	3.52928	0.0263158	0.00404858	13673	92%	92%	48830
ctg	168.35	12585.5	29.0957	23.1123	10.3201	9.06163	16.7835	6.59372	19.0597	10.063	331.854	177.55	27.8898	8.94189	14.6467	159.257	25.3949	2.88922	8.99049	5.60319		0.0763231	13641	92%	92%	50321
cct	9.52563	47.701	142.162	8.32828	5.15834	1.39907	12506.8	16.4505	35.1848	21.4457	20.1179	6.7101	50.1064	25.9425	39.57	31.9563	106.882	25.9977	34.2587	25.263			13161	95%	95%	42262
ccc	10.3609	22.139	78.2541	5.01347	2.64885	0.639444	6608	9.57705	18.6982	11.2641	10.6416	5.47001	27.7573	17.7784	20.3774	17.6414	59.8754	13.217	16.1902	11.4572			6967	94%	94%	23983
cca	14.4393	63.9613	207.531	14.5908	7.8041	2.63724	20691.4	23.6802	58.8576	30.2265	32.3063	11.389	85.8761	36.5432	62.712	54.4794	180.64	39.1865	56.6211	39.0388		0.0608295	21714	95%	95%	59813
ccg	6.00341	25.9779	73.7563	4.11014	4.13467	0.639866	6343.14	10.3971	20.5608	11.7837	10.1991	4.37492	27.3267	14.4341	20.5512	15.6401	56.2843	15.7493	15.224	13.6991		0.00990099	6694	94%	94%	22152
cat	24.9415	18.2572	29.3842	144.283	5.58817	3.43303	22.2827	7799.05	87.841	52.9682	8.2656	4.07904	12.7765	95.3447	23.9132	6.053	9.66113	28.0104	20.4471	16.421			8413	92%	92%	42478
cac	25.708	18.3626	26.0374	152.767	3.58775	1.49992	14.2909	7288.95	82.6953	52.6434	7.09037	1.91261	12.7372	108.434	26.2034	6.34477	9.23409	25.2617	18.4427	12.786		0.0154442	7895	92%	92%	37800
caa	7.61632	61.1451	64.6365	18.2199	2.77427	1.78513	47.297	109.781	11699.7	80.6894	15.4468	19.3532	38.4628	60.6409	154.024	21.3592	35.5324	31.6688	277.528	20.2415		0.0669643	12768	91%	91%	82577
cag	5.18098	43.2796	42.9777	11.1188	2.43818	3.47334	31.9858	58.0772	7243.34	59.8955	10.9779	12.4281	23.675	37.7715	108.264	11.4536	21.381	21.7277	173.467	12.0145	0.0446868	0.0294118	7935	91%	91%	54758
cgt	4.0989	18.2266	19.004	8.87507	5.47263	2.06508	9.91778	31.8934	24.7872	6689.81	6.40866	4.19234	15.564	17.8417	174.333	6.18908	11.5476	4.73706	11.0649	15.9112		0.0555556	7082	94%	94%	26583
cgc	1.9433	9.53726	10.3216	6.44814	3.61802	0.631766	9.07954	19.8752	13.7012	2098.15	2.83385	2.35504	5.74321	9.69546	76.7276	2.09902	3.15545	3.11533	6.10444	7.85986			2293	91%	91%	15837
cga	0.485428	5.24815	5.82681	1.68276	1.00561	2.50021	4.24071	4.75123	16.3144	941.896	1.33043	1.01873	2.54537	3.27872	50.863	0.990595	2.73049	1.05171	4.35292	2.88621			1055	89%	89%	12780
cgg	3.20859	4.16116	3.62892	1.90979	0.766361	2.08367	3.50253	5.48213	14.0012	1242.45	2.10731	1.0289	3.69514	6.66174	68.1237	1.71064	1.91476	2.83519	3.75841	2.9662			1376	90%	90%	11213
att	62.4082	657.069	16.4999	12.2521	8.56912	4.53076	7.32709	2.46089	6.68211	7.50018	13103.4	114.642	66.8457	10.2244	10.2633	890.955	24.8166	5.19391	8.11761	6.20039		0.0196078	15026	87%	87%	84579
atc	53.5004	533.544	14.7526	10.7104	8.09612	2.36832	7.23564	2.99036	7.66955	7.65454	11775.9	86.5102	54.6402	8.23559	6.67276	724.289	27.7128	3.06347	4.78689	3.65646			13344	88%	88%	67985
ata	25.5509	387.952	5.58533	8.20105	3.15264	2.962	3.45974	0.795375	4.43501	5.41115	3611.02	51.4658	26.0744	6.44689	9.97179	266.703	10.4636	2.68598	2.48653	2.18037			4437	81%	81%	46613
atg	62.6918	926.039	30.9298	11.8474	7.88941	7.28519	8.96395	5.763	29.7693	15.6467	230.979	10122.7	60.5972	13.888	30.2805	99.9459	25.8363	4.86137	9.01075	7.02585			11712	86%	86%	61616
act	10.4152	36.9473	361.017	4.88437	19.2332	0.804243	26.0101	5.47569	17.6756	14.0029	66.1485	15.1179	9519.31	68.6862	25.8674	87.4254	122.258	20.2807	21.2183	15.2217			10458	91%	91%	63578
acc	9.19935	34.6973	301.853	7.7207	20.3416	1.4692	28.0357	4.43044	12.8465	12.1474	51.4257	14.941	8269.31	51.0972	30.6218	79.6037	92.2647	15.6682	16.1164	19.1674		0.0377358	9073	91%	91%	52649
aca	7.2986	32.8928	269.64	4.47975	12.8245	1.67479	25.8867	6.60407	10.8761	16.6551	47.6959	16.2988	5984.3	43.3262	33.5092	57.1747	78.2032	12.6781	20.6244	12.354			6695	89%	89%	54728
acg	3.22168	17.8432	138.482	2.7926	8.93843	0.464397	13.2003	2.20678	6.4735	9.93232	32.2565	12.8747	3165.49	27.6109	17.1422	32.8283	42.2013	5.7261	7.8629	6.4551			3554	89%	89%	28448
aat	9.56214	15.3496	228.437	31.9967	8.21086	1.44814	16.5027	87.7664	39.2697	33.5718	19.0261	6.61958	101.446	11500.9	96.2064	15.2735	31.0251	308.669	39.0352	89.673	0.0344828		12680	90%	90%	79631
aac	13.1917	21.1491	285.872	29.4005	14.3649	1.1591	17.6109	109.272	57.3857	42.2366	22.7707	8.73171	120.371	16103.8	119.088	17.686	37.6876	346.91	50.2678	117.972		0.0320826	17537	91%	91%	89337
aaa	7.17009	45.1834	91.5858	15.6379	3.98287	3.60589	30.9575	31.0785	167.601	818.009	26.166	25.1122	80.9409	138.267	17393.3	32.2246	44.0766	33.68	144.779	41.6375		0.0445633	19175	90%	90%	127638
aag	7.52472	46.4497	93.3407	13.7714	3.75223	2.20153	42.1992	34.3485	174.343	802.979	28.541	23.7717	80.4656	138.821	19176	28.8077	50.5579	35.0838	117.544	36.5025		0.0344828	20937	91%	91%	101983
agt	5.16627	8.66004	4004.62	6.6334	24.8644	1.51613	12.8174	8.15921	8.89669	15.1969	7.30242	3.26955	145.098	142.237	24.0613	8.17554	90.2228	35.249	14.0674	124.756		0.03125	4691	85%	85%	45004
agc	1.889	6.12635	3034.99	4.78947	19.5107	0.164022	11.01	9.2055	10.0867	17.7372	6.36269	2.00532	108.544	161.111	26.6532	6.49994	70.4948	33.6184	15.0431	99.1313		0.027027	3645	83%	83%	42464
aga	6.75726	32.6788	51.4108	13.5682	5.61487	5.22021	13.8989	29.0339	65.2512	17548.7	19.4173	13.3661	41.1075	48.8302	836.986	17.2334	23.2617	11.3008	32.4002	31.8845	0.0371517		18848	93%	93%	65277
agg	4.25657	17.337	28.0987	7.47916	3.16106	3.03962	7.60913	15.7215	37.1945	7529.7	9.78393	7.65903	23.4294	25.7752	509.082	10.248	12.3808	4.74015	13.4986	14.6711	0.058584	0.072337	8285	90%	90%	34852
gtt	27.2766	238.325	26.2984	11.7462	38.2296	1.35089	15.9922	2.54414	5.88044	4.71296	952.249	44.9553	99.851	11.4689	10.767	11537.1	146.097	9.36301	16.7029	11.0212		0.0232558	13212	87%	87%	75245
gtc	21.2415	144.726	16.0724	6.26184	22.3969	1.75146	14.7462	1.58156	3.81752	3.34149	664.048	25.0038	68.9018	7.36735	9.24131	7586.85	105.26	4.97364	8.40022	6.01914			8722	86%	86%	47084
gta	14.5829	128.314	8.12823	4.51995	15.2562	0.238464	8.79164	2.64442	5.40788	2.52924	306.253	20.4052	37.6685	3.67765	4.75745	3299.83	58.4189	2.86918	7.00647	3.6415	0.0204082	0.0416667	3935	83%	83%	36776
gtg	20.0819	180.584	12.1875	5.06443	15.9904	1.21765	10.2451	1.3578	3.64415	2.858	440.118	25.5788	40.3798	2.05955	7.24416	5035.57	69.0637	5.42716	10.2602	5.03837		0.030303	5894	85%	85%	43354
gct	11.0527	36.913	400.655	6.361	48.239	1.09248	73.645	6.63129	16.1536	9.10089	31.1496	12.164	132.606	19.6272	21.3537	149.296	11992.2	20.2195	28.8555	194.684			13212	90%	90%	63771
gcc	12.5975	30.9876	317.342	6.3411	39.9758	1.65563	56.3578	3.99709	10.1886	5.97317	30.7609	7.99937	83.5665	12.9636	11.6	120.857	8696.41	11.3517	22.8891	154.156		0.0322581	9638	90%	90%	46505
gca	13.8754	35.8171	311.981	7.34837	31.0909	3.09935	71.6068	6.27212	14.9659	9.55647	22.6423	9.98286	92.3284	13.4163	21.441	107.444	7914.27	16.5543	29.2621	146.049			8879	89%	89%	51261
gcg	3.92838	19.3148	130.395	1.9111	15.2949	0.401574	41.863	1.1215	4.38968	3.25743	10.4604	5.81243	45.4145	4.9579	5.73519	54.21	3183.19	5.34252	14.1668	62.799		0.030303	3614	88%	88%	22787
gat	9.40793	13.6082	116.795	16.626	5.17754	1.44334	22.9385	36.7134	44.2999	15.7059	13.3852	4.31261	44.6082	427.642	41.2032	16.9342	45.3959	21972.8	688.01	109.966		0.0717035	23647	92%	92%	97561
gac	6.4887	12.1901	90.4532	13.0262	3.9674	2.31606	16.6399	29.1653	37.0983	13.7933	9.94021	3.86576	37.4239	341.851	34.097	12.6086	35.265	17361.5	519.482	86.767	0.0120482		18668	93%	93%	74450
gaa	9.21614	36.3292	90.7421	15.6071	2.79507	2.71251	32.1668	25.2538	318.94	38.9588	26.0705	10.2137	58.2428	77.8881	168.252	50.0758	95.8801	768.071	23218.7	77.8412		0.0273002	25124	92%	92%	128593
gag	5.11095	20.9483	53.3391	8.58614	2.26692	1.90939	21.2076	16.0471	196.474	29.0106	14.6333	6.12824	33.6696	48.0742	101.864	27.4734	54.3669	467.61	13320.6	43.6167	0.025		14473	92%	92%	74899
ggt	14.2768	22.0544	275.454	11.148	28.1996	5.86934	32.2377	22.4218	28.0598	38.164	14.289	9.64073	57.5308	183.641	59.3218	26.7965	335.273	128.077	68.9887	32283.5	0.0361799	0.00515464	33645	95%	95%	73003
ggc	10.0283	13.8394	160.68	7.43496	13.1842	3.09847	22.6537	12.3087	17.7258	28.4871	5.87494	4.15198	30.9959	114.656	35.644	12.0392	161.452	77.875	40.2597	14159.5	0.027027	0.118687	14932	94%	94%	43222
gga	3.73409	8.08643	90.7817	3.30997	9.21665	2.52419	8.4789	5.8883	9.96247	18.3053	4.25394	3.27842	16.7277	51.6772	21.1776	7.90366	91.0916	39.321	39.27	7405.98	0.016129	0.0108696	7841	94%	94%	31220
ggg	4.393	5.02432	71.3527	4.50565	7.25764	2.14531	7.26465	5.41052	8.62297	11.922	3.25604	2.25728	8.94984	39.3703	13.5868	5.01209	75.5327	28.8468	23.337	6128.91	0.0408163	0.00649351	6457	94%	94%	21609
