# Supplementary material for: Evolutionary instability of CUG-Leu in the genetic code of budding yeasts
Source: Nat Commun. 2018 May 14;9:1887. doi: 10.1038/s41467-018-04374-7 (PMC5951914; doi:10.1038/s41467-018-04374-7)
Supplement: Supplementary file 4 — Supplementary Data 2 [file 41467_2018_4374_MOESM4_ESM.zip › Data_2_Blast/BLAST_Lachancea_meyersi.xls]

## Sheet: Lachancea_meyersi
Lachancea_meyersi
	F	L	S	Y	C	W	P	H	Q	R	I	M	T	N	K	V	A	D	E	G	*	X	Sum	Universal %	Largest %	All codons
ttt	17735.9	631.074	51.5811	981.277	29.192	61.1923	15.8913	34.7486	9.98328	10.1816	131.446	49.5668	28.023	16.975	12.6696	74.933	27.5651	8.81326	9.27871	15.6488	0.00689655	0.0437303	19936	88%	88%	75611
ttc	21805.2	718.807	56.245	1099.38	29.7918	86.627	18.1981	33.5596	13.5821	9.89466	154.282	58.4401	26.982	19.9294	15.5967	86.997	31.1526	8.77175	12.629	14.908	0.0146017	0.025641	24301	89%	89%	73287
tta	136.038	6264.21	26.29	25.5255	6.82166	6.61409	10.679	4.07171	14.4697	9.12835	226.346	95.9992	15.3382	7.96909	9.76981	81.5246	15.2253	3.36639	8.08537	2.52915			6970	89%	89%	35522
ttg	349.604	21769.6	50.0292	53.0594	21.0273	21.8759	33.6115	12.4019	35.2954	23.4251	628.682	331.874	51.4637	18.2095	34.7206	273.325	48.4468	9.45616	23.0622	10.6671	0.0285714	0.0919536	23800	91%	91%	80328
tct	33.0311	37.5899	7641.07	16.0756	33.8594	2.85531	124.726	14.176	22.305	14.7733	11.9044	8.57887	271.932	69.1787	25.2711	14.7821	294.738	35.2222	29.7238	61.2114			8763	87%	87%	61387
tcc	17.3488	25.9277	6582.44	10.741	32.4929	5.15391	112.601	7.98284	14.2619	10.1753	10.5376	7.23395	225.788	50.7504	22.8832	15.5483	247.135	19.0745	15.0649	45.796		0.0606618	7479	88%	88%	46562
tca	15.6094	31.1834	4461.71	7.88687	19.9242	1.20126	94.4376	6.12793	17.0074	9.61547	7.27543	6.5745	177.577	43.3859	17.4712	14.4212	185.463	21.6824	14.7248	27.7185			5181	86%	86%	50768
tcg	13.5874	38.3434	7046	12.3236	32.0148	4.78811	114.698	9.0433	18.5585	11.4986	7.7828	6.53416	235.315	61.839	18.8409	12.6298	250.419	28.292	25.879	57.6161			8006	88%	88%	50875
tat	635.968	77.2965	25.3881	9996.85	20.7188	44.618	9.71778	101.521	18.5893	14.0676	25.0009	8.2304	13.9656	28.4414	10.6105	20.7964	12.9307	12.1842	11.8311	6.21039	0.0601208		11095	90%	90%	41639
tac	1018.64	109.097	44.5376	19213.9	30.3069	80.0684	15.1973	170.045	22.9787	21.6302	44.3255	15.45	23.4954	45.959	23.8967	37.6705	19.4701	14.9007	17.115	10.1054	0.103011	0.0958333	20979	91%	91%	57877
taa
tag
tgt	34.23	46.4273	122.418	46.1997	5414.62	8.18756	9.94395	4.49102	5.14879	11.9338	19.3555	7.13176	45.7235	14.7765	5.87176	48.6505	67.0353	7.00803	3.78126	28.0474		0.0163934	5951	90%	90%	28425
tgc	35.456	50.0743	125.44	58.4259	5776.14	15.201	10.2424	5.0695	4.77352	16.6704	28.5129	6.22539	41.338	18.9035	6.38019	62.6181	82.2296	7.79399	3.21937	36.2838			6391	90%	90%	26941
tga
tgg	180.345	109.135	26.641	163.958	18.6032	16319.8	7.97615	10.4965	11.3019	20.5398	22.8759	15.0767	15.422	8.82248	14.285	19.9438	16.6123	7.10857	10.1866	23.5546	0.201323	0.0936262	17023	95%	95%	36060
ctt	220.855	11336.4	27.5169	36.3548	11.5866	15.7927	17.8085	7.06288	20.8456	13.7779	417.554	157.655	28.4207	10.4212	17.2606	155.466	22.308	4.4544	12.0751	7.33606		0.00471698	12541	90%	90%	54259
ctc	220.481	10407.5	23.8973	37.9928	11.5826	9.57719	23.0743	7.49524	20.7926	12.3087	349.026	156.378	26.5085	7.80731	18.2089	144.381	22.0718	4.47302	7.94788	6.43406	0.0294118	0.0117409	11518	90%	90%	48326
cta	156.581	9317.49	21.0553	22.6763	9.06862	7.13699	16.6898	6.15231	20.5693	19.7833	299.434	133.559	23.1135	6.22174	16.1985	123.385	19.8381	4.55318	11.9706	4.5063		0.0196078	10240	90%	90%	39860
ctg	273.587	16702.8	36.0103	56.5098	15.3464	17.9778	29.3949	12.1944	37.1796	26.5363	505.097	245.691	42.2525	13.0071	27.2866	232.154	33.1373	6.21208	15.2754	7.20671		0.100366	18335	91%	91%	63052
cct	10.2236	47.6021	140.694	8.10177	4.6698	1.25593	11879.5	13.5851	32.4416	22.4471	18.9369	5.87294	46.4613	23.6312	42.4589	32.8443	112.514	23.1785	32.1622	28.4456			12527	94%	94%	39313
ccc	8.76224	36.2268	108.505	6.43589	3.82826	0.8881	9479.79	12.9907	28.68	21.5338	15.5606	4.6106	44.4063	16.3888	35.4796	26.0389	81.3249	23.7236	24.6121	21.1857		0.0285714	10001	94%	94%	31858
cca	9.97213	48.2829	158.394	11.6199	4.962	2.06899	13646	18.2974	50.5317	19.847	17.0524	6.85172	54.6947	25.7968	51.1993	34.144	120.679	27.215	37.4486	25.9365		0.0185185	14371	94%	94%	48110
ccg	6.00673	26.446	81.6031	5.23547	2.39893	0.642945	6610.25	7.23673	24.2124	16.0162	10.3162	4.60409	28.7154	12.7763	20.761	17.8358	61.1908	13.4345	19.0086	13.262		0.0466965	6982	94%	94%	24086
cat	36.7976	32.5432	30.6084	193.035	7.55499	3.88105	21.4888	6170.86	122.166	52.9362	7.41692	3.3733	16.9185	125.497	30.3393	7.82392	9.85132	31.4243	26.7822	17.7011			6949	88%	88%	39197
cac	34.9246	28.3167	40.9931	241.729	5.20218	2.14857	24.4255	7624.88	118.513	49.8847	8.97965	4.9061	18.3095	153.863	40.9997	7.95321	8.78621	45.7313	27.9944	17.4514		0.00769231	8506	89%	89%	42570
caa	9.78239	88.6534	61.8439	26.8425	4.80698	5.25922	48.9733	115.796	9018.38	102.452	14.9344	18.8269	33.8578	66.8565	263.507	18.2287	32.1349	46.9261	332.004	26.8576	0.0102041	0.0647858	10337	87%	87%	75085
cag	8.19471	76.2677	56.9846	21.6225	3.31677	3.32694	48.6912	93.9371	8375.75	106.477	11.736	18.5815	36.8076	69.3895	222.106	17.5763	31.936	39.0756	342.399	26.7558		0.0692951	9611	87%	87%	61259
cgt	3.17074	21.5943	19.1802	5.98904	7.45817	2.29932	13.5798	35.1616	34.5608	6275.96	6.38352	4.35893	15.1218	25.9746	266.673	5.3886	9.41108	5.60181	17.2856	14.8035	0.015873	0.0277778	6790	92%	92%	29136
cgc	3.08224	16.2863	22.2659	9.94463	4.37797	6.47399	13.7506	37.6305	36.432	4164.72	5.10322	4.7882	14.3147	23.911	277.763	3.86487	11.1077	4.7676	12.102	16.2912	0.0181818		4689	88%	88%	27102
cga	1.68338	11.7402	14.224	7.44484	3.38388	2.27026	10.1056	18.5418	44.6086	3121.54	4.21775	3.13827	10.0681	11.2355	228.136	4.13475	4.67603	3.60975	5.92172	12.3189			3523	88%	88%	24977
cgg	2.92862	13.4854	10.5645	4.35707	1.65574	4.32976	7.58605	9.41856	45.4896	2856.72	3.82223	3.1384	9.64898	8.57718	191.668	3.36191	6.30627	2.01767	9.76329	6.16246			3201	89%	89%	16966
att	88.6606	836.229	24.381	15.158	10.6427	3.36459	16.7351	5.5904	10.8853	6.09951	10237.5	103.935	63.2871	19.1272	15.1787	794.152	32.958	7.15369	8.58677	4.35734		0.057423	12304	83%	83%	69259
atc	70.1498	796.147	18.286	19.3247	8.51926	1.52741	15.7115	1.92936	7.2111	8.69693	11381.6	94.4387	72.7218	15.0868	14.9787	827.663	29.2839	3.09972	7.98079	4.62995		0.00980392	13399	84%	84%	65483
ata	36.2844	489.428	7.78447	6.41727	4.84443	0.529739	7.34345	3.56042	5.60828	9.59154	3941.17	61.6232	33.2052	6.52726	9.68737	323.042	15.3478	4.48783	5.5222	0.997585			4973	79%	79%	40092
atg	114.976	1490.18	47.2812	22.7914	11.3167	14.9925	19.9041	3.42562	41.4497	22.7766	377.699	9307.88	71.2871	20.3355	55.6909	149.075	34.0178	4.05516	22.4026	14.4586			11846	78%	78%	60422
act	12.3794	49.5774	343.123	10.9645	14.3811	3.98311	36.4835	7.11521	13.8827	17.5499	75.9918	16.6578	6809.83	80.9564	50.8376	94.0347	98.3112	17.0389	19.8239	23.0608		0.0163934	7796	87%	87%	51070
acc	11.277	53.3155	350.165	13.5367	15.4585	2.14532	48.6646	7.46863	17.4808	21.4498	65.8004	15.3029	7730.71	71.2437	47.247	90.2456	106.412	21.8969	27.0906	25.0927			8742	88%	88%	48995
aca	5.84337	42.7473	294.57	6.04306	10.8445	1.77084	37.2539	4.22447	18.4824	18.1765	57.8528	21.6395	5552.96	54.6977	50.4396	74.1383	82.5492	13.4786	15.0059	15.2497		0.03125	6378	87%	87%	49937
acg	9.34665	44.8202	259.411	4.54433	12.4157	1.97476	23.7916	5.06922	12.4723	17.581	44.9508	24.4959	4857.52	48.6784	32.4918	64.0743	74.4284	17.3181	14.8531	19.7606			5590	86%	86%	37319
aat	7.63869	25.2406	215.24	39.1634	11.4339	1.38556	15.8195	87.0893	39.6994	33.8123	15.6091	6.68715	101.083	9819.87	126.101	14.4274	34.0719	339.647	50.8866	109.069		0.0243902	11094	88%	88%	68574
aac	12.2006	29.51	304.296	43.8119	13.3912	1.8265	24.3984	144.582	68.0625	51.9172	25.744	9.71667	135.945	15235.8	145.854	18.0739	40.6365	468.471	67.0243	172.684	0.0232558	0.0391865	17014	89%	89%	80675
aaa	6.86037	50.8831	97.2401	13.5574	4.75516	7.65924	43.3467	37.1276	174.552	861.499	29.7048	23.953	82.2395	151.106	16433.7	31.6564	44.4971	37.0798	147.734	60.7982		0.0344828	18340	89%	89%	109524
aag	7.93476	52.6071	87.0958	13.5663	2.63802	2.40365	39.2007	35.5659	174.221	762.961	26.9122	27.475	82.6342	157.985	17012.6	27.2782	45.8149	38.1986	133.894	47.9942			18779	90%	90%	87593
agt	4.30239	9.96276	2942.84	12.5647	31.903	1.21552	17.443	7.82217	13.1025	24.7361	6.46744	2.7476	154.813	188.025	38.0955	7.92847	67.8579	48.6604	16.4484	106.067			3703	79%	79%	40382
agc	6.69987	13.0586	3292.25	12.6805	31.3212	1.10972	20.9766	10.8591	16.1011	33.7837	8.83145	2.23689	214.748	248.193	41.6123	11.2897	86.0869	64.5319	29.6242	132.003			4278	76%	76%	50291
aga	6.20801	30.8724	44.965	13.4471	4.96711	4.42619	18.1834	29.654	66.8041	13269.6	17.2549	12.7775	33.5652	44.5233	940.001	15.0755	20.0516	9.77755	29.903	26.9478		0.0128205	14639	90%	90%	53669
agg	2.22271	8.48088	16.7359	2.71227	2.2165	2.62073	5.7047	11.491	25.9086	3766.49	5.30573	4.09244	13.5272	19.7865	408.255	4.56894	7.35719	5.22638	12.7532	13.4569	0.0829346		4339	86%	86%	22810
gtt	53.5699	331.155	21.9863	17.7739	23.4187	0.487123	26.9855	2.44614	7.91444	3.54851	908.67	33.5092	93.9758	12.7017	11.5096	7399.78	125.825	7.70538	15.7417	12.2922			9111	81%	81%	57670
gtc	47.2457	302.761	22.7522	12.4013	24.9961	4.13023	23.6598	2.75582	7.84285	7.45899	843.206	34.0216	69.3961	10.9214	16.1442	7110.24	117.981	8.80565	14.1646	13.0574		0.0545058	8694	81%	81%	50448
gta	22.5772	197.313	9.7861	4.00615	9.52656	0.189966	14.8072	2.64799	2.98061	2.93355	418.917	19.3176	50.5458	2.8669	8.27433	3042.3	53.5399	3.07448	18.7738	5.61912			3890	78%	78%	31027
gtg	39.9564	399.02	22.3234	14.4653	29.3096	3.16345	20.3826	2.13491	6.66304	8.45211	916.314	52.05	94.6037	9.47722	14.9526	7970.81	129.367	5.79471	24.6001	15.1567			9779	81%	81%	58373
gct	15.072	56.1219	433.811	12.9074	42.1893	3.11613	127.464	7.67895	16.9094	10.5054	39.2419	11.2813	126.907	29.0644	27.6289	179.337	8888.98	24.5052	47.0837	190.126		0.068287	10290	86%	86%	61768
gcc	17.3739	57.4894	449.142	9.38349	44.56	4.6479	134.068	6.48749	13.4206	11.7047	41.3591	12.4942	140.467	19.5866	34.4254	176.798	9517.44	22.5425	48.2799	214.331			10976	86%	86%	54667
gca	10.2056	58.1225	358.993	8.59718	31.2321	4.07261	128.359	4.62515	19.2377	9.83424	34.005	13.8368	107.207	23.5837	25.8922	130.89	6434.8	18.1043	53.3955	171.002			7646	84%	84%	51541
gcg	9.22484	44.1917	265.869	5.93437	26.0744	2.23517	74.6614	2.38799	8.0549	9.3301	22.7734	6.88233	81.547	14.6619	24.8609	99.4548	4726.07	17.7486	33.6504	111.384			5587	84%	84%	36220
gat	6.91824	11.7352	95.3953	12.1307	3.78949	1.74293	30.2591	34.7777	38.5906	15.632	12.9822	3.09971	43.3046	366.046	35.3985	11.0444	34.0257	15623.1	684.319	93.7139		0.02	17158	91%	91%	75497
gac	8.9275	14.5771	126.375	21.9402	3.64505	1.97896	33.6847	36.0448	52.3822	19.7393	13.8541	4.54176	48.6736	456.029	47.4899	16.1254	49.429	20530.3	861.971	127.217	0.0111111	0.0163934	22475	91%	91%	87732
gaa	9.04351	32.5226	79.7739	12.3648	4.45512	1.83149	43.8695	24.2994	291.306	40.9373	23.3821	7.75173	50.2634	85.5941	165.418	42.0569	72.9612	784.362	18057.3	85.5046		0.0274819	19915	90%	90%	103436
gag	8.74809	28.4978	68.9848	12.2673	2.01182	3.19257	37.631	20.4196	254.255	32.4005	16.2267	7.39078	48.5063	68.1233	127.004	37.1267	66.593	662.569	15647.5	56.5494		0.0263158	17206	90%	90%	83251
ggt	11.0012	15.2466	194.893	8.27055	16.3211	4.39138	25.5473	15.2915	18.2182	33.1342	9.98266	7.22644	32.7538	115.724	41.9819	20.2239	243.447	88.6202	50.6871	20303.9	0.0647773	0.0375	21257	95%	95%	51720
ggc	12.4789	14.0893	194.138	10.4433	21.8395	2.84207	28.2794	15.9523	24.2121	28.1602	7.98172	3.64739	29.0892	142.979	42.101	17.8635	201.092	103.043	59.4259	15453.3	0.0204082		16413	94%	94%	48246
gga	6.61264	13.5468	140.839	5.18829	16.1383	1.63113	21.2762	10.6657	19.1273	28.8034	6.15744	3.51352	29.5149	83.8838	29.878	12.5693	165.222	67.2684	57.0521	11988.1	0.0277778	0.00510204	12707	94%	94%	39190
ggg	4.317	5.8011	83.1777	2.86051	7.28852	3.77163	8.42094	5.53227	8.05779	17.1543	3.18448	2.16383	14.0765	53.7276	21.8551	7.18826	97.1247	30.1904	36.226	7054.88			7467	94%	94%	23712
