# Supplementary material for: Evolutionary instability of CUG-Leu in the genetic code of budding yeasts
Source: Nat Commun. 2018 May 14;9:1887. doi: 10.1038/s41467-018-04374-7 (PMC5951914; doi:10.1038/s41467-018-04374-7)
Supplement: Supplementary file 4 — Supplementary Data 2 [file 41467_2018_4374_MOESM4_ESM.zip › Data_2_Blast/BLAST_Lachancea_thermotolerans.xls]

## Sheet: Lachancea_thermotolerans
Lachancea_thermotolerans
	F	L	S	Y	C	W	P	H	Q	R	I	M	T	N	K	V	A	D	E	G	*	X	Sum	Universal %	Largest %	All codons
ttt	18504	543.796	51.0841	826.345	22.8289	56.0775	14.8405	27.8007	9.31005	10.4817	129.971	48.2117	27.3215	15.2279	9.98513	74.5519	26.6598	7.92216	10.3172	11.2429	0.00699301	0.0663894	20428	90%	90%	67532
ttc	22031.1	585.365	46.6692	978.564	33.4944	69.1639	16.0538	33.8764	11.1786	11.3785	134.644	53.5724	25.6022	19.5131	12.1718	80.5721	32.0326	10.1864	10.7344	14.9865		0.0977951	24211	90%	90%	69401
tta	126.338	7721.53	18.1834	17.7435	7.05841	8.18267	9.01227	4.49591	13.0883	6.63269	222.452	112.117	18.4284	7.06189	12.0135	99.8915	16.2611	2.29081	7.75522	4.46367			8435	91%	91%	35035
ttg	252.166	17585.4	38.5758	36.3022	16.61	13.6443	20.522	8.47733	22.081	17.5183	471.557	238.163	38.2891	11.2863	18.1481	212.877	35.415	5.48207	12.4354	5.98086	0.0285714	0.0718889	19061	92%	92%	62517
tct	17.9141	24.7495	8320.8	11.9619	33.1657	5.49856	91.5822	7.77834	21.1017	14.8209	10.0632	5.34853	247.341	60.709	27.1593	15.7484	286.402	28.7563	20.6571	66.384		0.0616698	9318	89%	89%	58695
tcc	16.6809	23.7714	6654.46	12.6244	26.5768	3.52412	63.4499	8.28722	15.7241	13.2056	7.63453	5.59171	194.205	47.5196	15.9902	14.4641	239.585	19.7461	16.0486	47.9132			7447	89%	89%	44927
tca	16.3177	27.1648	5663.79	10.6125	19.4052	3.41089	68.5612	6.89849	14.2941	6.13192	9.69168	6.3646	174.456	40.7521	14.1798	11.4806	198.87	20.0364	19.8581	36.6865		0.0344828	6369	88%	88%	47508
tcg	11.4059	27.2812	5952.08	8.1081	25.517	4.77848	71.0897	7.08437	11.1071	9.64121	7.06258	4.3955	178.416	38.6592	21.3613	10.3755	176.319	20.3628	15.478	39.4814			6640	89%	89%	41446
tat	554.974	55.4913	26.9826	10296.4	16.2715	41.2744	5.02456	101.178	12.417	13.0936	23.2402	8.14228	13.1421	26.3379	11.4588	19.1171	9.33864	11.6785	9.65155	6.72659	0.025086	0.00869565	11262	91%	91%	36834
tac	924.921	94.6596	41.8273	19858.1	32.5322	68.5047	10.8234	168.326	24.5821	18.6852	45.5389	15.428	20.5014	45.2699	24.7384	33.7291	22.1085	15.2635	18.5762	13.6283	0.205454	0.0636364	21498	92%	92%	55555
taa
tag
tgt	23.306	35.6341	80.5073	25.8248	4820.5	4.5736	8.36244	4.09085	2.85805	11.4118	15.826	4.40167	29.8923	10.9229	5.67788	35.6396	52.2918	7.62127	3.46764	21.1937			5204	92%	92%	22240
tgc	36.5586	44.0396	119.728	55.8791	6749.23	11.1874	17.0043	6.97406	4.79326	14.3285	23.5574	6.83405	43.6277	20.3411	5.70681	61.7778	92.8742	5.19733	4.08433	35.2243	0.0275276	0.0277778	7359	91%	91%	29346
tga
tgg	176.51	89.5872	30.1607	164.778	16.6184	16713.2	6.8467	10.4804	10.5176	25.0373	24.9313	14.4862	15.3119	9.38724	13.2701	19.2321	14.3705	7.15273	12.7135	16.0245	0.364986	0.0565891	17391	96%	96%	34893
ctt	255.833	14306.7	27.6164	43.7645	10.9131	8.28915	24.8619	10.4204	25.9401	19.6951	425.65	190.116	30.8076	10.1721	18.5091	177.717	30.0127	6.81811	11.6027	6.52804	0.0294118	0.0340326	15642	91%	91%	59349
ctc	223.607	11729.9	26.4418	40.3526	11.7868	9.30413	18.613	7.26945	18.4224	12.294	353.82	162.45	27.9254	9.32674	18.5148	147.59	22.3621	4.18515	10.6799	6.0856		0.0808403	12861	91%	91%	49585
cta	136.333	9135.46	17.1636	19.5565	9.67678	6.25399	15.1938	8.07125	15.4274	13.1996	251.58	126.679	18.9024	7.97258	14.4459	106.18	19.6189	2.53109	9.93187	2.72572		0.0984848	9937	91%	91%	36343
ctg	238.403	17278.5	33.3135	37.9042	16.3191	13.5155	22.7229	7.83228	31.4199	20.2091	464.536	237.452	36.1598	14.6997	21.7938	205.642	36.9081	5.36149	12.4697	5.80174		0.0046729	18741	92%	92%	61048
cct	11.6759	51.2586	147.994	8.74341	5.01105	1.61989	13722.2	17.4674	40.7256	21.061	20.1243	7.99276	58.4386	27.5994	40.4998	37.0022	123.289	29.1479	37.2932	26.8693			14436	95%	95%	43676
ccc	8.88751	35.7139	112.603	8.14407	3.20657	0.582605	9604.21	12.3575	31.4574	17.9749	13.8978	4.56666	37.6798	19.8912	36.5446	24.8102	85.7009	19.6714	24.9823	19.0989		0.015625	10122	94%	94%	33004
cca	8.89152	51.3485	138.656	8.50381	5.73292	0.992996	13340.2	15.3242	45.1615	24.981	19.958	6.65098	57.1279	25.5391	48.1302	32.1168	114.219	27.5281	34.6249	24.3192			14030	95%	95%	43908
ccg	3.7892	23.6238	75.9913	4.72581	2.25359	1.87371	6117.4	8.33825	21.1079	12.7473	9.97554	3.80075	30.1453	12.7289	21.2561	16.6609	48.7655	11.5273	18.4788	11.7773		0.0285714	6457	94%	94%	25557
cat	19.5224	21.1344	22.9073	144.87	2.45184	4.06269	12.3786	5765.5	72.2433	39.0072	6.96542	1.57949	13.0524	103.615	19.3271	5.45059	8.03533	22.9057	15.3018	14.6928			6315	91%	91%	33211
cac	31.4475	32.5408	35.6671	208.1	4.31851	2.59206	14.0068	8308.6	102.684	50.8928	8.21356	4.05562	13.0725	129.72	42.936	6.44645	11.5978	27.2728	24.5917	13.2285		0.0153846	9072	91%	91%	40270
caa	7.79058	61.3142	45.8371	16.5816	2.63098	2.00731	38.0307	82.6967	8209.13	70.9581	12.0023	19.3623	30.055	56.1022	137.248	14.7005	29.8038	27.8402	255.568	21.3062	0.0333333		9141	89%	89%	62802
cag	7.2131	73.411	51.6727	19.5278	4.796	5.65079	40.9279	93.1382	9518.88	90.4036	12.3378	17.7593	31.2955	55.1402	186.34	14.3015	29.7486	33.4343	275.207	25.6804	0.0352041	0.0948864	10587	89%	89%	64342
cgt	1.85295	12.9297	16.7438	6.88591	4.31536	3.83586	10.7432	18.9064	25.1014	5196.94	3.79104	2.95056	11.204	15.6978	192.477	3.61539	6.83974	4.86971	9.96397	11.3354			5561	93%	93%	24012
cgc	4.91888	19.6153	21.312	9.26283	6.2136	5.27411	18.9143	31.6414	35.6521	5375.95	7.26663	5.17679	14.6874	21.7273	290.47	6.82695	9.15964	4.83252	16.4244	20.6508	0.0274024		5926	90%	90%	36993
cga	1.33009	7.45009	8.8956	4.3587	3.29146	1.18396	3.81259	8.18466	16.1305	2208.68	3.60031	1.30284	6.03908	9.39271	129.187	2.59338	2.89644	2.16197	6.58531	3.86852	0.0526316		2431	90%	90%	18160
cgg	1.90116	9.57416	10.0268	3.2082	1.47979	2.96459	9.38713	10.6324	32.9796	2910.1	3.0513	3.55708	8.1995	9.96856	185.587	2.80782	5.34218	2.93631	9.12546	6.17492			3229	90%	90%	19576
att	58.0991	671.486	16.93	14.679	7.31462	3.01599	10.43	2.65247	4.97651	12.5692	10543.8	92.2463	62.0577	11.6844	12.1263	693.347	22.5428	4.7889	8.69346	3.54811		0.0196078	12257	86%	86%	62872
atc	72.839	660.763	12.1386	14.612	6.88863	2.72262	11.0392	2.96123	6.70111	8.19735	11104.9	94.6635	58.4504	12.1172	15.3721	659.139	29.0449	4.48487	7.63813	2.28322			12787	86%	86%	57664
ata	43.079	460.564	9.70579	6.24356	4.19702	1.47427	4.47392	1.53783	4.50572	4.97812	4826.36	63.4164	34.3839	7.21101	5.7606	345.502	15.1846	2.55537	4.60815	3.25407			5849	82%	82%	39078
atg	90.8079	1143.94	28.4732	12.6088	7.52849	7.99957	12.4201	3.97867	26.421	16.2104	278.067	9531.64	66.0014	16.022	34.0953	114.317	31.6875	3.08481	14.0898	8.61173			11448	83%	83%	56617
act	8.75084	35.2796	311.714	11.4829	12.3695	0.861397	36.8604	7.54889	14.5154	15.7391	55.0216	16.8265	7288.2	53.4795	37.9484	88.5798	86.8616	20.3274	17.0185	19.6128			8139	89%	89%	46782
acc	7.80506	28.6938	283.229	7.16052	13.7168	1.70975	25.9056	6.12792	12.5369	18.0491	62.8241	16.0299	7361.36	59.3902	35.5597	76.0778	85.5967	16.7964	19.0155	16.4156			8154	90%	90%	43157
aca	7.26748	48.2384	267.275	5.31762	9.91862	1.66437	30.9294	3.11911	10.9774	13.9559	55.2272	15.8802	6395.29	55.3088	30.9682	76.4926	84.3041	11.4501	12.5591	16.8565			7153	89%	89%	46230
acg	3.60434	25.5079	195.268	3.55409	6.94776	1.10958	15.7471	3.71298	10.8752	8.82781	38.9784	10.7935	4602.77	37.3496	17.5408	50.0956	63.5018	11.1366	13.3436	11.3277		0.01	5132	89%	89%	32851
aat	7.30735	21.2347	172.962	24.4457	9.40958	1.1804	9.87307	74.4396	30.1678	31.06	13.6106	5.11428	74.723	8957.42	80.3798	11.3866	23.4737	263.262	37.5592	89.9297		0.0625611	9939	90%	90%	55980
aac	12.0839	30.7795	296.775	37.8319	12.7678	2.50749	23.1424	119.892	62.5018	52.4105	24.8183	11.0441	138.156	16663.9	119.978	21.6531	40.8548	399.347	60.3563	146.154		0.0399603	18277	91%	91%	79697
aaa	7.27368	42.8367	71.2414	14.993	3.00127	1.33527	37.0913	28.4621	140.634	671.771	22.9273	19.9666	64.6645	130.092	14025.5	25.7142	37.9	24.0012	113.259	47.3312			15530	90%	90%	88994
aag	7.84403	55.098	96.3086	15.0358	4.44401	4.6991	42.1607	32.7694	190.485	834.464	29.2014	28.6661	84.4373	152.797	20362.2	37.5786	50.2792	33.1616	134.481	47.837		0.0322581	22244	91%	91%	99428
agt	2.99992	5.9112	2651.31	8.22717	22.0551	0.307461	9.65931	10.3715	9.55912	18.2303	6.43707	2.86368	126.475	110.597	27.0882	6.04652	55.3397	29.3293	12.128	88.0694			3203	82%	82%	33856
agc	5.10858	6.89037	3845.16	9.94408	39.8014	0.28188	21.9547	8.83966	14.1387	25.1317	6.96653	2.9221	152.677	224.254	40.8466	9.48147	85.4959	62.75	24.526	134.804	0.0232558		4722	81%	81%	55184
aga	5.41302	27.0152	40.8672	8.56526	4.96063	5.04976	10.5867	23.1188	55.499	12073	14.6556	9.53338	33.1406	37.3688	699.962	13.6518	18.2724	8.08841	28.7511	25.4593			13143	91%	91%	46832
agg	2.558	15.2759	26.4813	6.29506	2.70161	2.73703	6.67803	16.9197	30.8851	6211.44	10.662	5.62193	19.7164	21.2173	466.54	8.1847	9.02209	4.98469	13.0486	13.0176		0.0147059	6894	90%	90%	31271
gtt	38.9548	273.947	18.6754	12.739	26.446	1.85219	17.8497	2.56842	6.65556	8.66137	861.467	44.5551	97.9995	11.1575	13.7693	8664.57	125.279	6.42438	17.1836	8.24128			10259	84%	84%	61758
gtc	30.3058	213.563	20.1473	7.06757	22.1582	0.341144	20.357	1.51775	5.02971	8.84744	725.913	23.5838	72.2833	8.30125	6.75897	7308.65	85.8677	3.19862	10.8035	6.2503		0.0535588	8581	85%	85%	47320
gta	9.42523	138.032	8.63325	6.7612	7.64984	0.945679	8.09124	1.14498	3.49969	1.02185	316.849	14.2801	34.9606	4.83411	5.54643	2769.43	46.6059	3.01671	8.06253	7.20877			3396	81%	81%	27002
gtg	29.3936	256.392	17.6102	11.6312	21.156	1.47297	17.9122	2.43668	5.73508	4.94505	695.443	33.7926	75.5041	7.78025	13.9675	7209.06	90.4515	3.76994	14.0477	7.45639		0.0384615	8520	84%	84%	51212
gct	13.0077	43.0463	364.275	5.69865	41.3767	1.55193	90.7781	4.42795	14.8857	15.0518	32.0504	11.2037	112.926	16.684	29.9887	157.402	9305.02	20.62	34.8892	155.075		0.037037	10470	88%	88%	61751
gcc	12.6166	38.7974	320.519	4.79673	35.2224	2.85082	96.7513	3.61519	13.9129	9.03309	26.4588	12.4794	97.9529	13.6089	14.5079	141.137	8292.09	14.9884	31.8347	165.829			9349	88%	88%	54118
gca	10.3933	49.0333	293.726	5.82853	30.0408	1.42786	75.4997	3.10946	10.1777	7.14259	25.0285	9.14916	91.5009	14.2373	19.6067	120.304	6652.38	8.98703	26.0698	146.355			7600	87%	87%	51140
gcg	8.02139	40.5266	257.742	5.45444	24.2482	4.19642	75.5057	3.17204	10.8362	9.33117	23.1835	7.97863	81.5962	10.8522	16.0192	98.5401	5801.8	12.1121	29.2471	106.639			6627	87%	87%	48228
gat	5.23827	10.1657	88.4177	12.2608	2.56784	1.62489	21.0912	27.0923	33.2226	12.2881	10.5396	2.97645	37.04	328.503	33.3369	12.0433	33.7099	15329.4	519.907	76.5864			16598	92%	92%	69508
gac	9.5021	14.3222	121.5	16.9009	4.74212	1.15439	24.2158	39.6786	49.6708	15.7541	13.4884	4.72824	44.7482	442.549	47.0366	15.1452	44.9651	21745	701.076	115.785	0.0111111	0.035625	23472	92%	92%	85160
gaa	7.02064	30.7407	69.3077	9.55006	1.91808	3.01375	26.094	21.3445	239.975	33.7521	21.3133	7.68025	47.2737	60.9917	122.408	34.2496	69.5491	645.898	16053.1	58.7002		0.144608	17564	91%	91%	94408
gag	8.07732	33.1224	71.2259	11.5397	2.35606	1.1346	31.8317	23.797	268.091	37.4067	18.5651	8.9091	47.0249	67.1919	139.374	39.2445	76.4227	644.803	18494.4	58.3098		0.134264	20083	92%	92%	93805
ggt	8.93539	12.7125	163.608	8.04981	20.0787	4.23983	19.0851	13.5471	12.5162	24.2184	8.32852	6.47037	30.555	101.215	33.1677	14.6295	197.556	87.4544	44.4742	17902	0.0833957	0.0359893	18713	95%	95%	45234
ggc	9.99833	17.4503	206.214	10.3445	20.1256	5.31695	37.6699	19.1964	20.9936	27.0605	7.8596	4.96701	34.6885	142.998	43.4568	15.8859	208.826	113.888	55.3944	18777.6	0.0440891		19780	94%	94%	59140
gga	6.0733	9.63747	113.248	7.28624	13.9506	2.54528	15.5431	11.4463	13.2193	25.4342	5.50822	3.42523	20.4142	73.9753	36.6279	12.0162	141.47	59.773	39.5355	11144.8	0.0563431		11756	94%	94%	37010
ggg	5.94936	7.69572	97.8042	4.08901	9.02872	2.09303	12.6471	6.87519	11.6778	19.2815	3.6577	2.33955	16.5794	56.4886	20.811	7.26448	95.474	38.3471	39.2243	8223.67		0.0060241	8681	94%	94%	28819
