# Supplementary material for: Evolutionary instability of CUG-Leu in the genetic code of budding yeasts
Source: Nat Commun. 2018 May 14;9:1887. doi: 10.1038/s41467-018-04374-7 (PMC5951914; doi:10.1038/s41467-018-04374-7)
Supplement: Supplementary file 4 — Supplementary Data 2 [file 41467_2018_4374_MOESM4_ESM.zip › Data_2_Blast/BLAST_Lipomyces_starkeyi.xls]

## Sheet: Lipomyces_starkeyi
Lipomyces_starkeyi
	F	L	S	Y	C	W	P	H	Q	R	I	M	T	N	K	V	A	D	E	G	*	X	Sum	Universal %	Largest %	All codons
ttt	9292.19	721.501	50.5354	933.318	25.935	180.716	31.5791	50.769	12.089	20.1279	194.808	68.5716	30.3832	32.2777	24.2843	88.5825	42.3181	14.6036	18.5456	30.8385	0.0238095	0.004	11864	78%	78%	117413
ttc	12053.1	881.875	53.074	1101.19	24.9323	212.556	27.5929	61.8468	28.2177	22.6397	209.911	94.0808	60.7056	29.7353	34.177	113.209	46.4017	15.8619	18.4111	35.449	0.0042735	0.0392092	15125	79%	79%	115446
tta	162.783	4150.77	24.4411	48.0636	12.3118	15.4227	14.593	4.9598	32.2501	20.2769	288.836	115.426	38.8614	15.6652	30.1646	130.157	29.9019	8.32992	9.57484	13.1787	0.0285714		5166	80%	80%	77040
ttg	361.478	9391.98	45.8617	93.1515	28.5718	28.7236	34.84	23.3283	54.9049	44.9439	593.026	236.36	56.6619	29.7755	59.9984	267.963	65.1444	18.7779	34.0874	19.3911		0.0357143	11489	81%	81%	116027
tct	33.2264	43.4619	3238.45	23.3999	48.7686	6.02053	104.219	20.5408	55.1327	27.5306	16.7874	8.91511	305.374	135.344	74.9394	33.3907	342.395	81.6649	75.2484	136.191			4811	67%	67%	97930
tcc	31.9322	43.0225	2896.16	23.6336	37.298	6.16319	92.8798	16.0352	39.791	30.4907	19.8297	13.7061	256.035	117.521	73.1029	23.873	257.21	67.0562	60.065	121.161	0.03125		4227	68%	68%	79665
tca	27.58	50.6949	2754.1	31.7774	28.6782	5.06256	85.7086	25.2855	59.1487	38.0312	23.6723	16.0942	269.938	123.511	77.462	37.325	266.016	72.111	71.6529	142.146			4206	65%	65%	98994
tcg	30.4263	74.7547	3863.38	35.5319	45.3641	8.9866	146.397	26.7204	63.7984	30.371	25.1214	13.9082	342.27	172.881	93.0033	39.3381	361.606	91.2102	84.7744	168.123		0.0294118	5718	67%	67%	100090
tat	1009.17	188.818	46.7444	7665.11	23.2882	145.679	34.7226	162.42	27.0225	37.3783	57.935	25.0774	24.0611	53.1456	40.1335	39.1776	30.8102	24.0987	41.927	22.1096	0.168698		9699	79%	79%	103289
tac	1146.17	214.679	48.7223	9022.13	20.2502	156.333	21.5687	184.424	46.2165	34.2773	58.2072	19.0261	46.8018	77.4264	46.111	46.2362	30.9475	28.9081	37.2631	34.2169	0.0544686	0.0277778	11320	79%	79%	86543
taa
tag
tgt	50.8478	91.2683	109.414	28.6315	2523.75	9.74476	12.1383	7.71889	6.72004	9.19554	33.3175	9.8574	62.1886	23.6641	14.8565	84.4362	117.553	14.5951	10.1864	44.9023		0.015873	3265	77%	77%	61394
tgc	68.0656	107.682	150.054	39.1966	3717.22	7.23723	22.8678	13.2203	7.97673	19.2311	45.2547	22.503	84.1178	41.4142	23.8007	108.762	168.117	16.411	7.83894	57.9978		0.0277778	4729	78%	78%	63738
tga
tgg	423.634	115.129	33.9397	382.511	13.9337	10298.4	15.5792	16.9165	20.4451	36.852	34.6245	19.9848	21.3851	19.6513	31.3526	25.3574	16.9171	11.2389	16.1417	23.8706	0.129412		11578	88%	88%	76420
ctt	287.753	7804.05	42.5776	86.6344	26.6415	23.8457	34.0233	22.8376	44.5169	27.4577	516.289	199.575	40.8018	23.4657	53.1142	238.829	47.1913	12.8374	34.754	19.8032			9587	81%	81%	99194
ctc	331.932	8115.96	30.3993	90.4436	25.934	25.3556	33.0715	14.1	43.8957	43.5915	530.046	202.175	70.2551	33.3986	53.2816	231.186	58.5046	8.10293	37.835	20.4714		0.0550887	10000	81%	81%	94476
cta	138.107	3710.68	15.8111	38.8681	15.9229	12.9933	23.3752	7.33436	20.4948	20.614	266.374	97.2647	27.3647	11.2706	19.2409	124.128	30.3188	4.70756	18.5139	12.6174			4616	80%	80%	65723
ctg	246.897	6513.29	34.6714	63.9319	24.6692	20.4538	32.1497	16.3835	47.8463	29.5232	450.218	181.192	56.2721	21.8382	47.7096	201.996	46.8644	9.24613	27.893	18.9515		0.00512821	8092	80%	80%	91009
cct	14.6363	40.6642	95.107	10.0235	3.72411	3.28238	6488.91	13.2141	37.2055	24.5392	19.0477	6.71483	46.2921	27.5937	61.3404	36.7215	96.4517	47.8288	46.7112	37.9901		0.00591716	7158	90%	90%	73645
ccc	13.4045	22.5501	59.811	7.01874	3.63398	4.30873	4280.96	8.93292	22.8457	19.7457	11.0443	1.97082	41.1523	17.5922	39.5818	24.6635	70.3027	27.8549	39.9407	25.688			4743	90%	90%	49854
cca	16.7082	45.1567	118.144	13.5329	7.21201	7.24801	6825.74	13.9164	41.3624	29.1018	28.3741	4.72271	50.5608	27.3288	68.4428	43.1914	104.334	43.5389	57.061	36.3254			7582	90%	90%	88319
ccg	18.7185	53.9525	136.118	14.1594	5.92403	3.14727	7083.8	17.398	40.6416	40.9318	19.7697	3.61132	55.8124	38.1943	71.2889	28.5142	107.376	47.2059	56.804	51.5933		0.037037	7895	89%	89%	78132
cat	84.1895	72.4603	72.4815	266.013	4.70159	14.4501	41.209	4522.22	146.161	121.883	14.2985	5.17874	33.5876	218.899	100.914	19.4642	32.2354	74.5153	57.612	42.5165		0.00775194	5945	76%	76%	85107
cac	72.614	48.0028	65.7957	221.022	5.38689	12.9259	43.4645	4274.81	119.325	117.678	16.0683	9.36436	32.0601	205.497	102.037	16.4115	25.5219	55.7769	59.8228	39.3803		0.0339149	5543	77%	77%	67546
caa	20.8256	128.017	75.6029	38.7755	5.45214	4.04379	58.2288	88.9583	3392.8	171.83	18.4087	28.3977	49.5009	102.496	244.488	26.6226	40.1878	88.9975	369.701	45.636		0.0277778	4999	67%	67%	102749
cag	34.3999	162.393	149.775	54.2232	7.52297	9.47368	99.7022	152.459	6277.06	218.407	40.9111	52.7404	82.9003	151.491	508.025	37.4664	89.6642	131.412	603.725	88.2493			8952	70%	70%	111076
cgt	10.2461	46.8633	35.9938	14.0659	6.274	7.49781	33.0523	37.4703	72.4011	4694.15	13.1317	8.31306	29.506	54.1645	547.783	18.3937	24.1593	15.6726	35.5764	32.2902			5737	81%	81%	63926
cgc	10.1874	56.9516	41.011	18.1581	5.49216	6.40406	26.4567	44.8852	73.9723	4043.83	13.9139	10.5385	29.2254	48.7309	649.096	21.6579	22.1126	20.0499	57.6185	26.7043	0.00564972		5227	77%	77%	68029
cga	6.23935	69.8439	47.6362	32.203	3.26888	6.71117	26.8224	41.502	87.3466	4923.61	17.949	8.5101	36.8447	64.8486	665.425	10.0285	23.8143	20.2354	56.4767	30.6268	0.0526316		6180	79%	79%	75694
cgg	11.2139	43.4056	35.0106	14.3994	2.67655	7.73395	30.5264	33.2561	77.4761	3209.04	12.1653	9.45471	37.5436	51.8496	577.074	12.5641	12.8278	23.8796	56.7993	24.1073			4283	74%	74%	59774
att	241.865	1677.01	42.3389	88.651	48.3202	17.5465	43.7684	14.8043	31.0935	39.5886	6615.29	154.639	147.889	36.2227	50.1998	1148.16	125.559	17.0032	54.5566	25.4953		0.00980392	10620	62%	62%	138365
atc	200.906	1569.29	35.8942	71.0543	35.4897	22.9939	43.4797	19.8246	24.8714	34.5428	6170.74	144.412	104.906	35.6387	37.0052	1095.94	106.646	6.87449	43.3794	17.1069		0.00980392	9821	62%	62%	114029
ata	83.7213	637.73	19.9644	30.6552	18.4031	5.05736	21.5454	9.90059	14.4379	15.8059	1592.38	64.2219	43.538	16.4274	22.3864	328.788	35.1265	5.13127	27.4907	5.29249			2998	53%	53%	85100
atg	333.699	2035.5	102.532	82.013	29.536	34.4836	48.0057	28.1942	147.023	62.2118	521.917	4958.55	150.841	56.2024	119.318	262.149	129.983	23.8968	63.0139	40.9016		0.0294118	9230	53%	53%	112203
act	36.0351	123.791	481.044	40.6786	34.4248	6.33847	66.6694	13.7924	55.4299	32.1489	86.1096	23.1772	4355.1	139.525	95.8294	161.083	159.109	64.8143	82.9484	56.9525			6115	71%	71%	93963
acc	25.1394	99.564	339.756	23.1798	35.2823	6.19613	73.9444	19.7077	36.0048	36.341	71.8607	26.555	3453.58	80.9569	75.9835	120.251	140.405	52.0568	65.0496	52.1745		0.0116279	4834	71%	71%	71041
aca	30.7874	122.543	404.631	25.1134	38.7101	6.12369	82.9568	16.1229	55.2877	57.2436	76.4649	28.012	3369.81	106.158	103.167	134.607	133.684	56.5767	76.3292	61.6595		0.015873	4986	67%	67%	95693
acg	23.819	137.949	444.091	24.1997	36.3597	12.8694	90.4717	20.966	49.5575	52.0648	80.2043	22.6882	3586.69	112.405	100.517	173.539	166.414	69.7352	82.6998	66.758			5354	66%	66%	81768
aat	30.9042	64.084	293.97	48.488	15.8901	6.77873	70.9851	135.074	116.678	94.8224	26.3777	17.2764	153.451	6547.03	192.018	26.1926	54.0661	424.057	132.367	208.493			8659	75%	75%	125653
aac	35.4126	55.4521	308.442	56.7261	20.6316	8.84677	61.2734	116.301	122.532	79.8038	24.7291	16.9838	141.38	6808.7	175.838	24.421	63.9554	389.478	110.21	186.883			8808	77%	77%	98025
aaa	20.065	82.313	71.4443	29.7835	3.51342	12.4686	80.9868	39.2188	114.702	552.26	27.0441	11.6432	62.8365	110.266	5576.52	27.6153	47.694	67.0122	167.686	75.925			7181	77%	77%	115336
aag	35.8667	117.95	151.171	44.8488	4.18581	13.6864	129.869	62.3105	246.306	949.06	35.3901	33.5711	106.01	184.677	10854.7	49.2747	86.2252	101.318	267.996	109.551	0.00552486	0.0277778	13584	79%	79%	135134
agt	18.6974	30.9571	2092.76	21.7718	30.8681	3.08071	49.5515	18.0353	48.6998	39.7491	25.3933	14.318	226.782	211.779	89.8866	19.0362	168.367	92.1903	53.3282	148.753			3404	61%	61%	78031
agc	21.7953	27.5644	1747.05	29.6081	37.2173	5.23811	51.47	25.0628	35.5447	43.3966	16.8524	8.17278	194.943	183.316	72.9309	17.5476	122.942	103.505	53.7051	150.137			2948	59%	59%	74760
aga	10.454	26.9035	34.8047	13.6605	3.81423	10.3223	36.3318	24.7488	66.7371	3117.91	11.414	9.36799	27.7326	50.1879	529.158	15.1329	17.309	24.4971	50.8714	26.6111		0.0277778	4108	75%	75%	71458
agg	5.72979	23.3962	27.2329	11.8093	1.39599	10.1991	24.8721	19.3695	43.0421	1412.66	5.73072	5.49019	20.0142	33.4901	381.031	6.27588	11.3389	14.2458	43.0792	24.5964			2125	66%	66%	50420
gtt	126.727	690.839	82.8245	65.977	71.434	10.581	64.1021	21.9957	30.4889	27.5073	1163.57	84.4432	186.883	32.1799	63.3835	5052.44	233.343	32.1802	69.4596	37.6379			8148	62%	62%	102721
gtc	129.552	747.838	66.2446	69.9311	102.055	15.5739	80.2868	17.3573	32.9319	35.4264	1270.07	78.3162	212.716	47.2765	62.1898	6136.21	275.844	33.2301	67.2656	36.6829	0.00558659		9517	64%	64%	107821
gta	52.3574	321.639	34.6611	28.0019	22.3618	7.96664	31.9986	10.8203	16.4995	15.6957	421.041	33.5604	73.9784	21.5385	26.6137	1485.24	106.098	14.8615	21.9293	22.1426			2769	53%	53%	64439
gtg	100.208	584.926	51.9357	48.8719	66.1895	15.9487	44.1289	16.1031	24.7971	31.5916	852.947	69.5988	149.202	28.0319	43.7231	3499.83	218.674	15.8628	64.4532	34.9761			5962	58%	58%	86707
gct	42.731	141.603	601.6	33.1417	115.591	12.7603	180.979	13.3816	80.5657	50.4014	70.0169	25.009	217.394	77.9566	126.013	238.613	5544.06	58.0421	116.947	367.195			8114	68%	68%	104762
gcc	48.5068	143.569	501.291	32.7208	83.614	7.17673	130.915	19.8253	54.5573	28.1618	77.8127	24.5706	188.363	70.6024	91.8877	190.487	4641.43	68.73	103.537	307.248			6815	68%	68%	87959
gca	52.1769	128.705	538.692	41.4932	90.2586	10.6269	165.309	13.4793	47.6655	43.69	68.3091	23.7124	188.121	62.2224	86.6863	176.848	3995.56	49.4808	127.1	336.863			6247	63%	63%	106040
gcg	51.5188	163.23	664.776	40.0033	129.507	10.1682	184.205	22.2892	77.5285	47.9648	77.0913	35.8843	206.008	95.6579	113.963	225.87	5246.06	71.9697	135.137	326.139		0.0294118	7925	66%	66%	99611
gat	25.0693	32.1754	180.885	31.3725	5.70135	7.22336	88.6772	48.585	85.6581	36.5946	22.2342	6.49413	82.7047	476.493	119.261	23.3336	56.8141	11702.9	970.924	172.93	0.00952381		14176	82%	82%	140742
gac	17.771	40.8007	162.541	34.7102	6.63625	6.34369	108.205	40.1037	75.0651	47.3011	15.8029	8.34644	59.6088	444.232	110.259	21.079	44.2336	10435.6	923.18	172.194			12774	81%	81%	126836
gaa	20.6158	58.6759	90.0227	31.5239	4.40644	5.19457	85.7811	42.2846	312.941	76.2795	24.8168	8.7	51.2262	93.5881	239.405	30.5926	72.2861	750.376	8312.28	94.9815		0.0196078	10406	79%	79%	135890
gag	21.7044	83.1597	132.504	24.7228	4.82391	11.919	123.366	48.1507	383.247	88.3914	40.8922	14.6389	87.776	145.744	323.55	53.9014	109.121	937.331	11145.3	110.722	0.025		13891	80%	80%	140192
ggt	21.4386	31.1303	279.237	20.4498	23.7359	8.42817	73.1514	20.2443	39.7423	38.1126	21.2024	11.2938	67.175	153.134	59.4573	32.6532	349.592	133.068	66.3666	13313.2	0.0119048	0.128382	14763	90%	90%	86421
ggc	25.9951	36.0488	292.279	16.7717	31.9466	11.7762	61.0569	18.8801	37.8285	45.0914	20.5701	6.794	48.994	181.805	80.7077	22.4069	357.572	115.145	75.3229	12790.9	0.0216279	0.0884242	14278	89%	89%	91345
gga	21.8066	30.9111	217.062	14.6635	15.967	6.9574	51.2926	10.6845	31.2796	31.8293	10.2856	7.23719	43.572	128.484	56.8727	19.7831	241.48	94.0064	68.9323	9079.7	0.0232558	0.169611	10183	89%	89%	80906
ggg	6.16629	14.3067	105.814	4.91765	9.52322	5.4461	31.4647	6.77996	16.0136	16.9005	6.11198	1.28595	15.6613	56.1169	25.7162	9.10135	105.065	40.2418	31.0593	3586.31			4094	87%	87%	46780
