# Supplementary material for: Evolutionary instability of CUG-Leu in the genetic code of budding yeasts
Source: Nat Commun. 2018 May 14;9:1887. doi: 10.1038/s41467-018-04374-7 (PMC5951914; doi:10.1038/s41467-018-04374-7)
Supplement: Supplementary file 4 — Supplementary Data 2 [file 41467_2018_4374_MOESM4_ESM.zip › Data_2_Blast/BLAST_Metschnikowia_bicuspidata.xls]

## Sheet: Metschnikowia_bicuspidata
Metschnikowia_bicuspidata
	F	L	S	Y	C	W	P	H	Q	R	I	M	T	N	K	V	A	D	E	G	*	X	Sum	Universal %	Largest %	All codons
ttt	10238.1	726.779	43.8431	920.137	28.3293	152.775	25.1463	45.3673	12.1854	11.4	150.978	57.58	35.4289	29.5597	21.7462	88.9481	39.7099	21.2048	22.644	25.159		0.00801606	12697	80%	80%	108065
ttc	15761.1	988.276	64.295	1367.49	26.1348	216.031	24.118	68.6886	19.9462	28.3105	220.402	82.3623	54.2858	42.212	32.5469	129.145	53.5108	14.5394	19.7053	38.8358	0.0238095	0.0283902	19252	81%	81%	102861
tta	108.431	3716.94	14.8678	26.047	6.91335	5.80647	7.12342	6.93761	10.4779	11.7919	165.958	80.9829	19.281	8.44902	18.7823	74.4582	16.8833	2.62707	8.50572	7.7376			4319	86%	86%	44871
ttg	626.83	24911.7	82.3686	139.451	52.4785	82.7784	62.6845	23.3378	73.1325	57.131	1082.18	485.456	93.224	43.6284	97.971	472.378	101.257	17.0525	59.3896	29.4912	0.0139524	0.0338936	28594	87%	87%	133226
tct	30.2097	59.226	3983.78	20.4793	42.2756	2.30534	111.824	13.2433	55.0566	30.0131	22.8828	12.8863	302.576	109.485	55.8225	29.4643	333.07	58.0472	50.5834	123.774			5447	73%	73%	79031
tcc	34.0731	47.6828	5109.16	28.6094	40.1068	11.5237	124.814	21.3177	58.3347	35.5494	21.9525	11.1348	405.419	132.141	94.2721	33.2653	388.496	74.8697	65.5628	148.69		0.0294118	6887	74%	74%	71254
tca	21.7504	31.0159	2128.14	13.4476	21.9978	7.91172	80.225	9.79892	26.1664	20.2666	12.9415	8.692	203.283	69.732	37.9323	25.5652	175.693	40.0414	45.4593	67.9115		0.0328029	3048	69%	69%	64633
tcg	20.3507	67.6068	4776.28	16.8646	38.3944	4.8942	110.375	16.1665	62.2431	23.9967	18.5503	12.6324	377.46	140.325	74.7133	37.9158	373.709	67.7386	66.674	139.107			6446	74%	74%	62166
tat	622.911	129.535	31.9749	5697.93	10.2902	103.815	14.5	95.7483	21.1412	21.8534	36.4234	14.8854	18.2249	33.97	21.9261	23.5514	18.6937	20.3824	13.398	15.7449	0.0256203	0.07125	6967	81%	81%	59931
tac	1366.4	238.527	69.0584	13644.2	26.2993	236.568	35.7559	207.487	38.526	38.4948	71.1473	25.4871	46.52	66.6909	32.8073	58.7196	37.0219	28.4777	43.453	27.2138	0.153699	0.0277778	16339	83%	83%	71533
taa
tag
tgt	26.0833	87.2867	120.11	25.0526	3393.33	10.5373	11.7362	5.80129	10.8422	6.86244	37.3711	15.2747	59.6303	17.6239	13.0669	98.4603	147.407	15.5426	9.11181	45.8685			4157	81%	81%	43561
tgc	50.1432	127.266	164.336	43.5424	4390.13	14.0002	21.357	10.8775	8.92128	17.7195	38.2215	15.7249	89.7078	41.9651	13.2022	106.528	191.763	17.2434	10.9717	48.3837			5422	80%	80%	47174
tga
tgg	291.498	90.6346	20.089	249.749	8.75339	11305	6.58557	16.8751	11.6275	24.1417	16.3215	10.9037	18.4394	7.13196	13.3507	12.3605	15.7613	10.0062	11.1945	17.3983	0.0748663	0.0539773	12158	92%	92%	54385
ctt	257.827	6906.57	39.0732	64.9431	26.9425	24.416	34.1534	10.6318	32.68	27.3777	445.978	144.338	41.6592	15.254	36.0739	192.802	44.8255	16.1458	29.9241	15.3238	0.0571429		8407	82%	82%	85032
ctc	384.747	9673.72	44.2109	90.4563	23.2899	32.0589	54.1746	19.2612	33.9357	41.1743	666.96	193.84	53.2957	27.9587	49.4374	268.99	46.8065	13.8542	27.4841	17.3384		0.00404858	11763	82%	82%	90842
cta	90.7431	2612.2	11.3934	23.231	9.10585	10.0989	15.7128	5.34905	8.02578	9.61687	128.227	44.4447	17.8481	11.3428	14.4522	67.7124	18.163	1.15745	5.98782	4.18024		0.00401606	3109	84%	84%	39501
ctg	20.4653	124.758	765.355	13.6894	13.0071	1.00048	42.0731	12.736	84.3851	20.9682	19.8563	24.1043	97.6446	43.8613	62.3614	16.4865	86.2841	37.7449	48.2344	35.9705		0.0135135	1571	7%	48%	59442
cct	8.15969	21.8068	75.7193	10.7455	5.7315	0.386702	6491.68	12.0847	20.5028	17.2379	11.041	4.50695	37.7285	19.674	42.5261	23.0493	71.4848	26.9968	29.4104	28.5013		0.0285714	6959	93%	93%	51051
ccc	11.3879	49.2291	104.186	11.1744	7.18476	5.4914	8295.63	14.7761	34.5798	29.4777	16.6248	5.86783	53.8068	22.2474	52.0872	38.3001	84.0205	43.6826	46.1053	25.139			8951	92%	92%	64710
cca	9.05399	41.3627	82.7307	10.6485	3.25963	1.43244	6967.26	15.2151	26.7357	18.5901	13.8873	4.16431	36.612	21.9146	34.7276	27.2996	72.8325	23.3783	37.6102	31.2234		0.0579832	7480	93%	93%	66412
ccg	10.505	29.1051	88.8911	8.98422	4.7735	0.695318	6538.25	14.7018	30.0302	17.2058	15.5001	5.81202	30.839	18.1332	49.7954	16.8625	73.9053	38.582	37.4881	24.944			7055	92%	92%	55227
cat	55.2215	44.9079	50.2989	207.947	3.17914	10.2317	30.985	3588.51	101.404	61.4803	9.18783	7.24075	23.1301	140.678	64.9707	16.9962	14.4787	39.6662	46.7791	27.6923	0.0123457		4545	78%	78%	60869
cac	79.1099	63.6464	85.1004	356.225	10.7915	25.8519	43.7076	6528.8	176.447	116.877	19.7893	6.06966	42.3397	263.037	106.665	17.7084	34.7997	87.4152	73.6184	51.0022			8189	79%	79%	73176
caa	18.919	67.8906	95.8065	29.5801	4.334	4.25698	65.8888	72.0342	4194.88	112.653	15.2698	28.5453	45.9443	92.7308	268.917	18.9577	40.4747	66.0711	373.017	41.8295			5658	74%	74%	87723
cag	23.2421	117.46	153.005	43.7755	7.42947	6.661	96.9558	115.124	6889.26	194.79	21.1881	32.7502	79.7022	143.553	415.172	28.9574	72.7475	106.202	585.136	61.8924			9195	74%	74%	88363
cgt	5.68156	20.6569	17.3622	14.1233	4.06653	2.26925	24.2213	19.2295	28.2556	2925.02	5.36626	1.5612	14.4338	22.2591	237.597	7.5311	6.30503	13.0482	20.4142	9.60309			3399	86%	86%	35781
cgc	8.91646	45.4024	47.0274	26.3812	6.69108	3.85731	40.7937	43.3697	69.509	5026.15	11.4948	4.76465	34.8337	56.9224	681.423	10.9427	18.2169	22.568	54.2209	44.4358		0.0769231	6258	80%	80%	58479
cga	5.10175	11.6027	13.6727	2.09199	1.43602	1.13342	13.5951	7.00624	21.7438	1365.63	2.93114	3.06272	7.78378	14.32	174.138	2.70193	5.85464	5.19702	14.2527	4.68958	0.0526316		1678	81%	81%	33157
cgg	2.2345	28.5583	24.9236	8.70921	2.34856	6.32516	16.567	18.9501	45.0831	3056.75	11.3618	5.72434	19.6206	33.2424	379.588	4.80333	10.4362	15.3994	22.1287	17.2452			3730	81%	81%	41749
att	131.328	1252.38	31.8863	47.0286	36.8447	17.412	35.1455	10.0375	19.3253	18.2549	5956.23	112.39	70.6861	24.5802	33.9963	893.479	64.097	4.29258	32.4586	9.11157		0.0392157	8801	67%	67%	89062
atc	180.847	1705.31	34.2874	52.2314	36.5885	17.8651	36.161	16.0175	22.8671	40.4662	9120.14	156.063	127.882	35.8877	54.0372	1268.52	72.8362	20.4028	36.8829	15.6879		0.00980392	13051	69%	69%	92543
ata	62.1312	469.756	13.1465	15.2296	10.4504	3.33673	13.1855	1.49772	7.28174	9.77185	1502.13	45.4357	34.0421	13.4153	16.8337	288.339	20.8221	5.56243	12.4657	3.08467	0.0833333		2548	58%	58%	53523
atg	258.657	1945.46	73.1148	65.3642	30.3443	31.8429	40.8207	17.208	84.6115	62.4909	471.64	6020.77	107.867	36.2763	97.3525	198.211	96.3085	22.0207	40.0002	40.6082		0.0232558	9741	61%	61%	80290
act	25.7586	74.673	276.38	16.6957	20.6774	3.23303	44.9418	15.5639	36.3738	36.587	44.6532	17.7193	3415.36	91.2534	78.9327	97.2815	98.6513	38.5932	49.9876	33.6594		0.0232558	4517	75%	75%	54982
acc	28.4827	119.348	458.213	25.6972	46.8952	12.247	59.0371	11.5869	64.2333	61.0856	89.0205	25.0732	5589.48	110.49	86.4062	161.217	177.425	51.4933	76.1694	51.4002			7305	76%	76%	66162
aca	18.9223	87.3905	299.115	15.0097	21.5456	5.02454	56.836	8.81948	36.9545	39.0164	58.8344	11.8083	3039.92	72.1468	61.3979	102.932	92.0197	32.7598	47.2368	32.3136			4140	73%	73%	64896
acg	24.836	100.437	410.364	26.7468	36.7927	5.21265	67.2965	13.9731	56.9736	31.6543	68.0571	19.2563	4383.42	95.1848	92.4579	139.347	131.879	51.3591	60.9213	41.8326			5858	74%	74%	52224
aat	18.3619	50.5184	252.568	34.2829	14.5287	5.5626	46.3559	104.585	75.526	76.3494	15.343	7.63064	128.796	4806.31	138.396	17.408	35.658	334.492	97.1272	158.2			6418	74%	74%	83242
aac	25.0392	86.0428	503.31	80.7082	30.367	6.77021	65.9387	221.737	156.838	106.385	28.3747	16.3745	222.614	11064.4	254.826	24.4659	99.3663	623.842	165.78	284.772		0.0243902	14068	78%	78%	98517
aaa	17.5373	76.0525	107.101	18.5334	2.79381	9.50803	81.9514	53.1726	150.309	826.229	23.719	16.8252	72.2737	145.618	7417.38	25.6855	51.1481	69.025	198.891	74.2517			9438	78%	78%	127083
aag	23.9	118.782	127.382	34.9887	9.00001	15.0001	133.398	65.0612	263.143	1295.98	46.4471	35.7899	117.884	204.965	13622	51.074	71.1605	75.4117	242.406	101.239			16655	81%	81%	118347
agt	8.3795	12.4468	1196.47	10.8613	32.2168	3.72947	32.3103	13.5311	32.3362	32.1871	7.31987	4.91746	120.403	125.873	47.0913	8.9157	118.224	66.1941	38.0121	127.581			2039	58%	58%	45621
agc	18.7462	30.1691	1626.34	20.3473	31.141	7.90238	53.1876	26.5754	60.5937	49.8921	12.2157	8.4454	212.137	238	100.396	17.1971	161.91	104.489	71.7093	166.573	0.03125		3018	53%	53%	65520
aga	10.9833	49.0301	49.5249	15.2703	4.55051	5.13065	21.573	35.6854	73.8896	8494.01	20.885	4.60564	36.104	50.4857	802.976	9.90833	20.9695	13.0431	37.7736	33.6015			9790	86%	86%	67655
agg	3.0818	16.3076	20.926	5.20746	1.68227	4.39127	12.4503	12.8558	32.1648	2574.74	6.47955	2.90243	16.7464	24.0947	384.563	6.20751	7.64496	9.63902	21.4296	16.4844			3180	80%	80%	36988
gtt	71.5497	413.587	36.3176	37.4117	42.3108	8.07533	45.2017	8.08122	17.6763	12.5801	714.074	46.1061	102.202	22.9016	25.468	3700.07	127.878	14.6066	36.1161	18.7323		0.0550595	5501	67%	67%	64050
gtc	80.6935	573.996	52.2064	29.1798	63.1819	11.445	55.9698	4.97897	26.3286	17.6606	965.364	49.594	142.566	22.8687	57.5155	5163.09	198.91	17.3892	36.6786	22.3772		0.0049505	7592	68%	68%	69572
gta	26.6387	158.927	14.82	10.1217	21.0623	3.85598	12.1885	4.2233	11.2159	4.7472	265.24	20.3315	31.663	6.37849	9.45596	1260.62	56.8024	3.79045	13.2862	7.62877			1943	64%	64%	36817
gtg	130.104	971.807	70.2942	51.1788	120.815	16.8145	90.8473	11.4409	53.6244	33.6605	1597.81	89.1621	212.301	40.879	73.9283	7601.82	256.614	23.5112	75.4213	29.9719			11552	65%	65%	95600
gct	23.7553	95.2201	416.573	18.1169	63.6826	5.17741	135.196	10.3982	43.7026	32.2376	49.7287	14.3181	115.127	45.2073	68.6799	150.323	4542.8	39.5172	79.1485	229.089			6178	73%	73%	67522
gcc	59.6643	183.058	793.839	38.769	108.628	11.4692	226.841	20.7234	82.8403	55.8658	83.7201	27.193	204.388	85.0259	125.845	277.263	8413.4	79.9338	165.079	401.455			11445	73%	73%	107071
gca	26.3842	107.433	371.023	19.1342	62.4614	6.97883	120.214	12.6054	33.5998	25.7686	46.2323	16.8413	119.475	39.9425	61.0967	136.003	3765.95	39.5772	71.6973	207.584			5290	71%	71%	68604
gcg	31.0738	117.696	486.201	26.5655	78.5171	9.41089	147.348	16.4511	47.8463	35.3795	48.7055	16.3145	131.611	53.5238	87.3771	158.946	4379.34	60.1673	105.488	234.974		0.0616698	6273	69%	69%	69175
gat	10.1675	19.5069	121.416	16.8108	4.07696	7.02956	61.2993	27.2669	51.6888	21.1209	12.5627	2.65875	43.632	292.76	55.3445	14.7402	30.4091	8584.97	714.048	107.464		0.0294118	10199	84%	84%	86273
gac	18.112	22.1025	186.282	31.6977	7.63522	5.49355	99.9333	43.6192	103.301	55.4012	13.1508	4.99654	92.7765	561.162	122.488	21.9771	55.9795	16536.6	1256.79	187.425	0.00943396	0.0272993	19427	85%	85%	113833
gaa	9.40822	34.4299	88.7264	16.4691	4.17502	4.02944	72.9253	21.3872	234.831	61.9297	17.0862	8.79771	41.9437	78.6747	161.085	28.8907	53.8375	672.019	7730.03	78.2672		0.0540906	9419	82%	82%	107993
gag	17.8163	64.3718	140.64	31.4866	4.82516	6.26765	120.928	34.2205	404.026	82.1492	21.7897	11.591	81.8349	144.253	290.535	54.2872	107.111	1030.52	14607.4	112.939		0.0285714	17369	84%	84%	116585
ggt	18.8048	21.5601	150.872	7.84643	17.3014	4.72249	35.5864	12.0164	19.5986	22.7969	8.08764	6.06572	30.0643	92.6838	32.974	18.4846	212.203	56.8319	30.1314	9979.35	0.0192308		10778	92%	92%	52251
ggc	21.1717	24.409	324.036	20.8829	31.4094	6.37461	72.5209	24.5264	39.8297	47.7917	16.4414	8.64701	69.8301	204.688	88.1197	27.4814	375.75	151.729	86.1341	17401.2			19043	91%	91%	95632
gga	7.70065	13.6425	145.305	10.6665	16.499	4.60371	28.8402	11.7984	16.5681	29.5449	10.7048	5.60985	26.6737	77.4068	34.7294	17.7505	165.936	63.2144	43.6978	8166.11			8897	91%	91%	53832
ggg	9.23134	10.4984	112.402	7.96971	8.0496	2.5781	26.399	6.91911	15.54	16.3316	8.11886	4.35264	15.2401	63.6346	29.5612	13.0825	135.115	47.1631	43.3614	5603.42	0.025641	0.00561798	6179	90%	90%	45405
