# Supplementary material for: Evolutionary instability of CUG-Leu in the genetic code of budding yeasts
Source: Nat Commun. 2018 May 14;9:1887. doi: 10.1038/s41467-018-04374-7 (PMC5951914; doi:10.1038/s41467-018-04374-7)
Supplement: Supplementary file 4 — Supplementary Data 2 [file 41467_2018_4374_MOESM4_ESM.zip › Data_2_Blast/BLAST_Millerozyma_acaciae.xls]

## Sheet: Millerozyma_acaciae
Millerozyma_acaciae
	F	L	S	Y	C	W	P	H	Q	R	I	M	T	N	K	V	A	D	E	G	*	X	Sum	Universal %	Largest %	All codons
ttt	13697.9	825.912	53.8422	1083.47	24.4282	194.081	23.0854	49.9457	21.092	18.852	174.177	63.7516	41.4037	29.6619	24.6589	99.8336	45.4393	21.132	19.7702	24.5344		0.0526111	16537	82%	82%	80417
ttc	15715.9	945.417	63.4956	1227.29	29.1048	221.671	34.2773	64.481	22.6162	22.2985	188.448	77.4826	44.3655	32.2959	32.9365	120.938	55.1799	15.2216	21.0198	25.5624		0.0283902	18960	82%	82%	73469
tta	297.142	10910	40.4456	62.4175	25.7715	23.1012	35.582	13.7058	36.716	22.7955	512.939	219.693	61.1913	24.2893	38.1541	208.267	40.1317	10.1847	25.9686	12.4653			12621	86%	86%	59366
ttg	577.648	25941.4	76.5828	139.303	55.963	64.7023	60.9897	25.2075	75.2138	53.2756	1101.45	500.001	102.387	50.9529	87.0442	515.595	104.09	28.2193	58.6569	34.2315		0.0767654	29653	87%	87%	118133
tct	30.8447	67.326	6229.94	23.4238	53.9275	7.12102	134.528	21.8888	71.7889	40.6165	19.6588	11.1979	409.121	160.849	83.4745	39.4963	516.609	92.8586	76.7504	165.551		0.0294118	8257	75%	75%	66431
tcc	24.728	41.5568	4037.98	12.5208	34.1375	3.95856	81.7295	16.5126	40.6209	25.5895	13.671	12.9568	267.077	91.7449	56.2273	24.6802	344.352	57.8263	56.0685	111.062			5355	75%	75%	40900
tca	25.7343	64.3201	4710.85	17.7711	42.1897	13.0628	117.796	20.7303	61.9316	35.6472	16.1687	10.643	317.631	119.195	74.5292	30.6682	393.629	64.4553	59.9939	129.056			6326	74%	74%	58895
tcg	16.2047	50.2443	3898.8	20.2843	35.8515	3.26861	99.6747	16.9677	45.5001	30.4065	9.77688	8.50107	263.073	101.185	59.9721	16.6302	301.047	55.8869	52.8061	113.92			5200	74%	74%	42227
tat	897.195	192.091	35.618	9159.75	15.0902	173.328	18.9852	142.788	25.1257	27.6956	54.2339	11.0736	25.8719	48.8294	35.0983	31.9302	33.1804	25.5939	39.9168	24.5211	0.0570769	0.03125	11018	83%	83%	52253
tac	1257.01	235.676	51.765	13148.3	21.9106	211.751	32.5484	226.785	36.8112	45.0638	67.7392	23.4115	42.1555	60.7314	48.2276	46.1831	39.6434	37.6645	36.4519	26.0079	0.12748		15696	83%	83%	60593
taa
tag
tgt	39.7731	119.28	152.069	29.7938	5353.78	4.42861	18.7449	8.03089	10.8725	14.2527	36.721	14.9767	92.494	32.2285	11.9645	140.596	222.273	15.5043	4.00637	56.1984		0.0151515	6378	83%	83%	26799
tgc	37.3484	92.8217	106.203	30.2762	3418.41	9.60526	11.5978	7.98398	12.8616	11.8241	35.8551	11.9316	70.0263	32.5258	8.1356	111.102	150.266	6.36214	8.73669	37.0949		0.0277778	4211	81%	81%	20197
tga
tgg	320.397	90.0664	27.8954	268.724	8.1525	12701.2	5.62587	12.7501	8.89752	16.366	19.9082	16.1292	15.3215	8.63945	11.2555	14.1552	17.6848	9.01783	12.2366	16.4546	0.0950202	0.0539773	13601	93%	93%	32952
ctt	264.803	8276.07	32.9088	69.2246	21.9999	20.4781	32.1481	13.0703	33.9493	21.4333	470.874	171.273	35.1472	20.5426	40.6429	200.362	36.7291	11.6875	28.7411	14.8797		0.037037	9817	84%	84%	57080
ctc	184.737	5421.04	17.248	39.4286	15.6621	18.3686	21.2491	10.3386	17.7237	17.3061	319.013	115.124	29.1127	17.266	34.0863	149.973	30.689	9.56228	12.4417	12.5727	0.0285714	0.0262873	6493	83%	83%	39364
cta	102.459	3528.46	21.5685	33.1391	10.8642	12.8001	12.4503	4.94183	12.0932	20.9666	211.924	72.6792	21.0909	7.85753	18.7736	93.6292	24.4028	2.63936	15.0954	4.14783		0.0142857	4232	83%	83%	31470
ctg	8.26981	76.4589	239.103	10.6323	4.22658	5.77903	37.0441	6.69928	37.817	16.045	14.8991	14.0091	30.9046	15.0861	32.1076	9.60764	50.0979	17.9354	27.5937	19.6835			674	11%	35%	21825
cct	17.7298	53.5438	128.057	12.0665	5.42257	3.62497	11241.4	16.3063	44.4167	23.8685	19.0015	7.32005	53.2603	28.1469	59.4339	37.9817	116.231	47.5543	56.6712	31.9483		0.0285714	12004	93%	93%	45022
ccc	5.78049	29.2396	66.5392	8.25248	4.39149	2.89115	5880.52	9.46875	22.8324	12.335	11.8856	3.39587	37.9048	14.8485	30.2337	19.3625	65.5778	27.9824	25.1892	24.3665			6303	93%	93%	25995
cca	9.87446	50.5967	135.69	16.4561	5.88157	3.8912	12392.9	16.9832	49.8424	34.0296	22.5261	5.45589	50.69	29.8952	68.3328	45.9877	140.17	41.4014	60.4009	42.9288		0.056705	13224	93%	93%	49788
ccg	1.82713	13.5071	30.6358	5.53197	1.83988	1.06941	2690.16	2.06834	9.55282	7.55762	7.11251	0.786899	13.6908	9.41086	16.3084	12.9151	28.3556	6.39475	11.4138	9.83326		0.0285714	2880	93%	93%	15156
cat	69.8986	56.8939	80.349	229.828	8.48489	16.5499	47.8656	6073.69	172.277	79.9623	13.3042	6.16411	32.0573	207.71	76.3122	12.0622	28.6303	61.0799	66.4617	48.4063	0.0125		7388	82%	82%	40820
cac	51.2504	42.8188	53.8786	203.574	4.2513	15.1844	31.82	5434.08	107.231	79.5816	8.0712	4.48872	23.4772	165.487	75.5757	15.0879	20.0123	44.0582	39.979	41.0447		0.049359	6461	84%	84%	32718
caa	23.069	101.065	147.555	47.0178	5.8178	10.7569	100.021	111.059	7703.6	177.061	19.9145	35.9962	69.6778	157.245	407.644	26.8067	96.297	107.956	604.981	60.4585			10014	76%	76%	72051
cag	10.8927	73.7226	89.6536	29.107	5.03688	5.18161	75.0924	88.4226	4915.19	116.35	18.6177	31.7612	46.6142	87.0855	245.921	16.7854	45.6824	72.4602	359.233	41.1078	0.0740741	0.00990099	6374	77%	77%	49384
cgt	3.94575	20.6327	23.1729	8.74417	2.23572	3.13959	13.4096	29.3162	24.6902	3461.45	8.0576	3.92217	9.33785	23.7651	239.203	5.53923	10.9297	5.95076	8.15483	17.3749	0.0285714		3923	88%	88%	18066
cgc	3.207	6.77197	7.84155	2.50246	1.3489	0.0887034	7.10666	10.4855	13.72	775.843	2.3679	0.998542	3.95475	9.60371	94.133	2.52713	3.09962	5.12696	9.72444	2.5486			963	80%	80%	9790
cga	2.08425	8.31651	10.3801	5.78832	2.57926	1.11487	10.2019	5.1087	14.1752	1347.49	1.97766	1.7891	8.43699	11.1707	145.212	1.38939	4.50007	4.66281	9.37928	8.24816			1604	84%	84%	14306
cgg	1.2934	5.89636	3.9647	2.50669	0.491943	1.39625	2.90373	6.63412	10.5223	993.722	1.54153	1.73214	2.80079	7.72279	102.12	1.75912	2.60003	2.46302	7.11388	4.81515			1164	85%	85%	9246
att	155.507	1567.54	42.1518	46.1942	29.8625	18.8986	42.3871	10.7651	23.4867	16.2236	7734.53	130.371	122.869	31.7953	45.0045	1161.9	83.8514	14.6853	29.6012	13.3317		0.0442867	11321	68%	68%	74067
atc	164.49	1428.59	36.828	46.1849	25.7619	13.8283	35.6058	7.04063	25.5479	32.5886	7272.17	130.94	92.8855	22.4539	40.1577	1128.24	67.8088	14.0491	38.5577	11.2602		0.00980392	10635	68%	68%	64605
ata	128.184	1259.68	29.7252	48.149	29.2518	9.27592	31.9267	7.32856	28.0371	24.0145	4649.92	108.782	79.5312	23.231	33.3393	806.75	47.6355	8.46155	19.1778	10.5937			7383	62%	62%	61526
atg	231.245	1557.92	59.6429	47.8844	29.8408	28.0553	31.3117	14.8886	87.247	45.4862	402.085	6807.73	86.3591	36.3344	66.3781	183.19	73.6724	15.3953	38.104	33.2097		0.0222222	9876	68%	68%	55941
act	24.6124	114.799	518.317	19.6761	35.5615	8.90834	65.79	16.379	46.7732	57.3964	88.0868	23.9329	6027.04	111.244	99.5868	153.442	174.712	58.1216	62.6858	43.9204		0.0151515	7751	77%	77%	53086
acc	23.1763	94.1461	369.289	21.4794	33.2309	9.50695	63.563	15.3471	45.504	48.2745	66.8824	18.8428	5129.47	90.3265	84.8542	130.196	136.253	44.8922	59.0933	52.6692			6537	78%	78%	42430
aca	34.7136	111.931	440.462	20.2553	29.2748	13.5045	72.5854	15.6287	63.8925	45.3334	77.0215	30.5813	5070.78	102.598	94.4866	149.428	143.044	49.7368	64.9456	41.7996			6672	76%	76%	53394
acg	12.4423	54.1882	260.806	11.0919	15.5871	4.797	45.0082	8.59795	30.9626	26.214	46.767	13.2794	2695.66	59.6981	52.746	85.5262	75.4959	24.7635	42.5583	23.8148			3590	75%	75%	28089
aat	25.041	58.849	439.178	55.7749	19.2003	3.85552	81.4694	188.998	128.078	101.044	23.6212	16.8374	184.655	8300.47	231.302	30.8899	67.1337	573.791	139.635	278.175			10948	75%	75%	89318
aac	28.6747	82	501.479	66.6546	19.2305	7.65163	89.2604	182.593	138.705	127.573	32.8229	15.0564	214.318	10186.6	243.141	30.5145	77.1715	594.548	168.71	313.237		0.0243902	13120	77%	77%	89121
aaa	27.1422	106.431	117.67	42.6537	5.88774	6.37133	125.033	47.0843	241.876	1226.3	28.5376	25.7886	122.76	191.841	10886.5	31.8962	71.7549	86.4162	290.168	125.79	0.030303	0.0294118	13808	78%	78%	120390
aag	14.8521	118.681	161.99	45.9984	5.94925	6.74274	172.558	61.7816	275.354	1268.81	47.2248	29.9324	117.916	228.915	14137.2	54.6631	97.4409	98.7726	312.536	124.669			17382	81%	81%	115698
agt	14.3105	33.4983	2048.48	17.4811	32.5775	2.11107	53.8815	20.1048	36.2515	40.0782	12.0585	11.3112	251.493	208.108	87.5034	18.2457	198.232	92.766	53.8169	177.687		0.00487805	3410	60%	60%	47593
agc	8.71105	25.1069	1303.69	18.3862	26.869	2.14868	47.571	19.7181	41.4393	40.4872	12.0586	5.50625	178.034	155.946	66.7212	24.8687	160.375	99.279	52.7384	143.349			2433	53%	53%	44147
aga	14.8266	72.791	88.0311	18.3585	7.40109	9.04872	46.7553	49.1928	116	15113.4	25.494	12.2223	55.6089	95.3299	1286.6	21.5783	37.3654	35.3383	71.5666	59.0144	0.0677831		17236	87%	87%	68126
agg	6.61518	33.5479	33.8556	12.6326	2.75789	2.96825	23.5486	29.837	57.6703	4864.21	8.46018	4.42102	27.0692	39.3949	535.152	9.11141	15.8126	14.8301	32.266	34.8382			5789	84%	84%	31450
gtt	99.7039	589.099	46.9855	42.0047	84.7152	8.29423	62.0335	8.76256	19.7951	25.3075	1159.07	53.6583	170.385	27.7003	44.0354	7376.5	239.294	15.5868	50.4713	31.5625		0.03125	10155	72%	72%	62591
gtc	68.5816	428.713	36.5949	30.1492	68.0931	8.65432	49.8925	3.83722	19.7581	16.6561	809.434	45.7814	135.62	14.8083	28.5906	5160.45	160.505	14.2916	36.5664	15.0201			7152	72%	72%	42145
gta	48.4548	301.65	25.0757	16.4846	39.117	6.7146	44.2341	4.64758	10.8782	13.9726	479.863	29.528	81.7476	16.0973	26.4022	2431.92	94.2719	8.88192	29.4889	5.57211			3715	65%	65%	33988
gtg	82.2179	517.753	51.5469	31.228	73.0271	5.57163	49.5159	11.508	24.3669	15.6829	851.91	54.77	140.971	19.2521	35.8917	5091.93	172.699	17.097	40.5585	9.43979		0.0582923	7297	69%	69%	49097
gct	53.3197	140.756	653.636	32.2771	105.978	6.07234	192.675	14.7915	67.469	35.7606	60.4824	20.8555	179.47	52.097	86.6953	256.415	8901.1	52.2556	112.945	329.952			11355	78%	78%	61314
gcc	21.9603	78.29	409.554	15.622	67.5805	4.15907	120.68	6.15288	35.031	27.315	56.6115	17.7354	117.963	34.1893	67.059	160.666	5808.88	31.7878	62.743	237.024			7381	78%	78%	39147
gca	35.041	112.784	554.829	19.4206	94.1781	7.53903	145.371	11.2204	48.6131	32.7216	51.96	13.5201	155.956	42.521	71.5977	189.879	6753.78	34.583	87.4821	285.977		0.0285714	8749	77%	77%	53447
gcg	13.2896	48.1951	226.926	13.0378	34.9794	2.30594	52.392	7.07761	21.2196	14.1403	16.0759	8.36586	54.9603	20.5516	26.426	75.7283	2581.98	14.7864	32.8782	114.681			3380	76%	76%	21333
gat	15.7249	32.6593	170.064	18.2359	3.91868	3.82262	96.1179	39.2454	74.2656	31.1971	16.1448	4.10265	61.1372	465.717	99.6596	20.0383	54.2218	15157.5	1090.73	177.438		0.0336986	17632	85%	85%	93466
gac	18.8123	26.7116	162.967	25.2391	6.52837	5.43173	84.773	42.1356	70.4484	33.9286	14.4924	7.08422	60.2454	420.891	79.5643	21.5199	42.297	13273.7	937.693	162.529			15497	85%	85%	80042
gaa	9.9522	61.6047	136.648	23.1981	3.82343	8.88018	105.584	34.3679	365.077	56.478	21.2079	12.0005	64.4981	116.001	260.074	57.6803	97.5824	1011.74	14071.8	106.829		0.0196078	16625	84%	84%	113401
gag	15.5872	43.9357	97.1866	34.3308	5.28341	7.58958	94.5742	37.4338	328.825	63.3437	18.6973	9.25013	61.5143	106.461	233.453	38.0082	81.3553	823.061	11661.6	97.4858	0.0277778		13859	84%	84%	89883
ggt	17.0701	26.9789	219.336	10.4313	21.6535	7.07682	51.866	17.3625	30.1939	38.0871	13.9832	7.91868	36.9936	122.515	51.7589	24.02	361.495	91.4207	58.3943	18249.4		0.0337036	19458	93%	93%	54180
ggc	10.884	12.9188	162.187	8.29752	19.8576	5.79893	36.3915	13.3502	21.519	20.6043	5.37548	5.21672	30.9994	107.34	36.9142	13.7686	197.793	65.2138	43.9782	8491.55	0.0389805		9310	91%	91%	36290
gga	15.5787	25.2741	227.452	15.5784	31.1108	3.32259	40.6077	15.2905	25.1296	29.988	6.65457	8.37564	39.6705	141.809	47.0965	20.3713	278.537	95.8263	55.2348	13073.1	0.0192308		14196	92%	92%	47051
ggg	10.5842	13.5941	128.607	12.9378	8.14256	3.52198	24.8438	11.9207	18.0155	16.3661	3.60203	2.3684	18.7872	65.4637	33.7393	13.2361	152.617	42.1246	28.3108	6809.19	0.0149345	0.0102041	7418	91%	91%	26929
