# Supplementary material for: Evolutionary instability of CUG-Leu in the genetic code of budding yeasts
Source: Nat Commun. 2018 May 14;9:1887. doi: 10.1038/s41467-018-04374-7 (PMC5951914; doi:10.1038/s41467-018-04374-7)
Supplement: Supplementary file 4 — Supplementary Data 2 [file 41467_2018_4374_MOESM4_ESM.zip › Data_2_Blast/BLAST_Nadsonia_fulvescens.xls]

## Sheet: Nadsonia_fulvescens
Nadsonia_fulvescens
	F	L	S	Y	C	W	P	H	Q	R	I	M	T	N	K	V	A	D	E	G	*	X	Sum	Universal %	Largest %	All codons
ttt	15416.7	1161.67	64.3057	1486.47	39.7591	209.478	42.9024	64.2855	32.8139	21.4747	253.433	96.6346	64.6949	48.5208	40.1023	148.136	71.3462	22.1417	38.7598	34.3523		0.004	19358	79%	79%	118292
ttc	11295.8	746.705	40.8214	971.698	25.1364	123.985	24.3137	36.3554	21.741	16.9045	166.642	66.0898	30.5332	32.9001	16.6277	86.1941	38.5154	14.7404	16.9978	22.1993	0.0578788	0.0324063	13795	81%	81%	60293
tta	442.719	13468.5	49.8999	107.5	33.921	36.2176	48.9138	22.2137	77.6101	58.3565	745.212	309.696	70.3928	38.7236	91.3153	323.289	73.2638	16.6022	45.6303	17.0013		0.024927	16077	83%	83%	95788
ttg	363.072	10771.2	45.0773	86.6067	25.9653	41.0054	34.338	14.6198	55.6345	43.9445	559.521	241.68	47.4107	32.8919	56.9743	246.631	59.3555	12.1156	44.6143	19.2868		0.0142857	12802	84%	84%	72832
tct	46.0279	101.216	6316.97	51.0194	79.7823	11.7244	228.394	30.9064	99.2875	54.2111	41.4214	19.8295	530.915	237.244	141.576	56.5168	617.385	123.354	124.885	217.298		0.0351261	9130	69%	69%	95318
tcc	26.4451	62.7878	3956.57	17.326	38.4007	4.98109	115.902	16.7289	58.1317	24.3759	14.7951	10.8122	316.19	117.542	90.9437	34.6354	383.257	88.5737	67.7349	126.87			5573	70%	70%	50182
tca	36.4842	62.998	3726.06	25.8561	47.5597	11.5428	126.035	25.759	65.2019	39.3668	24.4149	11.9604	363.151	161.8	87.8019	33.9316	340.885	77.6503	76.976	144.563			5490	67%	67%	75544
tcg	23.6632	35.3129	2259.6	19.6596	31.5268	8.62054	81.4954	9.88834	42.7057	19.5426	10.9092	6.27156	198.151	73.0661	54.3303	21.2649	223.008	58.709	58.9275	76.344			3313	68%	68%	39018
tat	1240.36	257.725	61.6758	10408.8	28.6405	162.613	26.1382	201.163	40.0526	47.4875	70.2736	24.8348	33.5148	70.3146	67.7517	50.3057	43.2655	37.1986	38.6594	28.0245	0.0978612	0.0694444	12939	80%	80%	78778
tac	1048.81	196.639	55.4422	9663.17	18.9331	155.789	20.0645	173.131	29.315	33.371	57.4876	19.0596	29.6751	63.0534	48.5578	38.7664	34.0817	27.6213	25.26	16.6815	0.0607616	0.03125	11755	82%	82%	49440
taa
tag
tgt	79.7988	159.747	216.526	46.2665	5648.88	4.62083	20.6716	15.7491	8.22117	27.489	72.906	20.7674	125.216	43.4581	33.9038	161.018	238.03	24.5291	7.75191	60.4541			7016	80%	80%	34170
tgc	32.8847	84.7066	71.7888	30.6401	2455.19	5.91347	12.2852	4.24901	10.8976	16.1851	32.8724	14.6113	51.9567	27.2798	10.9325	80.8978	96.5325	8.88319	4.73592	26.5296		0.0277778	3080	79%	79%	18047
tga
tgg	408.545	136.114	23.4381	366.461	14.251	11949.9	11.3402	18.4458	13.6278	28.6919	25.9867	14.4874	14.1303	13.2742	21.1599	17.7413	18.6922	8.34569	11.034	16.227	0.121719	0.03125	13132	90%	90%	38695
ctt	333.554	11724.5	39.3057	84.9058	24.7855	19.2904	60.8475	24.6946	44.9665	36.375	651.039	257.336	72.308	29.3312	64.7482	310.593	63.6535	16.1847	43.4031	14.113	0.0285714	0.04	13916	84%	84%	71308
ctc	147.872	5007.32	23.1133	38.5008	16.4139	11.7907	33.714	10.2376	31.647	19.2063	290.243	121.382	29.2665	13.527	26.7651	146.666	29.5772	5.19572	16.1817	15.3758		0.00406504	6034	82%	82%	34677
cta	195.863	4999.78	27.06	41.2276	13.6659	11.0251	16.3988	7.32285	24.2684	16.0914	321.271	114.047	42.315	12.7559	35.0795	129.785	37.4594	6.96467	21.6764	8.94158			6083	82%	82%	45306
ctg	168.593	4300.29	17.5717	39.4639	10.7252	16.2437	22.3394	5.14683	19.0291	13.6809	268.014	114.757	27.1912	8.09389	28.7999	117.238	22.1569	4.99961	13.333	9.29861	0.025641	0.00403226	5227	82%	82%	35073
cct	23.4725	79.5287	170.25	22.1634	7.45134	3.84962	13006.1	22.5857	61.1967	42.8345	30.8428	7.55802	79.8785	49.3773	98.9225	53.8386	151.227	62.7298	86.0285	67.1149		0.0454545	14127	92%	92%	66009
ccc	12.384	54.2792	114.085	15.8947	4.32344	2.63577	8822.09	17.41	41.6026	27.7077	19.8812	6.07937	61.0272	36.7302	68.6495	35.8275	116.323	43.4547	62.6569	26.9624			9590	91%	91%	44344
cca	9.96751	42.2561	78.2013	13.7805	2.44337	3.17513	4956.57	6.59859	27.4434	25.2981	11.2468	4.25313	37.8649	22.3088	39.4734	22.6486	63.6009	27.9062	34.4283	27.5337			5457	90%	90%	42951
ccg	7.92567	17.3082	37.2557	6.96293	2.79554	1.19433	2703.41	4.41413	13.4811	8.58564	8.19792	1.60312	19.4361	8.98438	20.2704	12.6805	30.8505	17.8061	17.8002	15.0427			2956	91%	91%	21863
cat	103.01	96.6601	93.4413	351.166	6.66608	19.5672	51.6524	6985.68	187.245	168.746	22.7876	11.2263	41.0631	314.625	144.983	23.1908	31.3045	103.443	112.579	42.9656			8912	78%	78%	54877
cac	59.4295	57.2563	43.9836	204.449	3.37354	14.9072	30.6892	4002.17	88.5804	70.6765	12.3609	7.24914	29.514	166.623	83.6272	8.97242	17.2121	60.9799	59.4508	30.493			5052	79%	79%	29921
caa	38.3452	198.15	180.625	60.8084	7.11896	12.1699	137.043	172.894	8398.44	275.72	50.7682	53.5591	95.4814	188.761	571.878	57.0779	122.718	139.172	767.546	97.6942		0.0277778	11626	72%	72%	93137
cag	15.795	84.2501	68.0583	30.9724	3.49319	4.13627	62.6954	85.4402	3351.89	139.405	18.4273	31.8069	49.9443	77.9868	291.178	23.2613	44.6114	72.8033	349.669	33.1802			4839	69%	69%	47817
cgt	18.0042	87.0372	64.7654	30.3952	8.63282	6.46066	56.4673	61.2845	124.917	9428.23	23.4766	11.9454	54.5355	84.7935	955.546	17.7531	31.8742	32.7152	65.9498	48.1731	0.0135135	0.0277778	11213	84%	84%	43790
cgc	8.13828	26.5871	23.2684	14.017	2.18556	4.10234	17.8742	16.5232	34.3451	2090.09	7.62912	4.16849	17.5831	26.1461	336.029	6.09239	7.08696	9.03255	21.6093	13.4897			2686	77%	77%	19820
cga	14.0106	40.3877	29.2811	22.6799	3.6325	2.71275	24.1451	28.4101	53.9026	3104.96	11.8571	5.62847	22.6779	33.249	456.197	10.2841	12.0688	14.7745	29.4263	17.7133			3938	78%	78%	27693
cgg	3.31576	14.7521	17.3099	7.43976	3.50462	6.345	14.6253	15.1573	25.328	1411.28	5.80046	1.8072	9.72239	23.4958	204.721	2.74213	4.16999	6.08275	16.8292	12.5697			1807	78%	78%	16086
att	348.042	2814.15	83.8143	107.28	67.8832	20.3837	89.8023	19.7168	42.074	59.2167	11452.9	247.874	219.651	66.12	80.0525	1983.1	154.773	32.6244	82.6555	31.9097		0.00980392	18004	63%	63%	127815
atc	163.318	1403.05	44.4792	44.5111	28.1728	16.8209	36.2937	7.21573	26.3978	35.6713	5730.38	105.014	108.766	31.2558	56.8771	1021.95	79.7804	12.4043	39.8371	6.75936		0.0410539	8999	63%	63%	61482
ata	95.0963	667.811	14.2168	26.0463	16.3119	10.6566	20.6883	5.58377	12.3634	16.7103	1319.94	79.8431	44.3293	12.6295	33.8395	305.261	35.7041	11.4651	19.8512	11.6555			2760	47%	47%	57396
atg	356.436	2218.01	87.8751	87.64	41.3002	35.8068	35.9611	22.2837	140.393	67.5947	568.556	6230.12	123.55	52.8962	126.989	249.089	97.3294	30.0521	53.825	32.2629		0.0285714	10658	58%	58%	67589
act	66.6601	214.675	775.625	43.4265	64.5134	8.92079	141.152	27.4872	95.5071	80.2247	138.721	41.9797	7521.72	194.919	166.738	286.78	260.806	110.668	101.667	89.8089			10432	72%	72%	81855
acc	39.5088	151.904	527.945	34.98	51.2759	8.81755	90.7466	24.0631	70.9442	44.6757	101.052	31.2088	5681.59	136.616	115.022	197.161	200.672	64.251	86.3824	48.1713		0.00980392	7707	73%	73%	56457
aca	31.6616	123.926	396.341	26.1792	33.8104	4.40335	60.2042	19.5066	43.2269	39.7651	90.7916	19.5711	3372.43	82.5834	86.0012	116.354	134.01	50.7793	65.5312	41.9196			4839	69%	69%	53639
acg	10.405	48.9124	164.932	15.7203	17.8622	2.07914	34.1252	8.06832	17.0534	15.6893	31.4317	16.913	1476.18	43.2608	47.1257	64.8983	60.1712	27.0246	36.0281	24.1155			2162	68%	68%	25082
aat	47.9541	112.223	517.367	92.7931	30.0013	10.9221	108.62	202.036	156.001	120.141	44.9806	24.4953	226.65	9929.97	326.321	34.0816	81.132	743.433	229.282	336.6			13375	74%	74%	132465
aac	24.2258	59.8207	345.952	52.5305	14.3309	6.09694	61.1698	137.194	101.05	82.771	22.1913	12.4271	162.99	6789.21	199.171	27.0586	63.1437	438.887	124.588	227.131		0.0632403	8952	75%	75%	72441
aaa	28.9373	113.118	145.725	35.8279	13.6697	9.5901	131.724	57.7982	241.908	1007.5	38.1501	28.1504	106.736	182.482	9059.96	51.95	61.9907	78.6661	282.821	106.233	0.0384615	0.0277778	11783	76%	76%	127875
aag	16.0147	131.552	164.822	47.893	5.61154	13.3992	140.983	84.231	288.252	1106.98	52.9069	32.2204	123.376	227.792	13729.3	56.627	87.1664	91.0821	308.321	109.48		0.0153846	16818	81%	81%	98498
agt	28.5346	35.7714	3283.57	35.2954	58.0935	7.28038	77.1749	31.5234	66.3341	60.1447	32.4871	15.1022	308.374	290.713	122.564	33.7429	253.9	118.094	87.9503	269.354			5216	62%	62%	63070
agc	8.36849	27.4412	939.01	12.1801	16.9518	4.60273	41.2692	9.0077	37.7027	35.0439	6.9528	3.45846	117.479	125.696	56.9723	10.6091	82.3307	64.8974	60.5481	87.4782			1748	53%	53%	36225
aga	13.6669	53.0064	57.7636	19.4457	5.11618	7.71608	45.5369	57.6641	119.685	8370.2	16.2147	10.6524	54.4037	56.9023	1020.6	18.2093	26.1497	21.0052	70.0038	36.0024	0.0526316		10080	83%	83%	51818
agg	6.50432	23.0779	16.657	3.15475	0.841975	3.19432	12.0582	20.6084	26.0874	1403.44	6.24856	2.30884	8.7203	21.1475	253.379	2.79444	8.89741	10.5368	18.8962	10.4472			1859	75%	75%	19991
gtt	187.547	1037.68	99.7753	80.9334	119.047	14.4598	110.909	19.3499	53.5571	47.6531	1754.28	95.8038	280.173	61.5808	111.052	9183.06	379.791	35.3195	109.779	59.2162	0.03125		13841	66%	66%	86806
gtc	71.1687	487.224	36.9339	40.5643	42.0666	5.50101	63.0018	16.4334	23.1169	15.9568	780.285	55.2185	124.436	22.2583	52.7034	4635.73	183.506	16.5247	46.8759	16.4992			6736	68%	68%	40372
gta	72.0968	428.15	43.5956	42.1353	42.4058	5.46416	42.7068	10.6904	23.6122	12.9723	604.705	46.9191	133.06	25.4796	39.7084	3024.44	127.257	9.10667	40.1617	17.3049		0.0232558	4792	63%	63%	45932
gtg	66.9539	421.709	36.4432	32.3034	45.766	6.81938	41.5479	5.13824	25.0149	21.2619	636.409	40.8313	99.9552	26.7275	36.2852	2838.85	130.01	11.4962	29.402	19.0417		0.030303	4572	62%	62%	37213
gct	79.5788	246.875	1075.93	59.8769	188.527	19.068	341.188	32.1227	123.978	71.8199	119.855	45.454	347.738	115.152	215.29	417.809	11129.2	102.671	233.024	575.84			15541	71%	71%	94146
gcc	47.693	181.184	691.959	40.1898	119.435	10.9176	224.643	21.8812	79.4798	58.9706	88.542	24.7502	220.568	97.6815	133.543	282.612	7718.77	80.6021	172.596	370.955		0.0294118	10667	72%	72%	62849
gca	28.0207	95.6964	331.697	16.6174	58.5854	6.005	135.689	14.9958	29.5252	20.5684	40.4227	18.0243	103.965	36.005	54.1263	109.203	2867.31	43.3156	62.6113	169.617			4242	67%	67%	39292
gcg	17.1181	51.7156	203.796	14.3505	38.7474	1.13035	64.5814	1.6432	18.7265	15.1025	25.2715	7.54307	64.5041	25.5176	38.5239	63.1327	1744.74	25.7436	41.5735	103.539			2567	67%	67%	22327
gat	20.9778	49.1439	283.425	37.8619	11.9728	10.5821	129.244	79.0399	141.073	51.1008	26.918	12.6453	111.679	729.842	166.835	26.4646	86.4353	20184.8	1617.52	258.371	0.0232558	0.047027	24036	83%	83%	135266
gac	14.3003	18.2928	103.261	17.1142	5.30611	2.94533	72.9925	20.9101	46.7878	12.5732	10.4671	4.05586	41.2901	290.499	52.1146	16.8305	35.7116	6646.43	635.366	113.735		0.0144928	8161	81%	81%	53911
gaa	34.3477	97.7287	200.431	43.4394	10.6415	8.01906	167.856	58.0423	532.017	95.6439	39.1054	18.4271	107.507	190.105	415.671	58.1552	143.27	1460.8	18049.3	164.431		0.0281549	21895	82%	82%	142012
gag	13.1263	42.2363	75.0119	20.4856	7.14022	1.25211	71.6585	21.724	211.467	40.9845	15.1174	5.61381	41.0117	81.7011	141.019	19.9644	48.0227	546.706	6125.28	74.4757			7604	80%	80%	60172
ggt	36.0153	69.2379	506.332	27.8617	45.0393	10.7208	86.1881	29.2873	57.334	77.0397	25.4597	15.6419	97.4142	314.79	144.444	46.7843	624.266	188.126	135.689	26248.3	0.0648718		28786	91%	91%	88047
ggc	19.8983	30.5439	226.91	11.849	18.2929	2.31151	43.1912	16.1736	27.462	28.1719	9.73846	7.84298	40.6332	146.076	46.98	15.4086	232.648	86.5959	57.5552	9538.68		0.0331541	10607	89%	89%	42818
gga	12.1585	19.8289	151.127	9.58569	12.4345	4.51617	32.2868	11.1758	18.9551	25.7744	9.74161	4.85949	29.5931	91.0327	45.7016	16.3314	151.364	60.7554	46.6985	5455.08			6209	87%	87%	35740
ggg	5.36515	13.9858	92.7196	4.41549	10.3759	3.39526	14.6947	3.14011	13.9375	15.4454	3.37288	2.08862	13.0815	51.8627	25.4501	8.77273	97.3987	42.3864	30.3033	3471.8		0.00434783	3924	88%	88%	23321
