# Supplementary material for: Evolutionary instability of CUG-Leu in the genetic code of budding yeasts
Source: Nat Commun. 2018 May 14;9:1887. doi: 10.1038/s41467-018-04374-7 (PMC5951914; doi:10.1038/s41467-018-04374-7)
Supplement: Supplementary file 4 — Supplementary Data 2 [file 41467_2018_4374_MOESM4_ESM.zip › Data_2_Blast/BLAST_Nakazawaea_peltata.xls]

## Sheet: Nakazawaea_peltata
Nakazawaea_peltata
	F	L	S	Y	C	W	P	H	Q	R	I	M	T	N	K	V	A	D	E	G	*	X	Sum	Universal %	Largest %	All codons
ttt	9886.06	579.067	33.4956	785.539	26.1182	157.614	19.156	34.8119	9.41814	10.8813	125.056	52.7061	30.3034	18.2058	18.6147	71.8952	29.7766	8.87869	17.3814	19.9554	0.00518135	0.0610343	11935	82%	82%	66251
ttc	20866.7	1149.61	72.6456	1509.32	42.8321	289.443	26.2876	61.8327	23.5563	19.3349	241.526	104.871	55.4969	36.7603	31.3771	147.773	58.6597	15.4644	23.0083	38.476		0.030303	24815	84%	84%	91949
tta	402.764	16777.5	48.4704	83.4659	33.58	43.6492	41.2232	17.6642	48.8361	34.9425	692.633	335.397	50.7091	25.8266	51.5889	300.395	56.8737	9.15846	39.1593	16.1454	0.025	0.00425532	19110	87%	87%	87771
ttg	565.774	27337.5	71.5561	121.163	52.0274	60.4585	60.605	23.1014	66.5939	53.6512	1045.78	486.418	104.301	37.6251	87.0086	501.637	96.4777	18.5945	59.338	35.2856	0.0192308	0.0981294	30885	88%	88%	118493
tct	25.4608	63.7711	8272.59	31.7657	73.929	10.252	157.332	32.7394	73.0242	45.2461	27.4121	14.7152	506.954	201.459	109.81	48.5082	600.732	92.0248	80.9592	190.319			10659	77%	77%	91893
tcc	12.3765	43.2769	4169.99	18.0197	35.2343	5.60572	81.8619	11.5305	49.3192	30.8846	17.2721	11.2533	279.067	101.947	59.9005	22.5803	323.194	65.353	61.694	111.642			5512	75%	75%	50543
tca	17.6946	49.3026	3195.24	19.9798	34.2304	4.90783	81.4342	10.3821	47.1242	28.7463	16.5146	8.55617	234.589	95.1739	33.9841	24.7585	262.367	49.6473	51.202	87.1663			4353	73%	73%	57492
tcg	11.5552	36.4245	2877.24	14.7621	36.7697	2.16168	64.216	12.8741	25.0626	23.5365	9.57244	7.87927	189.923	73.6864	43.2944	18.3098	241.311	44.0793	28.7893	85.5268		0.0294118	3847	74%	74%	35948
tat	1267.59	214.813	42.287	12980.9	22.4159	243.748	18.9617	193.875	32.8721	30.6548	54.0377	19.334	32.972	62.0494	32.4973	40.8104	30.9014	33.3791	31.1479	22.6389	0.0792765	0.030303	15408	84%	84%	67818
tac	1006	138.517	40.5116	10705.1	22.02	172.774	19.4372	144.455	27.3057	21.184	39.6726	15.3735	24.7065	37.5737	24.7671	38.1799	42.6742	20.6531	21.3791	20.5773	0.0826056	0.0285714	12583	85%	85%	49316
taa
tag
tgt	86.1715	143.571	195.52	39.5026	8085.34	10.1319	20.5512	7.99799	8.82161	13.5625	77.0176	19.7707	116.914	48.3806	13.9748	280.915	371.569	16.1657	9.86763	96.2328	0.00934579	0.0153846	9662	83%	83%	34367
tgc	18.7684	25.8906	38.2422	14.6477	1233.76	6.22098	3.9749	1.72261	5.20987	7.13683	10.9198	2.9054	25.9107	11.3142	4.3513	45.8543	65.8238	0.757489	3.01711	14.5442		0.0277778	1541	80%	80%	12064
tga
tgg	282.517	84.247	25.8377	232.056	9.46028	13305.1	11.424	8.33318	13.3561	16.7134	19.3464	13.817	14.2417	6.39775	16.3104	18.6651	14.8246	4.35242	12.5163	15.4088	0.113257		14125	94%	94%	34269
ctt	245.674	7279.21	32.2923	50.3141	21.7356	20.6027	30.9256	15.622	34.0381	22.7754	451.106	141.564	48.9547	15.6212	39.4245	194.461	43.6722	8.0108	19.4986	9.49919			8725	83%	83%	59488
ctc	147.05	3393.6	19.5672	39.3198	10.9232	10.2287	19.1788	6.72928	17.291	14.8031	241.427	78.072	24.9733	14.825	18.5886	105.133	22.4528	7.2045	11.5606	3.06953		0.00469484	4206	80%	80%	39482
cta	21.6999	539.19	1.61812	6.39176	2.23044	4.00302	1.28552	0.278074	1.59422	1.24216	31.7375	16.553	1.20993	0.655442	3.19459	14.8747	0.855838	2.08411	0.274454	2.0269			653	82%	82%	16004
ctg	46.3768	315.176	301.342	28.0437	62.5089	8.5074	140.405	14.4739	111.26	38.7732	61.0462	43.6267	112.131	41.6726	93.3824	151.295	4044.17	37.7777	108.595	198.436			5959	5%	67%	61546
cct	11.9393	58.3745	147.011	12.4703	4.15643	2.15764	12776.3	18.0557	43.6766	26.9931	24.7513	11.3265	61.8951	35.836	71.5509	48.4424	146.424	47.1801	52.1202	53.259	0.0346154	0.0246069	13654	93%	93%	60987
ccc	1.89183	9.57042	22.8641	2.19498	0.890588	1.36228	2114.02	2.49291	11.7861	5.44159	2.48576	1.66424	8.2837	5.65286	9.72819	6.73967	20.6271	5.34238	10.3899	8.57316			2252	93%	93%	23085
cca	16.6376	49.0935	170.842	16.2135	5.78702	7.62965	16322.6	23.2599	61.1465	34.303	25.0555	8.38801	74.7854	37.902	78.5814	51.9653	162.324	53.9873	68.6542	59.8207		0.00990099	17329	94%	94%	66542
ccg	1.81878	11.7495	38.7403	2.4355	2.97313	0.358145	2704.66	3.8374	8.45995	6.68249	3.88614	1.02872	10.0242	4.61867	14.8482	5.94887	26.5959	10.0932	10.4374	6.76902		0.03125	2876	94%	94%	15281
cat	88.972	54.7262	80.1121	326.855	8.06756	20.6056	61.1364	8756.29	156.309	113.751	17.6956	6.46306	35.8918	297.956	92.8573	17.412	30.0962	75.6798	81.9572	48.1638			10371	84%	84%	53138
cac	28.5005	21.7093	33.3703	96.4935	4.85231	7.22471	14.0256	3250.44	52.6711	42.6612	4.10695	1.03196	13.3552	109.251	31.2867	7.09475	8.67869	27.5082	24.6117	18.0819		0.0447964	3797	85%	85%	23011
caa	26.6079	125.056	155.745	57.2852	5.90269	6.73602	137.037	166.014	10023.8	176.918	25.388	43.2142	99.6429	162.681	450.805	31.8743	86.1776	139.022	656.279	84.8184		0.00793651	12661	79%	79%	92578
cag	10.4298	52.3964	55.8318	22.0704	2.61561	5.33007	48.0396	62.707	3255.56	84.5925	8.5906	17.0425	32.8259	61.8328	178.961	13.1563	21.9066	44.5077	239.409	25.1911			4243	76%	76%	39399
cgt	7.10834	27.2712	32.5334	14.3913	4.81356	6.49365	25.2935	38.9161	50.8855	5817.06	11.7759	6.17709	17.9058	39.1439	517.496	9.73772	12.4524	18.8437	36.9607	30.74			6726	86%	86%	29477
cgc	1.04942	2.12331	6.02868	0.285148	0.155197	0.196759	3.59687	7.11721	3.6937	356.778	1.46334	0.206847	0.930289	2.99438	53.4354	0.40944	1.0496	2.09421	6.32239	4.07019			454	78%	78%	7920
cga	0.179966	4.21645	5.26934	2.1789	0.302514	0.174379	5.06189	4.98604	8.29322	517.564	4.8138	2.47279	2.80478	3.95537	69.3879	1.79815	4.17342	4.82251	5.03865	4.50621			652	79%	79%	10068
cgg	1.37805	3.40166	2.24826	1.58127	0.310648	0.242075	1.28278	2.88556	9.65616	733.995	2.74185	2.50674	3.3033	5.19655	77.7964	1.38268	0.817687	2.502	4.64786	5.1001	0.0232558		863	85%	85%	8376
att	164.698	1681.86	29.6286	60.6355	40.4487	16.6137	48.2267	16.0428	28.3084	24.9442	9204.3	152.491	118.684	23.9928	39.2891	1276.92	74.0542	12.9813	33.5492	12.3267		0.00980392	13060	70%	70%	92782
atc	175.33	1649.48	37.7834	55.5775	36.6771	17.7919	37.5588	10.7374	26.6593	29.1178	9558.1	154.384	125.577	29.8626	50.2698	1382.54	76.9904	11.1278	31.5674	7.78768		0.0771774	13505	70%	70%	85154
ata	50.0548	491.347	13.6247	21.3713	11.4169	5.72179	17.114	1.50442	9.78789	7.86196	1461.56	51.6009	30.7141	8.81045	11.414	271.226	20.6936	6.08994	12.7527	8.32997			2513	58%	58%	37083
atg	266.046	1996.96	66.3229	54.796	33.642	32.2264	26.5253	21.6366	82.3954	52.2641	518.774	7066.82	93.3891	48.5971	82.4562	210.152	75.6519	15.5838	48.8946	36.8445	0.0263158		10830	65%	65%	64538
act	40.5656	164.445	749.5	27.8028	48.1381	6.83153	90.8257	26.6105	66.4203	77.3552	119.936	30.852	9252.98	186.363	125.722	227.494	226.416	81.3742	73.1674	78.1898		0.00925926	11701	79%	79%	80189
acc	17.2236	106.93	489.262	28.9189	37.3734	7.57913	63.4108	13.74	61.381	41.4502	79.2084	28.9533	6466.14	132.956	85.949	151.178	156.888	47.7642	56.5061	53.1879			8126	79%	79%	54505
aca	11.5001	71.2084	291.514	15.7138	25.2167	3.41663	50.3728	12.1454	30.826	25.2375	47.1309	14.1135	3294.17	63.3635	40.0333	88.6726	81.9283	32.5058	31.6339	27.2775		0.0153846	4258	77%	77%	42367
acg	8.91856	27.5493	123.05	3.60631	9.25509	1.11228	19.5918	2.62036	8.48592	11.1046	18.4245	4.01229	1096.41	21.2494	21.4891	30.9234	33.0614	8.87641	14.2253	10.0315			1474	74%	74%	15271
aat	34.0699	68.4614	453.772	64.2282	23.8415	5.59963	78.2173	186.137	134.752	119.054	30.6969	13.4622	215.236	10437	227.522	35.1569	63.5752	586.692	154.063	307.405		0.030303	13239	78%	78%	99747
aac	22.5	38.0316	317.647	40.5854	24.0811	4.71795	51.0668	121.926	107.547	86.0138	19.5845	8.89605	162.291	9105.78	174.951	28.2918	65.4712	390.584	110.569	221.432	0.0285714	0.00793651	11102	82%	82%	63722
aaa	23.744	83.1429	132.1	35.973	4.26464	5.87837	120.271	52.7318	213.431	1097.7	31.9326	15.6972	98.4293	169.333	11055	39.5333	62.1555	63.9868	218.09	106.526		0.0344828	13630	81%	81%	114305
aag	23.3869	94.8888	135.447	32.9179	9.10984	7.86113	120.021	55.2061	251.128	1244.98	31.2977	26.2785	101.032	188.958	14543.5	42.1575	75.6983	88.0882	231.708	84.2611	0.0454545		17388	83%	83%	105052
agt	19.4666	44.5954	4362.44	17.2498	57.2678	5.23824	77.4527	30.8156	64.8189	54.6504	21.8802	7.27639	369.972	268.07	121.287	29.6203	394.805	119.47	70.8286	248.794			6386	68%	68%	57469
agc	2.67956	10.3846	596.028	5.41653	7.88141	1.30602	31.5415	9.7251	18.3232	11.85	5.12513	1.71608	59.7172	89.8422	29.6	6.85389	63.2114	31.4951	24.7172	48.5863			1056	56%	56%	22282
aga	14.1516	75.4905	77.5905	32.5946	8.88868	6.59169	49.0691	61.7222	132.824	18403.4	33.3774	17.1971	78.0367	91.7508	1429.22	25.8229	42.4853	26.4577	88.01	49.1867	0.0789474	0.0147059	20744	88%	88%	78430
agg	2.18638	9.23702	12.3838	6.58503	0.559101	2.13755	8.16809	9.87632	25.1109	1910.57	2.30193	1.43792	10.0241	18.7358	251.484	2.1086	8.35755	5.37417	10.3917	8.96524			2306	82%	82%	20159
gtt	96.4352	577.558	51.1902	44.9352	62.8649	12.6375	63.8341	12.1839	27.028	27.7128	1177.38	48.4987	180.693	31.5873	51.8945	7640.1	226.808	16.7268	37.0931	21.7569		0.0816592	10409	73%	73%	65185
gtc	80.2896	508.695	37.5567	34.5566	56.3011	6.03628	54.8156	4.53395	17.4909	23.0584	973.505	52.3635	153.672	21.7563	38.6922	6700.6	182.528	21.5124	42.679	18.3579			9029	74%	74%	51106
gta	67.2739	396.849	32.7402	30.585	33.6612	5.31318	31.0768	7.68416	14.9419	12.4628	652.864	42.3719	114.587	11.1109	26.8138	3511.39	131.189	16.6175	22.0753	18.3625		0.030303	5180	67%	67%	41659
gtg	60.8194	374.944	30.4271	26.6276	37.5722	6.70459	30.7566	7.85355	14.7307	15.2613	605.808	29.583	83.3865	18.1498	26.836	3220.59	110.377	18.319	31.6058	13.6453			4764	67%	67%	39322
gct	46.6172	152.158	790.223	37.6776	101.18	6.93457	281.799	19.9275	63.2184	40.9921	58.7655	22.8968	220.244	58.5212	104.351	272.047	10767.9	57.944	134.371	450.2		0.0294118	13688	78%	78%	76562
gcc	28.8581	80.9501	537.43	16.8669	72.6331	7.90315	143.34	6.52776	57.6392	26.6396	41.9546	17.5774	140.78	38.8603	64.4458	183.445	6777.95	36.519	91.1675	272.516			8644	78%	78%	45974
gca	12.2276	50.3502	228.135	8.62777	29.8571	3.91032	68.1466	2.23762	15.9821	14.9444	22.4462	13.6722	68.4725	29.6467	24.7896	78.9759	2433.01	12.1609	38.684	128.727			3285	74%	74%	29439
gcg	2.37645	15.9578	66.1988	4.27003	9.24783	0.030303	22.4839	1.11964	4.46615	3.63485	5.04805	2.11133	22.8655	3.93613	9.8723	23.727	674.319	3.63576	9.36321	37.3355			922	73%	73%	10827
gat	21.8208	43.6204	215.757	33.2837	9.50709	7.51001	101.965	60.7218	94.033	43.0067	18.5476	6.61444	84.4543	614.339	103.571	25.8278	61.2894	20242.1	1255.71	219.288	0.0222222	0.0266225	23263	87%	87%	123091
gac	8.32619	13.9352	99.2316	19.5104	6.01032	6.39358	60.1246	25.3376	49.828	23.8891	7.3227	4.59342	39.7273	305.26	53.5612	15.5438	35.7524	9770.76	670.794	113.054	0.011236	0.0294118	11329	86%	86%	59002
gaa	18.1914	59.0141	113.768	23.2392	4.33703	2.70826	111.063	33.3204	370.446	57.7049	27.658	11.4095	62.6265	92.3794	198.509	40.9485	87.1198	950.719	13850.1	93.7066	0.0243902	0.00980392	16209	85%	85%	112739
gag	14.9648	62.8746	107.861	25.1224	5.85813	5.79301	106.705	29.5462	336.309	58.9262	24.7901	7.04106	62.4306	100.234	219.813	35.1925	92.6792	851.83	12752.9	73.1333		0.0383754	14974	85%	85%	95995
ggt	31.1568	36.817	341.16	12.323	38.1474	7.49332	97.2198	22.2965	50.7838	42.4291	11.5288	9.74924	62.3769	204.316	73.3051	29.676	495.634	132.709	77.5819	26707.2	0.0785047	0.0211319	28484	93%	93%	74687
ggc	2.12612	4.73471	40.5267	2.04178	2.79836	2.05419	17.038	5.68898	3.5849	4.88914	3.96598	0.470524	10.5282	37.183	11.3564	4.88553	41.5301	26.5251	14.2928	2407.78			2644	91%	91%	16622
gga	17.3055	25.6759	272.989	14.2391	25.1593	10.4162	50.2528	13.6917	31.3837	35.0123	12	5.55098	47.4044	161.783	65.5148	17.8558	323.815	100.042	59.7439	16457.2	0.00552486	0.00429185	17747	92%	92%	61983
ggg	6.20445	9.54888	86.7755	5.67727	10.3086	2.51674	18.239	4.92177	10.2426	13.2562	4.3848	2.40822	18.6945	43.9112	29.2339	6.71567	90.3779	46.6632	23.2609	4607.66			5041	91%	91%	24837
