# Supplementary material for: Evolutionary instability of CUG-Leu in the genetic code of budding yeasts
Source: Nat Commun. 2018 May 14;9:1887. doi: 10.1038/s41467-018-04374-7 (PMC5951914; doi:10.1038/s41467-018-04374-7)
Supplement: Supplementary file 4 — Supplementary Data 2 [file 41467_2018_4374_MOESM4_ESM.zip › Data_2_Blast/BLAST_Nakazawaea_wickerhamii.xls]

## Sheet: Nakazawaea_wickerhamii
Nakazawaea_wickerhamii
	F	L	S	Y	C	W	P	H	Q	R	I	M	T	N	K	V	A	D	E	G	*	X	Sum	Universal %	Largest %	All codons
ttt	13187.6	756.022	33.4521	1005.63	28.2318	182.75	16.8248	47.8527	15.0424	17.4539	150.365	71.6306	38.7741	27.9439	23.0402	91.1383	35.9876	13.8479	15.4141	22.8778	0.00869565	0.0637148	15782	83%	83%	68401
ttc	18055.3	931.653	52.983	1253.45	36.8241	238.172	29.2793	68.9471	22.0458	17.6751	194.182	84.1468	42.8529	27.7713	17.8889	108.278	51.0119	16.4335	20.3494	32.6634		0.0653657	21302	84%	84%	73171
tta	645.941	29543.2	80.9546	134.056	49.8663	65.9774	79.551	22.1095	82.8929	62.7635	1166.25	522.05	102.175	43.8151	88.8993	537.177	111.828	29.6718	59.5539	38.1968	0.0497863	0.0421603	33467	88%	88%	137933
ttg	435.652	18915.7	51.4009	89.4495	36.9432	36.294	51.4681	16.7389	51.4494	47.1832	789.176	348.456	72.8248	31.2988	57.6239	333.737	75.796	16.5722	43.7807	19.4435	0.008	0.01338	21521	87%	87%	91409
tct	25.9624	57.3962	5287.81	23.0123	54.7728	7.71975	116.146	26.8531	59.8569	28.6353	14.0983	11.792	345.224	112.561	50.1783	40.9607	455.519	48.1297	53.7118	122.63		0.0294118	6943	76%	76%	53457
tcc	9.15996	25.3683	2730.92	11.8256	22.1484	5.99531	55.1364	7.74789	33.4369	20.497	6.98238	4.76014	150.825	72.2643	34.9624	14.7785	225.492	30.8938	33.2359	63.5684			3560	76%	76%	26266
tca	28.0342	81.2423	8701.7	45.8723	91.8939	13.0043	206.827	29.3693	77.5754	43.6732	23.887	19.4699	546.123	219.122	125.781	49.0275	756.114	111.323	83.6825	232.278			11486	75%	75%	88345
tcg	12.4945	24.7959	2514.5	11.938	25.3926	4.35332	63.876	8.99044	22.326	13.7621	7.344	10.0119	169.152	57.145	35.9357	18.7712	228.679	32.5195	32.0639	77.9495			3372	74%	74%	26571
tat	1338.09	214.648	56.6555	14433.6	24.5975	247.753	28.1216	209.445	44.0093	35.7077	57.1878	22.6645	38.5345	65.1996	38.1226	44.744	40.7007	26.0689	40.6936	26.3155	0.0732228	0.030303	17033	84%	84%	74103
tac	887.109	139.979	30.8814	9418.79	13.3728	168.339	21.1407	137.582	22.1457	21.7798	40.1405	19.0561	25.8262	44.4803	22.8706	36.9166	19.3136	25.6636	18.2435	20.3209	0.0485686	0.00401606	11134	84%	84%	42240
taa
tag
tgt	71.903	153.844	180.312	45.9195	8153.12	12.8467	23.4685	8.24934	15.3875	12.9597	64.9116	24.5497	132.473	42.2535	18.3367	258.116	351.369	16.0161	12.6747	88.2359	0.00934579	0.0427032	9687	84%	84%	31708
tgc	19.1894	23.5419	38.4287	13.9702	1320.62	6.99811	3.86451	1.3516	3.24153	4.01157	11.9847	1.87391	16.526	6.10122	6.12755	37.6382	58.5286	2.67771	1.05777	18.2676			1596	82%	82%	7254
tga
tgg	296.121	91.2357	23.0933	239.033	8.09201	13461.5	10.4007	9.30703	12.8765	14.8818	19.9409	15.8713	14.228	9.55244	14.1167	14.3653	16.6926	8.17865	12.4971	13.8305	0.23409		14306	94%	94%	29744
ctt	165.077	4915.78	21.3162	32.0927	10.5673	7.29398	23.4519	5.18552	15.1601	10.3761	302.912	95.7941	29.7191	15.9362	24.5712	119.459	23.2821	10.1458	21.1013	8.71508	0.0625		5858	83%	83%	32672
ctc	72.1028	1842.93	9.48311	18.3298	10.4486	5.18145	10.5691	3.44508	9.8317	9.10882	107.58	39.6044	15.6194	9.49084	10.6612	55.1232	6.89713	2.87137	5.84561	4.87916			2250	81%	81%	17109
cta	35.337	1115.14	5.14248	10.3279	2.88125	5.70205	12.4265	2.4046	7.19773	2.68826	63.3124	22.9119	4.25771	3.02844	4.57434	24.8062	5.14248	1.02615	1.41391	3.24082		0.04	1333	83%	83%	13013
ctg	26.1765	180.856	127.311	8.16897	29.4007	2.0693	107.983	13.1928	77.9961	29.9138	36.1462	33.7502	50.7328	17.6234	59.8358	75.1139	1537.33	16.2788	52.5027	61.6149			2544	7%	60%	33193
cct	9.47324	36.7965	101.763	7.07648	5.01514	4.30332	9607.61	11.1783	38.2053	22.9654	14.4108	7.16079	41.6127	20.0418	46.1676	39.6906	98.7748	35.0801	34.7362	38.9052		0.0294118	10221	93%	93%	34807
ccc	4.54025	5.80444	31.446	2.74965	1.05557	0.0861823	2780.79	4.29313	8.13633	5.56801	3.94795	1.6126	10.4871	7.46909	15.7726	8.19391	23.7353	13.2147	11.5759	13.5253			2954	94%	94%	12181
cca	19.9738	73.1881	213.444	20.6086	7.55406	4.75541	19209	29.2685	68.6457	37.3086	29.3814	9.58797	91.1761	46.2808	98.4968	59.9279	193.807	57.42	75.7775	66.3063	0.0192308	0.0304548	20412	94%	94%	67206
ccg	1.36098	10.8849	38.4221	2.79166	1.4588	1.21682	2758.88	6.95777	13.767	8.75936	4.14514	2.63656	12.5915	6.35877	16.8174	9.84369	28.427	6.75615	9.65989	4.26013			2946	93%	93%	12076
cat	88.4739	59.6503	76.5928	312.474	9.64987	18.1634	48.9729	9251.45	150.021	101.234	13.3434	6.25194	29.5293	276.755	103.994	14.0617	29.1916	79.3608	60.0446	55.7085		0.0792791	10785	85%	85%	46750
cac	33.7794	17.2256	19.9411	81.1218	1.03301	5.32253	9.70945	2858.1	51.8272	35.4188	4.54311	2.1015	12.5413	78.1102	37.7585	2.84723	11.3677	24.8016	22.5859	28.8611			3339	85%	85%	16154
caa	21.6642	129.323	146.149	52.7337	7.07681	8.88616	127.637	184.032	10925.8	207.857	27.1053	51.8328	96.1974	182.426	515.238	34.0743	95.2909	150.87	712.161	89.6666			13766	79%	79%	95759
cag	4.79156	34.7235	46.7613	12.0597	1.73367	2.22867	47.8188	42.541	2516.95	61.9869	8.13111	12.314	29.987	49.8312	126.656	6.83191	25.1774	32.2093	202.751	23.5132			3289	76%	76%	28629
cgt	5.3309	11.4456	20.5117	11.8076	1.86986	1.17724	18.6367	30.3658	34.3939	4193.62	6.45942	2.88671	14.8553	25.4309	294.553	5.87556	12.5696	8.21513	19.4599	15.5393			4735	88%	88%	17883
cgc		2.20755	0.89942	0.179537		0.0208333	1.97074	1.27255	4.34803	164.282	0.191049	0.190359	0.147462	4.13665	18.995	0.0492997	0.309364	0.384817	1.24426	0.171585			201	81%	81%	2724
cga	0.1163	3.96558	3.56392	0.524276	0.142821	1.05012	3.69696	3.30356	8.89109	459.807	0.352115	1.36584	2.5338	3.46021	50.891	0.471922	0.39339	4.15481	0.772954	0.542012			550	83%	83%	5249
cgg	0.225342	2.23214	3.62162	1.03951	0.119237	0.0238095	2.90847	1.60644	4.63457	313.258	0.76689	0.134638	2.76201	1.39422	30.5525	0.32347	0.388484	0.375709	0.350697	1.28208			368	85%	85%	3125
att	153.5	1581.89	33.9703	51.0451	33.4786	15.5164	32.9608	11.3107	25.4013	36.0759	8647.49	148.484	123.982	27.1368	49.654	1311.03	71.949	9.69909	31.1302	13.27		0.0245098	12409	69%	69%	85418
atc	150.55	1459.99	30.8144	57.0884	27.407	13.2323	39.8417	8.97366	23.0114	20.5648	8171.21	127.479	119.815	26.5131	43.1911	1274.01	66.5272	9.90898	38.0265	10.8163		0.0240896	11719	69%	69%	74047
ata	113.998	1085	21.3603	37.2388	23.0041	8.76623	23.6858	5.82665	12.9827	21.2886	4178.19	108.493	70.639	14.2923	36.0196	693.092	51.828	7.44335	23.5685	4.29021			6541	63%	63%	66667
atg	250.37	1803.38	50.0082	57.9025	24.7612	30.2134	35.0009	20.1503	82.2528	49.0932	477.821	7114.59	91.9929	39.8771	67.9006	177.518	81.1569	16.1573	47.941	28.9108			10547	67%	67%	60240
act	25.6949	144.28	660.311	31.7783	62.4264	7.32209	98.9259	25.188	61.9447	57.7613	96.2781	30.1923	8567.91	150.507	120.031	205.465	219.678	56.9413	72.9869	73.36		0.0194002	10769	79%	79%	64836
acc	17.967	49.4244	286.629	15.5813	23.3531	2.78169	36.5166	8.82953	31.6616	23.3994	40.3935	11.7741	3787.7	68.3802	52.4879	87.3469	97.4364	25.9721	36.9203	28.4457			4733	80%	80%	28654
aca	22.2554	119.075	494.39	15.7277	29.3891	6.26674	82.6187	18.0279	57.569	49.959	79.6701	18.9351	6026.69	124.518	102.694	136.221	153.561	47.5042	65.3184	53.6098			7704	78%	78%	58645
acg	12.1206	42.5959	194.449	11.2498	14.2677	2.90236	27.7359	6.1412	17.3356	14.5504	32.527	7.82085	2059.33	46.1661	28.2608	51.9631	43.8126	17.6246	17.0236	16.1234			2664	77%	77%	19156
aat	46.6216	86.6182	611.487	85.26	30.4462	12.4968	103.896	257.677	193.754	149.305	37.1076	16.3545	272.412	13656.3	346.187	35.5428	94.8532	763.69	212.565	435.459			17448	78%	78%	130863
aac	14.978	37.5497	230.279	25.1842	11.5125	1.14072	46.7795	81.9102	67.3117	45.9837	11.2229	6.13532	113.12	6057.63	144.427	16.9896	41.7419	299.721	71.482	170.867		0.030303	7496	80%	80%	46040
aaa	16.7165	116.482	159.861	31.9393	6.32878	7.03716	141.509	56.0142	281.471	1330.18	41.0593	31.0588	133.095	214.152	15318.4	49.3878	81.0731	90.3472	275.579	101.233	0.027027	0.0833333	18483	82%	82%	127889
aag	19.3001	82.9486	116.751	31.475	4.0067	6.95045	111.41	38.9098	186.617	1006.67	28.2018	21.7487	79.2176	133.131	11018.3	41.8592	58.0758	71.0096	176.213	72.213		0.02	13305	82%	82%	87627
agt	17.5074	40.0368	4305.43	23.7804	65.1708	6.24171	80.02	29.0507	61.5213	63.4931	24.5565	8.01103	346.312	299.093	105.884	31.3964	386.831	121.221	75.4631	268.976			6360	67%	67%	55088
agc	2.53837	6.8551	527.203	4.45437	5.29927	0.0792317	17.029	10.4528	13.1071	13.497	5.27771	1.02917	58.2612	59.7952	14.334	4.12911	40.7578	22.645	16.5658	44.6894			868	60%	60%	13152
aga	15.9984	68.7683	100.551	38.2531	8.60378	7.99115	52.0975	62.2649	150.169	20383.9	34.7536	19.8115	73.9599	104.293	1573.72	27.7676	54.7783	32.1596	82.3094	61.7753	0.0758874	0.0147059	22954	88%	88%	77958
agg	2.24268	19.7149	19.0385	6.68206	1.04619	3.60769	8.29693	9.52924	22.659	2794.42	7.56122	2.95084	12.3964	19.4911	300.737	5.83414	8.37184	7.3046	13.9714	10.1432			3276	85%	85%	18089
gtt	83.1063	518.271	41.9748	32.8136	73.1561	11.508	64.9068	8.8597	20.9227	17.5572	1085.74	48.9533	196.578	25.2553	42.8565	7996.58	231.56	23.1444	44.2465	24.8924		0.111151	10593	75%	75%	56004
gtc	66.6713	391.603	42.2129	14.1298	49.3596	6.83195	42.688	5.75194	13.3381	13.7719	740.881	42.7953	111.746	21.3387	36.3101	5712.4	168.761	15.709	28.1	18.5778		0.0232558	7543	75%	75%	38248
gta	40.7477	265.666	25.9217	22.8537	25.979	6.62615	26.8896	2.61914	9.84975	6.87718	488.436	30.1657	70.8147	11.3657	23.5386	2986.82	108.367	9.76539	25.1379	13.5532			4202	71%	71%	32028
gtg	65.0978	443.681	33.0172	24.5059	52.9207	7.80074	49.2469	9.03063	16.212	18.9323	789.037	43.5852	115.96	15.8565	27.8691	4583.35	158.467	17.7503	33.7211	15.9271		0.030303	6522	70%	70%	44871
gct	40.7904	126.753	686.128	22.6031	101.128	5.62616	216.611	11.9154	50.0929	44.0765	52.2195	23.1234	199.402	66.4627	70.6429	226.459	10436.5	50.4985	114.062	390.92		0.0294118	12936	80%	80%	55910
gcc	19.781	56.2833	335.968	16.5224	56.8524	4.87738	96.0531	6.30361	22.9254	17.8885	23.0872	15.0731	90.0222	19.6804	42.0362	123.391	5023.72	18.1397	55.7844	181.609			6226	80%	80%	26790
gca	22.3962	80.2412	447.455	19.7659	61.578	2.95046	149.251	11.7876	31.424	17.9276	38.04	10.2649	127.55	24.3972	62.3318	168.287	6211.6	29.0405	65.5171	256.196			7838	79%	79%	39716
gcg	9.33965	30.8748	155.954	3.91245	19.5125	3.53011	35.1959	1.78215	12.9565	4.98502	14.9432	4.93736	41.301	10.2824	13.2205	46.4109	1847.55	10.5563	12.2578	92.4954			2372	77%	77%	13411
gat	17.5087	41.6862	241.969	38.6491	13.8768	7.29404	124.756	65.5566	117.537	44.8598	15.5114	13.0893	94.6142	716.097	138.516	26.5254	80.4823	24496.8	1559.27	256.301	0.0277778	0.0539236	28111	87%	87%	140907
gac	7.83405	8.95553	75.2834	10.8691	2.64953	1.14806	42.7919	13.065	34.9479	21.3859	9.24186	2.7977	32.4009	204.535	35.7983	6.93698	22.2985	5858.38	428.419	71.2307	0.0232558	0.004	6891	85%	85%	38514
gaa	22.365	65.2897	150.919	32.1734	5.26785	9.84869	124.259	44.7185	467.732	72.91	30.2749	11.2139	78.0514	126.34	259.369	49.7704	120.713	1193.64	18566.7	110.406	0.0116279	0.0196078	21542	86%	86%	121572
gag	11.5929	36.9698	61.7707	19.5841	3.4969	5.3367	68.9835	15.0398	242.639	38.7044	14.4728	5.9712	40.3716	60.2598	149.989	20.0173	52.9679	584.936	8516.65	62.2484			10012	85%	85%	63851
ggt	29.6255	42.5812	436.47	21.0253	44.6978	5.97292	80.649	29.9309	51.0577	50.6172	15.6633	15.8277	84.0004	253.874	86.6739	42.163	603.535	195.689	102.22	33581.6	0.063621	0.0497503	35774	93%	93%	82872
ggc	3.06227	4.75806	45.251	1.94754	6.43696	0.257237	11.5255	3.89603	6.2406	6.78173	1.14866	2.83343	9.18785	33.3818	11.9876	4.57486	51.1816	26.0795	11.9151	2614.55			2857	91%	91%	10983
gga	8.92795	12.2813	143.751	8.16901	14.8359	4.2977	33.8334	11.0176	20.4048	19.9045	5.06268	2.2653	25.3302	84.2978	36.7435	8.80649	175.328	52.7629	38.1134	8770.84	0.0104167	0.016129	9477	92%	92%	28798
ggg	5.12556	11.8251	100.289	3.85608	7.71741	7.30171	25.693	4.94415	7.90461	12.269	5.72256	1.59206	16.9757	48.0876	21.0589	6.9012	124.692	32.7142	19.7968	5750.53			6215	92%	92%	18678
