# Supplementary material for: Evolutionary instability of CUG-Leu in the genetic code of budding yeasts
Source: Nat Commun. 2018 May 14;9:1887. doi: 10.1038/s41467-018-04374-7 (PMC5951914; doi:10.1038/s41467-018-04374-7)
Supplement: Supplementary file 4 — Supplementary Data 2 [file 41467_2018_4374_MOESM4_ESM.zip › Data_2_Blast/BLAST_Naumovozyma_castellii.xls]

## Sheet: Naumovozyma_castellii
Naumovozyma_castellii
	F	L	S	Y	C	W	P	H	Q	R	I	M	T	N	K	V	A	D	E	G	*	X	Sum	Universal %	Largest %	All codons
ttt	25699.2	776.648	67.9299	1040.11	35.8845	80.0668	20.4617	40.1029	12.0051	10.2563	192.684	66.3181	36.7382	24.1954	18.7418	111.585	39.1704	10.8099	13.9481	18.1457	0.00694444	0.0397143	28315	90%	90%	89052
ttc	20129.4	561.761	41.8686	740.258	23.5267	53.9904	9.6691	30.3872	8.65199	7.57997	129.867	48.7634	25.2902	15.1042	12.1241	77.9589	30.5336	11.9597	10.7087	10.4926		0.0829346	21980	91%	91%	61214
tta	395.794	31893.9	75.7267	70.832	29.4546	22.6376	39.44	19.0045	50.8404	36.2582	840.332	431.924	67.1159	26.4089	46.0473	374.228	65.3274	9.37874	26.7799	12.2293	0.0294118	0.264233	34534	92%	92%	105582
ttg	318.315	26101.6	53.0913	56.4145	19.8987	23.7577	27.6433	11.1952	34.1344	27.5592	642.83	370.06	50.1578	21.1779	35.7724	294.56	50.283	8.32134	18.6964	10.4186	0.0294118	0.052487	28176	92%	92%	83352
tct	25.741	36.2605	11240.7	16.9884	57.5252	5.20522	110.943	20.2723	25.0013	19.5094	12.9804	9.12647	298.71	87.9166	37.9591	25.2053	379.48	41.3171	33.806	70.2452	0.03125	0.0588235	12555	89%	89%	70453
tcc	21.8096	26.52	7476.58	14.6885	35.7501	2.55424	62.5065	6.77492	21.7982	13.478	7.473	6.853	211.37	48.3136	24.5226	14.8019	256.935	26.9574	21.0775	57.2142	0.0232558		8358	89%	89%	46284
tca	26.533	56.4201	9788.52	18.506	35.5373	4.18314	125.45	11.3055	26.4384	19.5529	12.6418	10.5167	293.086	75.2289	33.4817	18.2045	344.029	37.0932	23.3708	65.9029			11026	88%	88%	71098
tcg	10.3006	22.2757	2816.3	4.97851	15.5963	8.65442	34.594	2.08939	9.32252	5.94674	4.41261	2.38266	80.1262	23.1634	9.1377	7.11134	92.1375	10.3718	5.70738	22.3646	0.0232558		3187	88%	88%	22723
tat	1063.56	129.398	55.8455	22312.7	46.392	70.3688	13.251	226.77	33.5584	27.5208	55.9912	17.0576	25.4695	57.2647	30.076	42.6961	24.8623	21.9133	25.1163	16.973	0.215745		24297	91%	91%	72612
tac	579.189	63.8074	28.7927	12319.9	23.0955	41.5474	7.91605	124.654	15.1062	12.8941	23.6424	8.94122	14.4297	28.4051	12.3244	21.4125	16.1688	9.89082	8.98514	8.81754	0.0672251	0.030303	13370	92%	92%	38459
taa
tag
tgt	46.0359	58.3145	169.533	44.1697	10200.5	6.10458	10.5127	5.95266	7.29291	15.5763	34.434	9.26932	52.4348	17.1568	5.27595	89.1383	129.689	10.5511	6.08151	53.9666	0.0184336	0.0277778	10972	92%	92%	32045
tgc	19.2148	16.5359	60.8408	12.3802	2713.43	3.52395	3.36044	5.71637	2.24043	7.70835	11.0625	3.01082	20.9201	8.26556	3.25531	25.3367	39.0691	1.37008	0.756218	11.0044			2969	91%	91%	12023
tga
tgg	191.433	119.312	32.1083	165.291	20.6291	18354.6	6.68006	12.1485	14.388	23.9021	24.3341	17.6269	16.0586	10.7087	13.4994	21.65	15.1289	6.30865	9.78549	16.2137	0.201857	0.0232558	19092	96%	96%	33537
ctt	152.148	8476.41	19.1117	25.9257	8.8422	5.90313	20.9639	9.89602	15.7666	8.85654	314.451	108.8	24.1193	8.30909	10.8783	125.764	25.6719	3.0951	8.62791	4.36631	0.025	0.0667408	9378	90%	90%	41848
ctc	62.0493	2920.01	9.55276	9.88358	3.35127	2.80065	8.70891	1.11016	4.75304	5.13308	116.53	46.0188	9.56391	3.20344	4.81073	40.9124	6.65334	1.18426	2.94528	0.820504		0.00409836	3260	89%	89%	18426
cta	142.558	11033.2	25.5058	24.0332	10.3251	7.37988	17.7034	7.71365	17.475	12.3873	302.279	143.41	24.73	10.6485	16.1239	148.939	24.1782	3.49519	13.9328	4.0064		0.0142857	11990	92%	92%	41222
ctg	85.152	5402.46	12.8965	10.8728	5.79117	4.57381	11.5205	4.9239	15.4318	4.91321	158.5	77.8681	14.288	4.70034	8.4499	70.4786	13.5867	3.00135	6.19559	2.37298		0.0277778	5918	91%	91%	24210
cct	8.0246	45.5896	153.561	10.03	5.45876	1.02711	13058.7	16.4108	40.6062	21.9808	23.2775	8.38489	55.3447	30.6888	47.3739	36.5207	124.235	31.4398	37.8733	29.256		0.182382	13786	94%	94%	40034
ccc	5.61641	22.3257	78.2684	4.91671	1.95207	1.70612	6786.61	9.69018	18.357	13.7339	10.7096	4.65997	30.7826	13.1627	21.6235	17.7456	56.8254	12.1393	17.3295	14.8381		0.00990099	7143	95%	95%	21734
cca	16.7135	82.866	264.458	16.0749	9.26523	2.64755	24068.5	28.0954	79.44	38.572	33.0194	11.5112	96.8516	41.5013	77.7455	62.9935	211.992	45.848	70.9611	44.88		0.0483734	25304	95%	95%	66930
ccg	3.15913	15.0931	41.0743	3.78208	1.20534	0.455627	3489.83	4.8653	11.2455	8.70862	6.20695	2.14419	17.4442	6.59236	10.7762	8.27394	30.1562	8.0753	12.5016	8.40708			3690	94%	94%	12714
cat	38.2414	30.2475	59.5354	209.743	8.06097	5.50291	29.6999	12360.4	132.724	94.7246	11.5866	7.09854	21.5474	207.305	54.1392	8.9395	16.1672	47.173	31.4048	25.7682			13400	92%	92%	52736
cac	16.4559	8.9919	17.8241	55.0363	1.3706	2.35065	6.53226	3227.28	35.4262	28.3047	2.6185	3.55919	6.38938	52.4742	24.3037	4.09422	5.09716	13.5855	9.95727	11.3361		0.0153846	3533	91%	91%	18728
caa	11.135	116.216	89.4917	27.8406	5.04543	5.25735	88.9074	151.913	16498.7	142.072	24.2918	30.6183	61.0838	96.0611	301.939	29.108	58.4495	58.1173	455.525	30.1136	0.0102041	0.0714286	18282	90%	90%	98488
cag	4.4051	25.6012	25.3806	10.1202	1.1638	2.16539	20.2923	38.7955	3710.51	42.4976	5.76532	5.58862	14.0194	26.712	90.2902	5.92269	13.2601	18.7573	133.563	11.1901			4206	88%	88%	30047
cgt	4.01755	19.2338	23.7415	10.8822	7.16353	2.74776	19.3936	40.5094	29.2449	6496.62	6.28133	3.52695	10.5837	24.6381	167.521	7.15307	11.4948	6.13201	12.1538	18.9592			6922	93%	93%	21691
cgc	0.230852	2.79852	4.00634	1.58551	2.94261	0.182724	6.16699	5.42208	4.42832	482.555	0.789312	0.598902	2.3182	1.41811	21.0811	1.4207	2.62221	0.506012	2.14819	1.77807			545	88%	88%	5511
cga	1.80421	6.36585	12.0966	3.1232	2.09201	1.38617	7.90816	7.61724	26.4447	1850.15	3.69352	3.2065	4.5437	6.32084	99.5486	2.99538	3.85304	2.99955	3.69093	4.13931		0.016129	2054	90%	90%	12634
cgg	0.117899	2.08279	1.51279	0.584744	1.362	1.06414	2.00852	1.88612	4.77787	500.55	0.93528	0.394044	1.23248	2.0228	34.5701	0.844721	2.18563	0.420141	2.97525	2.47267			564	88%	88%	5103
att	105.467	987.081	26.5533	32.972	13.036	3.69434	21.9348	5.69648	10.3222	17.5808	17505.3	139.029	111.673	25.6429	21.5056	1293.84	49.7959	5.57828	22.1685	8.16568		0.00980392	20407	85%	85%	109025
atc	53.4541	493.001	12.6144	8.59652	9.45994	1.72122	8.24556	1.25076	6.82348	8.94438	8176.35	70.1623	53.347	6.57311	14.5483	639.039	20.5421	1.39682	9.01933	3.87516		0.0383754	9599	85%	85%	51237
ata	49.3904	724.649	14.0779	10.593	5.3217	2.23706	13.0168	2.05492	6.30246	12.6303	5457.41	79.9227	43.8714	5.69627	15.5641	489.173	22.9802	2.3727	9.4363	5.2995			6972	78%	78%	61802
atg	82.1721	1029.89	42.1811	18.8439	8.86288	18.1151	10.1358	7.70626	29.7499	30.1477	305.478	10974.4	82.6837	22.6741	47.74	144.774	41.8785	9.9362	12.7109	18.9095			12939	84%	84%	66502
act	18.8263	56.401	464.572	11.1814	22.136	1.71434	44.8832	12.7963	22.3231	30.3251	75.6395	21.1173	11062.5	105.107	58.9199	109.949	149.276	24.3683	39.7836	25.1225		0.0131579	12357	89%	89%	69737
acc	6.6352	28.2507	261.108	6.39616	12.779	2.45232	21.0343	6.2156	11.7907	12.079	42.731	11.531	5955.09	51.4761	30.0097	65.9573	93.2477	14.6669	23.9382	18.5943		0.0135135	6676	89%	89%	38338
aca	11.3976	51.0782	424.55	10.3241	15.6066	2.66901	55.3342	6.59839	20.002	30.0192	69.6225	27.0986	8900.84	74.4572	49.4262	93.1124	146.136	23.9387	30.5983	25.1956			10068	88%	88%	68526
acg	5.21552	17.7931	150.556	1.61331	4.91462	1.42767	14.4856	3.17898	6.77538	9.8095	20.8537	6.61317	3045.65	29.8009	26.5604	29.2395	58.2527	8.75003	8.58193	7.9282			3458	88%	88%	24504
aat	18.2196	33.9386	437.687	54.3868	19.0633	0.659815	29.4949	179.784	80.7864	72.2644	33.3877	10.5367	183.765	19807.3	198.472	24.8842	52.3945	561.147	95.7277	191.061		0.0790835	22085	89%	89%	134138
aac	12.8232	15.8838	197.963	21.2275	7.39048	1.79467	17.7455	84.0878	43.3689	33.1556	14.4863	4.28191	86.6529	9574.81	91.4735	11.9979	31.407	258.55	41.8127	78.0683		0.0208333	10629	90%	90%	63378
aaa	11.4247	62.3379	117.099	20.9925	8.80162	6.244	50.0414	40.6971	234.78	1018.98	35.0464	34.2212	106.74	168.36	20472.1	34.268	59.7647	54.623	172.138	57.2195		0.0823658	22766	89%	89%	128486
aag	8.21455	58.248	93.8916	15.5729	6.31304	1.65972	41.2597	36.9955	196.15	889.528	30.5062	30.5713	97.7752	151.073	19975	31.9394	53.0473	38.8228	143.709	42.7383			21943	91%	91%	102900
agt	7.59366	11.5677	5309.46	8.43921	41.7053	0.464812	17.6998	14.7321	16.4815	41.4093	7.36022	5.7312	191.208	197.543	38.5276	17.5723	113.695	51.056	22.9007	183.848			6299	84%	84%	48519
agc	1.67513	4.54742	1280.78	4.2574	7.77761	0.184579	6.17789	2.92361	4.76911	13.9196	3.02753	0.844396	56.959	82.9667	20.6475	3.87321	32.6949	11.5361	9.27748	54.1615			1603	79%	79%	20153
aga	9.34271	50.3434	71.605	15.9383	10.1252	8.46555	23.147	47.4071	103.498	23419.7	25.6904	19.4355	62.2653	70.6808	1110.36	21.7193	36.5718	19.6996	49.2584	42.6263	0.105263	0.0333333	25218	92%	92%	75031
agg	3.26215	12.8714	23.4481	4.07929	1.73011	3.15843	10.1576	13.1468	31.5732	5014.44	5.62324	6.00749	16.937	19.7694	357.623	9.39041	8.68783	6.27938	15.7318	12.0697	0.0172414		5576	89%	89%	24973
gtt	44.6796	292.827	23.3897	11.9241	31.0337	2.11053	22.0515	4.70215	8.68459	4.72453	882.277	39.8589	104.18	12.0853	18.0406	11693.1	174.037	10.3505	22.8325	12.1124		0.0424866	13415	87%	87%	65663
gtc	18.6869	149.802	19.2133	11.5864	17.6131	1.39979	19.4412	2.07928	8.10305	3.71663	472.396	20.6178	58.2097	6.52653	10.5015	6956.77	94.9156	4.5585	8.4648	4.32548		0.0687646	7889	88%	88%	36018
gta	16.269	199.779	13.9997	8.55092	13.7943	1.38327	14.3551	0.896536	4.29529	6.21176	397.886	27.1063	58.1327	5.12036	9.63475	4632.62	96.3607	1.452	18.4412	4.7096			5531	83%	83%	37119
gtg	22.1258	199.785	14.1669	7.79754	17.2929	1.75644	17.0583	2.97089	5.35221	6.29868	460.618	29.2363	67.7947	5.79286	10.8146	6188.99	102.529	5.07953	21.9981	9.49413		0.0486425	7197	85%	85%	36837
gct	16.705	59.5431	494.545	11.5336	61.4131	2.59331	109.714	9.10353	24.2163	11.3897	34.1487	13.2473	142.181	24.8838	29.553	172.003	13609.5	33.4862	47.9725	219.242		0.03125	15127	89%	89%	60091
gcc	9.82714	33.9008	301.536	7.70645	34.7595	3.23312	60.8658	3.88975	9.80666	11.3875	21.9839	10.3815	81.728	17.4047	20.4847	94.0902	7806.29	11.7344	32.3056	121.683			8695	89%	89%	34148
gca	11.9443	46.7999	462.412	11.7207	42.7092	1.62047	107.011	3.81605	17.8399	12.2176	30.814	10.5902	112.641	19.9933	21.3173	131.057	10090.5	18.2555	50.5398	197.224			11401	88%	88%	53110
gcg	7.47437	6.80426	79.6514	1.18296	7.28835	0.313127	17.1942	1.69147	4.97562	1.89058	7.69673	2.48333	25.5758	4.84436	4.82094	31.2925	1992.78	5.16984	10.9155	41.9572			2256	88%	88%	12527
gat	13.3258	25.134	184.975	36.243	7.97104	2.58917	48.2914	57.8894	75.0605	32.6821	21.7714	6.25744	69.8322	705.269	77.0361	27.0479	70.3098	32642.5	1119.34	191.423	0.0277778	0.0544928	35415	92%	92%	133448
gac	4.64065	4.8785	57.1119	8.99446	1.63995	1.28655	18.2277	16.4133	23.2699	8.98433	5.02096	2.82389	21.0284	199.485	22.481	6.26266	21.2477	8774.52	319.605	53.0734			9571	91%	91%	43828
gaa	14.3774	49.8724	129.251	23.5278	5.33652	4.88732	52.228	44.9909	495.86	58.5654	31.8494	11.6633	80.941	112.355	245.77	67.3456	134.396	1044.09	29860.6	105.027		0.0725695	32573	91%	91%	148682
gag	2.53302	18.9009	43.35	7.15833	1.05226	0.535588	13.2213	13.2764	148.471	24.4177	12.159	4.85591	23.8176	41.6165	85.0294	17.9307	37.8491	359.742	8730.99	41.0492		0.04	9628	90%	90%	54229
ggt	18.813	22.8719	313.793	15.3636	33.8323	5.39781	37.0164	27.5786	30.6388	46.5199	14.3156	8.58161	56.7035	204.163	66.02	35.3871	400.46	137.804	79.0437	34485.6	0.041958	0.0102861	36040	95%	95%	72164
ggc	1.66936	2.84647	50.745	1.55266	6.3231	0.186445	7.6422	4.50113	7.08733	14.0155	1.76545	0.848939	9.23094	39.3929	15.523	4.33594	50.9207	29.7465	16.8755	4244.79			4510	94%	94%	15597
gga	8.89795	13.5671	130.57	7.86622	13.2338	3.71631	17.1663	11.109	19.2887	30.2603	6.90958	5.44773	24.5002	99.7798	38.8934	13.801	153.766	73.2953	64.2211	11790.7	0.0243902		12527	94%	94%	37278
ggg	6.8444	13.3044	107.304	4.83187	10.1416	1.83226	14.8544	7.36784	11.0229	16.6031	4.90087	4.98632	17.1766	68.5014	28.3862	9.22546	128.198	45.8202	29.7478	10519.9	0.0192308		11051	95%	95%	25679
