# Supplementary material for: Evolutionary instability of CUG-Leu in the genetic code of budding yeasts
Source: Nat Commun. 2018 May 14;9:1887. doi: 10.1038/s41467-018-04374-7 (PMC5951914; doi:10.1038/s41467-018-04374-7)
Supplement: Supplementary file 4 — Supplementary Data 2 [file 41467_2018_4374_MOESM4_ESM.zip › Data_2_Blast/BLAST_Ogataea_polymorpha.xls]

## Sheet: Ogataea_polymorpha
Ogataea_polymorpha
	F	L	S	Y	C	W	P	H	Q	R	I	M	T	N	K	V	A	D	E	G	*	X	Sum	Universal %	Largest %	All codons
ttt	14023.5	636.54	41.7076	774.135	25.5003	139.707	19.6189	39.8538	17.0511	11.3767	124.621	56.1189	30.7257	18.0156	23.2016	71.0882	33.9615	13.7384	14.3394	17.195		0.004	16132	86%	86%	64691
ttc	16710	669.601	46.3761	943.865	33.905	206.846	14.0442	44.8328	21.4675	13.1108	136.828	65.3271	28.7128	24.5835	16.0145	79.9208	40.9023	11.1666	11.2407	16.212		0.0325714	19135	87%	87%	63325
tta	87.9635	3311.59	10.0571	11.965	6.22038	9.96637	5	3.53411	12.9402	7.9213	129.182	56.8185	13.975	4.01248	7.04127	64.5388	12.1864	2.12682	3.73085	5.2158		0.0142857	3766	87%	87%	22121
ttg	262.811	12984.2	34.562	48.5516	19.3917	22.0773	26.4665	12.9001	37.8622	27.2303	447.457	190.655	44.472	22.152	33.0882	200.719	42.4157	10.5604	24.4224	14.0115	0.025	0.00993895	14506	89%	89%	60112
tct	16.0684	30.2104	5560.45	14.772	32.7788	8.47749	67.0801	14.6775	41.0589	16.9991	13.2916	8.67959	249.584	106.355	41.9656	23.3568	315.883	70.3037	47.509	100.494			6780	82%	82%	48592
tcc	15.0327	28.2802	4950.79	14.2581	27.8909	3.72029	72.7284	12.0455	36.0493	20.1459	10.4787	10.8732	237.56	90.283	52.0113	20.3961	287.676	52.693	42.9146	120.138		0.0340201	6106	81%	81%	42751
tca	9.03404	20.9153	2734.58	6.72675	19.756	2.90106	59.0926	5.33751	21.7771	9.36356	9.70206	3.69239	143.638	49.8611	13.9777	11.0427	155.465	31.0878	25.9094	57.1352			3391	80%	80%	31390
tcg	23.9924	41.6914	6695.81	19.1347	48.7544	4.20936	96.2647	21.4718	39.9841	21.17	12.9802	10.9526	327.944	127.808	43.3918	26.3308	383.908	50.1889	42.9651	114.049			8153	82%	82%	51044
tat	680.96	96.9335	23.8095	8267.43	10.8112	105.265	21.1939	109.546	16.3168	17.7055	26.1564	15.6733	20.7672	25.3682	19.2964	19.7299	22.8953	14.1748	17.6916	9.21827	0.0572412		9541	86%	86%	37932
tac	1155.27	194.246	43.3668	15274.4	18.5637	195.798	21.9863	200.184	39.5581	34.1816	48.6824	20.0946	28.1787	62.8555	32.369	42.2235	33.9109	25.5594	30.6829	23.7782	0.0658657		17526	87%	87%	57538
taa
tag
tgt	34.4751	63.8765	115.073	22.7326	4284.19	1.9929	5.63178	5.46192	5.58804	11.8305	30.0882	10.3314	63.1125	24.1743	5.11358	105.123	177.347	10.1674	5.97287	40.7138			5023	85%	85%	19768
tgc	45.5074	83.9289	128.133	26.6856	4937.3	7.39503	16.7508	4.9769	6.85804	12.2283	23.4163	9.68727	67.2566	31.7112	4.95298	121.673	176.514	8.56124	3.87843	40.5584		0.0277778	5758	85%	85%	22762
tga
tgg	257.953	87.5574	22.1388	188.179	11.5677	13127.7	6.65386	11.2925	11.4034	19.2226	16.306	8.37961	10.1463	9.94945	10.0029	12.683	10.791	4.77389	12.2281	17.8228	0.257799	0.0222222	13857	94%	94%	31356
ctt	182.059	9750.34	25.4878	45.6409	13.0637	14.686	22.0643	7.44563	23.6643	20.1138	355.487	147.028	37.2334	21.4317	24.9813	152.723	35.0472	4.60265	16.1004	8.69219	0.030303	0.0762717	10908	89%	89%	50069
ctc	226.419	10230.5	21.488	49.5469	22.9031	24.1956	21.3092	10.6332	28.1627	34.9353	391.72	171.762	43.042	11.4013	17.7233	156.694	35.8203	6.38989	15.0402	10.2637		0.00775194	11530	88%	88%	50305
cta	109.115	4298.87	13.893	17.581	8.91897	6.86694	11.9014	5.81933	9.87117	7.40053	167.881	73.3384	20.3487	5.51984	14.7256	70.0145	14.7924	2.82053	11.814	4.50694		0.00502513	4876	88%	88%	24596
ctg	384.496	18193.6	47.9194	91.035	36.9246	30.0014	42.5417	22.0404	55.3217	27.9091	676.167	287.882	62.918	22.8405	51.5187	284.507	66.1834	10.0962	31.4447	16.6826	0.0108696	0.00574713	20442	89%	89%	80220
cct	5.44997	27.0801	91.6256	8.7214	3.09315	3.88286	9347.75	9.06877	32.3783	12.9097	16.3509	4.36436	39.7898	19.5485	35.8975	27.0204	93.3161	20.4595	30.2029	24.0768		0.00990099	9853	94%	94%	34478
ccc	6.67846	23.9107	59.9566	3.46153	3.62179	0.870581	5408.54	6.96135	14.4622	7.96864	8.60696	2.62892	22.3393	12.5231	26.3881	15.6879	51.4327	17.8384	17.9782	15.1217		0.0247537	5727	94%	94%	23191
cca	9.57109	33.7718	98.0615	7.78603	4.94887	0.821673	10578.4	14.9542	37.8828	20.5689	18.4567	4.14447	42.363	24.0089	45.4855	28.6089	98.9542	32.9116	46.6639	34.6257		0.0256818	11183	94%	94%	39277
ccg	5.32872	31.0617	91.4974	9.56073	5.27183	2.91758	9000.99	13.4631	32.8536	19.7927	12.8897	5.01743	35.7837	19.9595	37.6748	27.1792	80.5879	23.6476	28.709	26.8101			9511	94%	94%	33167
cat	40.9904	15.8606	38.6058	139.812	4.30224	9.57857	16.6178	4814.35	102.865	39.9287	7.58217	4.88383	18.9656	110.696	36.9495	4.00791	12.2734	43.1571	26.7526	21.8188			5510	87%	87%	27893
cac	57.8689	42.5288	44.3066	205.586	4.21159	20.5786	31.825	6872.53	113.127	76.4096	11.5543	3.85132	26.1192	165.97	57.3577	6.79922	21.5969	57.7664	49.8399	31.1566		0.0153846	7901	86%	86%	35964
caa	7.27082	42.7609	50.2031	22.0249	2.48532	4.0238	46.9119	67.9068	4572.4	84.2391	12.5885	14.8902	25.6784	60.1035	152.961	15.1486	35.0086	51.7122	261.009	23.6226	0.047619		5553	82%	82%	44658
cag	21.8669	113.38	92.4993	29.304	6.84706	7.69882	79.5045	117.463	8549.14	126.87	19.2208	30.4753	65.9389	104.798	304.956	27.905	60.1032	86.1639	488.514	50.3185		0.030303	10383	82%	82%	68559
cgt	2.70621	12.7339	15.7049	8.40072	4.14102	4.55039	4.50837	16.1956	25.2755	3420.44	5.70982	3.07529	10.8712	18.6692	221.6	4.68924	4.63676	6.3375	12.2352	16.4869	0.0285714		3819	89%	89%	18206
cgc	3.34901	17.8425	19.6476	10.7004	1.59547	1.6493	20.3023	21.2	43.2251	3881.36	5.83929	4.86397	16.7111	22.1187	377.774	4.81971	13.2474	9.64714	21.9244	20.1808			4518	85%	85%	26419
cga	3.23612	15.6335	9.73303	4.80568	1.8125	2.07419	10.7724	10.9268	21.6653	2288.22	2.19073	2.10855	9.78516	11.9367	167.865	2.9066	7.62339	4.93656	12.3658	10.4008			2601	87%	87%	16575
cgg	3.78117	17.1229	18.0358	5.84766	1.25858	1.56653	11.5983	13.1215	36.6055	3424.28	7.0626	5.66827	17.3497	16.1985	263.84	2.97254	5.01866	8.54376	14.8122	15.3022	0.0163934		3890	88%	88%	20154
att	114.841	1026.26	21.4182	34.5968	19.7774	16.8617	25.8977	6.85125	16.6032	25.8571	8536.08	115.678	87.6352	11.6615	15.8491	862.621	53.2294	9.9252	20.8459	11.4947		0.0138525	11034	77%	77%	62530
atc	124.177	1167.96	26.538	41.3588	23.205	16.4977	30.4271	9.87983	18.9014	31.7085	9763.7	128.342	88.6386	25.6547	30.2464	949.406	59.7224	11.5576	20.5851	7.48559		0.00980392	12576	77%	77%	66738
ata	44.9412	432.611	11.5103	13.427	14.0178	4.82941	9.56606	3.07018	5.53645	6.18706	2647.09	50.1399	30.3965	7.03834	13.4258	310.687	17.7107	3.96027	4.39732	6.45413			3637	72%	72%	30558
atg	193.204	1466.09	55.5152	51.5512	22.4873	19.1109	24.9472	8.53106	86.7776	38.0262	352.059	7048.75	81.9644	29.3584	65.3496	155.686	74.9229	12.5622	31.8258	27.2836			9846	71%	71%	55564
act	14.6835	61.0843	286.102	12.8346	19.7193	4.34893	30.1869	10.4436	21.9941	24.504	47.2893	14.6308	4529.85	68.2669	39.8829	74.1935	81.1916	36.4645	28.9858	28.3439			5435	83%	83%	33583
acc	21.677	81.3421	392.536	16.5369	26.073	5.4434	49.8451	8.73528	41.3942	41.0576	71.4598	19.6969	6349.66	74.1146	75.7996	129.781	109.026	42.4642	47.5853	46.7684			7651	82%	82%	43862
aca	20.4182	76.2408	272.295	7.46132	26.1864	4.42427	37.7037	8.79068	21.7213	35.9921	45.4525	15.8211	4280.01	67.2772	46.8313	80.7693	85.8579	20.7629	35.1196	33.8612			5223	81%	81%	38033
acg	18.669	72.7395	328.292	12.5037	24.3621	3.83771	35.113	9.05993	38.3304	22.8541	48.9613	16.3319	4986.18	81.0816	53.5015	96.747	105.348	28.0485	33.8572	34.1695		0.016129	6050	82%	82%	36206
aat	12.325	28.4385	204.116	22.4148	13.8695	3.76164	27.4528	94.8632	69.1313	49.1491	13.1562	8.05357	73.2257	6689.81	105.336	13.2343	32.3438	287.067	55.1936	132.054			7935	84%	84%	51770
aac	28.4972	54.6544	343.236	48.7835	15.8566	7.62985	56.5593	159.025	102.463	97.3069	24.6411	15.4437	166.452	12739.8	171.003	27.0725	53.6621	462.853	104.011	225.979		0.030303	14905	85%	85%	75531
aaa	11.3533	70.1675	101.992	23.1382	2.98353	5.28066	68.2142	39.3851	165.44	867.642	24.999	21.2034	62.6264	126.071	11122	21.7722	49.8206	47.953	138.041	73.9066	0.030303		13044	85%	85%	86672
aag	17.9879	72.2673	113.148	22.3308	3.14533	7.56207	102.667	43.7876	207.64	1022.96	27.1983	24.9522	89.8346	165.86	15152.5	31.1632	61.2558	60.4107	196.097	77.2246			17500	86%	86%	91430
agt	8.38549	12.7589	1685.83	5.78693	22.1263	1.10261	23.3821	17.1688	19.6576	28.5746	4.18961	1.66353	96.4262	89.9365	30.0336	9.42291	103.517	34.1192	23.9293	73.9843		0.00406504	2292	73%	73%	24238
agc	12.7315	23.1978	2813.68	16.7213	35.3406	5.65469	63.4575	19.358	26.8883	34.6964	13.0241	5.20209	208.529	203.748	67.3921	19.2307	166.606	83.6822	48.7731	172.089			4040	69%	69%	43251
aga	6.80763	36.8675	46.5272	9.45088	4.48056	7.25445	25.4646	36.1115	71.1574	11820.7	13.6285	9.17579	31.3936	48.14	765.374	16.8716	21.3871	13.9964	40.0784	33.1291	0.0142857	0.0163934	13058	90%	90%	46635
agg	4.00615	10.2856	14.512	1.96341	1.01373	2.14352	8.22332	14.8318	25.9593	2852.85	4.72577	3.06624	11.3696	14.3782	287.009	4.85673	7.50529	9.77475	16.1983	12.3314			3307	86%	86%	19311
gtt	63.7398	398.449	35.9876	24.3434	56.0144	11.8606	30.1547	8.34816	12.061	11.9852	768.814	41.107	117.674	14.1211	20.8515	6410.79	157.325	8.1509	27.4324	17.7889			8237	77%	77%	48995
gtc	69.3071	362.03	34.9084	25.5129	39.6686	7.26001	45.6539	4.17335	21.2886	11.7844	674.609	38.1251	107.039	20.3666	22.0264	5634.07	130.468	10.9767	33.2944	16.4393			7309	77%	77%	44703
gta	15.714	88.7737	5.23897	8.11442	9.01987	2.78387	11.5999	1.98371	3.17796	3.91915	113.932	8.29612	22.5844	0.621357	3.57826	819.838	25.4875	0.197684	3.88356	1.25498			1150	71%	71%	14900
gtg	102.457	628.64	50.2392	49.8731	70.5934	13.0808	52.5428	10.679	25.5805	25.6723	1152.4	65.7629	169.921	29.7135	43.505	8590.41	216.386	9.97601	44.3779	21.1324		0.0535588	11373	75%	75%	68187
gct	26.914	59.5884	409.205	18.4057	52.2515	5.97659	98.7659	14.8959	34.8546	13.8988	27.0222	16.0959	116.197	39.1971	52.7731	136.221	6827.76	31.5687	64.5936	231.811			8278	82%	82%	46472
gcc	27.1446	69.6021	496.534	18.4997	64.8982	4.36826	125.239	10.7217	49.3775	28.8573	32.2649	18.8787	141.278	40.7061	52.2324	182.931	8307.17	31.6733	68.6192	313.004			10084	82%	82%	54108
gca	14.1621	66.1357	335.826	11.9249	55.4322	7.02678	90.0794	9.08095	29.7016	17.6636	34.8749	15.2066	97.6637	35.293	36.7016	118.251	5623.22	23.9067	55.7278	229.117			6907	81%	81%	43753
gcg	18.3798	59.3446	316.238	15.7865	40.0789	3.24408	91.3523	4.6239	29.7434	23.5079	27.8453	9.9068	86.3076	21.4486	34.7666	93.6777	4298.85	24.3461	40.4212	176.104		0.0277778	5416	79%	79%	33487
gat	9.95368	15.1926	96.1705	17.658	3.80223	2.58274	44.5861	22.6809	47.12	13.8337	8.52564	1.33742	42.3014	271.299	43.2752	11.2311	32.0654	11487.8	545.764	98.7993	0.0285714	0.0353846	12816	89%	89%	61715
gac	16.8824	15.6802	133.745	21.369	7.46524	4.19064	74.8158	42.6136	62.5522	25.1507	10.8572	3.47745	54.8773	455.211	72.4697	15.7438	48.5337	18495.3	917.032	162.994		0.0178571	20641	89%	89%	90940
gaa	9.35883	40.7125	66.8867	9.38583	1.68513	2.60073	61.0432	19.0533	219.87	32.9022	12.8161	4.45204	39.0017	65.1224	128.885	25.0789	53.3741	538.604	10195.2	62.9035		0.0348039	11589	87%	87%	73314
gag	12.1983	54.4588	97.3023	26.8522	3.19619	3.75012	102.629	30.7003	380.834	53.7983	22.2337	10.059	57.6236	89.0306	199.08	41.4997	87.9119	901.319	17322.8	82.7207	0.0232558	0.00980392	19580	88%	88%	103951
ggt	7.06853	17.527	126.129	4.17055	14.1553	3.84645	30.3648	10.1959	19.8564	17.3869	6.89362	4.26596	22.6374	84.3593	32.1201	11.5551	202.75	54.609	26.5762	12377.5		0.00953349	13074	94%	94%	33830
ggc	13.5572	17.799	207.818	10.6396	22.1889	6.67774	41.137	13.1214	27.0266	26.5485	9.6567	4.56961	34.8757	152.907	54.4856	17.6555	248.347	96.0221	53.3731	15271.5	0.0519568	0.00452489	16330	93%	93%	49129
gga	11.2438	19.3801	181.894	5.59404	16.7378	3.40117	38.7244	14.3595	24.5732	21.4387	9.13544	4.24023	42.4986	103.541	41.7902	15.9809	213.495	54.1663	44.8655	15158.9	0.0192308	0.00996899	16026	94%	94%	43074
ggg	6.22365	8.65325	83.4902	3.8478	10.0451	2.39447	15.3174	7.40602	8.20562	16.3123	4.23318	3.07318	14.1267	38.5656	17.6212	3.42269	100.313	26.3476	17.3323	5944.06	0.00819672		6331	93%	93%	21051
