# Supplementary material for: Evolutionary instability of CUG-Leu in the genetic code of budding yeasts
Source: Nat Commun. 2018 May 14;9:1887. doi: 10.1038/s41467-018-04374-7 (PMC5951914; doi:10.1038/s41467-018-04374-7)
Supplement: Supplementary file 4 — Supplementary Data 2 [file 41467_2018_4374_MOESM4_ESM.zip › Data_2_Blast/BLAST_Pachysolen_tannophilus.xls]

## Sheet: Pachysolen_tannophilus
Pachysolen_tannophilus
	F	L	S	Y	C	W	P	H	Q	R	I	M	T	N	K	V	A	D	E	G	*	X	Sum	Universal %	Largest %	All codons
ttt	23395.2	1231.11	66.4626	1658.76	51.5935	292.359	35.7689	80.5376	24.0311	26.2545	241.569	111.248	59.8826	43.3824	38.3226	141.673	59.5449	23.6496	32.0369	44.5088		0.0893366	27658	84%	84%	153301
ttc	7866.23	359.785	17.7466	541.624	15.2359	95.5464	11.2215	23.6736	9.10425	9.25749	73.6088	28.8111	20.2874	20.2006	9.46946	38.2218	24.1972	8.6474	7.57232	10.5088		0.0462578	9191	85%	85%	43622
tta	663.662	32710.5	98.4707	151.788	54.4072	51.4721	78.9365	29.6271	86.747	60.4128	1205.1	588.116	124.491	54.1796	92.1452	544.756	99.2387	27.6443	74.081	33.1804		0.0612745	36829	88%	88%	169095
ttg	329.707	16846.1	48.7863	80.2966	27.3681	29.9105	42.7592	13.8183	47.2332	31.2214	614.249	303.68	55.0427	25.7257	47.4397	273.033	54.2951	12.137	32.254	14.9015	0.025	0.0591805	18930	88%	88%	90174
tct	34.261	64.2343	8177.17	32.178	84.3256	5.84663	191.733	24.495	69.1086	37.9294	15.0409	11.8016	461.708	150.851	72.5992	39.8806	738.475	87.3573	73.3316	173.653		0.0192308	10546	77%	77%	86013
tcc	5.86002	23.1408	1504.28	6.07017	15.3193	0.930895	32.0779	5.29269	11.4787	9.97998	2.59322	5.4622	91.9386	28.8097	15.668	8.23496	144.796	17.6905	15.9491	45.4289			1991	75%	75%	20586
tca	33.7642	96.9874	8706.61	23.8603	78.1506	5.93875	228.335	24.8094	83.4098	41.3244	23.5922	12.762	510.42	198.276	97.9907	51.4206	791.944	84.622	94.8544	207.895		0.0294118	11397	76%	76%	98744
tcg	8.82953	17.0907	1548.49	6.79681	10.5326	0.0454545	32.6941	7.56188	14.8889	6.55794	3.61614	3.21897	85.0263	37.415	16.9119	10.5667	147.726	16.273	10.0687	34.688		0.00588235	2019	76%	76%	20923
tat	1640.43	242.458	63.8324	19393.9	31.7004	283.541	30.3168	294.711	54.7942	38.7599	59.4134	30.5135	46.959	87.0558	47.9284	50.5955	50.9514	40.9666	38.2308	30.7723	0.107543	0.030303	22558	85%	85%	101286
tac	385.664	55.617	11.1241	4279.41	4.91029	63.0177	5.77501	59.1574	11.3164	13.6812	16.4903	6.36005	11.0368	15.734	8.23583	10.5051	10.756	5.98605	8.56852	9.61342	0.0389423		4993	85%	85%	24437
taa
tag
tgt	68.3952	127.93	231.204	30.2921	8173.3	12.7833	28.4462	12.293	10.3385	14.8738	66.6381	17.6355	119.881	45.7912	14.9526	220.344	391.693	12.8073	6.54833	85.8243		0.0277778	9692	84%	84%	35302
tgc	14.3843	22.4158	42.3371	5.27175	1175.75	3.83916	3.21288	2.2613	2.98955	4.53743	6.38644	1.16026	18.2168	8.62217	1.49633	38.8647	45.6703	2.25991	1.13686	20.1873			1421	82%	82%	8383
tga
tgg	248.565	74.6943	23.1684	197.314	9.98345	13355	11.0119	8.31831	11.6197	14.749	16.5433	14.593	9.55723	7.46276	11.0148	12.3061	15.5482	5.14505	10.1414	13.0366	0.256528		14070	94%	94%	29905
ctt	151.94	4817.24	14.2375	40.3609	15.2098	10.7149	22.4757	8.08122	18.3002	14.3508	283.085	95.9191	25.9664	9.72363	24.2848	134.07	18.1934	5.2063	10.111	8.53048			5728	84%	84%	42827
ctc	25.3787	607.894	1.45813	9.96096	2.19666	2.22	2.31222	0.339462	1.59112	2.38463	39.1316	10.5944	2.84693	2.2986	3.423	21.2424	3.15229	0.368131	2.18284	1.0202		0.00413223	742	81%	81%	9382
cta	53.3118	1910.45	8.66678	9.95696	5.21666	5.95778	10.5139	1.79207	7.99032	5.94627	84.1191	31.9647	5.55754	4.16413	9.71584	42.4317	6.57633	2.04847	5.26609	4.34957			2216	86%	86%	19361
ctg	9.39884	87.2819	23.755	7.25454	2.84092	2.69881	53.1233	3.75528	40.0887	4.77513	11.7947	16.2585	9.94803	7.41349	30.6466	21.4871	167.54	8.84522	23.4717	21.6222			554	15%	30%	20511
cct	14.4885	38.2783	130.995	8.73947	5.37072	0.858579	11813.8	18.5979	36.947	21.3131	18.6712	9.23008	53.5464	26.7566	51.7002	34.6176	128.355	29.3007	41.172	40.2554			12523	94%	94%	42492
ccc	0.742744	5.85837	14.0287	2.07904	2.27793	0.104161	1299.3	1.01289	4.86146	2.67069	3.87378	0.601844	6.39906	4.61147	4.46186	2.77521	13.0428	3.93335	4.76445	2.60468			1380	94%	94%	7808
cca	16.0936	69.2261	196.169	13.5987	7.08759	5.29504	18929.6	24.9597	65.878	37.5331	27.4369	10.67	80.5918	37.7426	88.813	51.0303	191.01	54.6511	75.4716	48.1144			20031	94%	94%	65598
ccg	3.1001	7.95396	19.0769	1.69478	0.589412	0.155203	1820.77	3.59505	10.2202	7.78269	1.70668	0.909853	10.1594	3.50298	7.66049	5.8366	21.5433	4.80031	9.86162	4.07948			1945	93%	93%	9766
cat	71.9539	55.7481	89.7172	298.284	7.75345	13.5486	33.5137	10548.6	180.439	102.105	17.9341	7.62769	32.3033	264.322	99.6915	20.6823	21.9731	83.9882	63.8346	53.9396		0.00769231	12068	87%	87%	54005
cac	11.85	5.51267	9.50294	37.3076	0.486067	0.475826	6.96083	1571.14	19.1991	17.4174	3.5952	3.52025	7.60266	40.7007	11.7837	1.59149	5.45549	9.89342	11.2359	10.7584		0.00769231	1786	87%	87%	12379
caa	23.1685	125.307	131.828	39.3883	6.4865	5.74249	158.887	163.559	11304.2	187.265	30.0473	41.9644	88.4434	138.545	450.605	32.7967	77.6947	123.818	750.627	67.5972	0.0102041		13948	81%	81%	100317
cag	5.24303	23.6153	33.1312	9.49029	3.38166	1.2679	26.873	35.6491	2087.83	39.6187	3.53421	4.42516	10.1318	28.1742	80.3397	4.6005	18.3778	21.6795	135.452	8.18205			2581	80%	80%	26449
cgt	3.55251	13.4286	17.9213	5.61595	2.23513	1.23763	11.9918	29.0521	30.5036	3110.91	4.62418	1.11587	8.21811	11.9713	192.506	3.14049	8.1103	7.11133	13.0513	12.7045			3489	89%	89%	14530
cgc	1.15295	0.347589	2.37723	0.289553	0.242221	0.0529891	1.10234	4.33421	3.00762	191.508	0.897443	0.0993202	1.09412	2.35087	16.4835	0.107633	1.26204	0.169032	1.87479	0.246583			229	83%	83%	3351
cga	0.246723	2.29203	2.66203	0.35375	0.0588745	0.11983	5.78019	3.64649	6.65767	565.902	3.31202	1.30092	3.11647	2.29786	56.1961	1.30964	0.877754	2.2466	3.30975	3.31322			665	85%	85%	6392
cgg	0.0582913	0.414764	0.956839	0.13321		0.861111	0.0764879	1.58035	4.76131	302.182	0.285617	0.101157	2.3095	0.686845	31.2024	0.313299	1.11552	1.26596	1.54939	0.146365			350	86%	86%	3832
att	217.947	2185.61	50.497	73.9441	45.676	19.3278	60.5228	9.22157	33.583	38.826	13415.8	206.35	206.214	44.504	70.9355	2014.14	105.766	17.1339	43.114	31.8554		0.0499109	18891	71%	71%	143300
atc	48.087	480.405	6.18142	15.9963	8.08547	4.07248	10.2452	6.44886	2.47262	8.36349	3024.43	44.797	41.8738	10.8181	13.9085	474.652	20.8653	2.84515	7.89862	1.54868			4234	71%	71%	33507
ata	113.144	1251.1	26.043	35.9391	16.1188	6.13218	32.2401	11.0759	16.7105	20.9587	5098.75	122.972	86.8444	25.0606	36.2704	865.871	41.9704	8.07957	20.2306	6.41783	1	0.0719784	7843	65%	65%	82353
atg	187.939	1338.15	42.7148	36.2577	23.2569	27.2637	23.266	10.5321	77.9264	34.4955	373.562	7047.19	85.9956	24.0154	64.9643	152.671	61.5958	11.6131	30.9545	16.6383			9671	72%	72%	53938
act	32.5062	129.983	723.112	29.1126	46.9559	6.41676	94.9269	21.8433	67.5895	52.8653	101.286	27.3322	9892.28	163.787	107.391	208.913	246.113	57.2577	74.1112	72.2112			12156	81%	81%	76251
acc	4.54524	26.4803	124.269	4.50218	10.8061	2.75487	15.3126	4.87222	17.1543	8.94868	24.9349	5.05219	1885.63	29.4644	33.2495	44.9045	51.9879	9.71264	18.8657	7.55554			2331	80%	80%	19556
aca	23.735	103.619	612.667	19.5613	42.6441	3.36466	94.1368	15.484	57.8913	49.2397	87.8472	24.9222	7685.26	118.146	105.205	156.986	200.213	53.5608	72.2389	38.2771			9565	80%	80%	67905
acg	2.59931	11.0647	79.755	3.10866	10.1571	1.13402	11.9629	2.33406	9.51469	10.8548	11.5086	2.39385	931.392	20.1202	13.273	26.6249	25.3868	6.9103	5.12821	6.77736			1192	78%	78%	11220
aat	49.9659	79.9067	657.598	88.0854	31.0232	8.12551	101.735	268.939	214.434	165.192	44.1666	20.911	311.003	15855.1	385.29	40.8369	108.589	948.662	236.867	502.559	0.03125	0.030303	20119	78%	78%	200340
aac	6.15545	17.1692	155.618	18.2996	4.10264	2.96216	17.1056	54.6939	41.5153	32.7875	8.46855	3.33498	66.3311	3845.25	92.7114	10.0247	27.407	203.618	41.4771	106.967			4756	80%	80%	47753
aaa	19.7295	126.222	206.998	46.8192	10.4564	9.96652	181.944	69.3929	355.977	1777.65	47.2999	38.544	150.141	263.701	19638.6	64.4537	98.4696	145.806	390.695	163.11	0.030303	0.0322581	23806	82%	82%	207977
aag	6.91531	41.2056	52.9543	14.5706	1.76253	3.47731	59.1639	20.0594	117.829	592.74	15.8743	10.6186	51.9022	82.5867	6930.85	18.2377	34.2483	30.6705	104.807	36.3641	0.166667		8227	84%	84%	66371
agt	13.1047	34.3108	3776.71	16.6593	36.6371	4.11021	58.9273	25.7051	46.0998	56.1661	17.4779	10.8271	299.244	261.27	91.561	24.161	320.325	108.242	52.1688	278.265		0.027027	5532	68%	68%	63030
agc	2.83968	6.4309	522.113	3.82193	7.61446	1.80156	9.86574	2.77714	11.4883	8.78267	1.28874	3.52885	53.1015	44.396	17.1016	3.79149	44.3336	19.5956	20.5782	48.7492			834	62%	62%	17302
aga	18.6395	73.3663	83.4244	25.9015	6.93124	11.9345	48.7336	64.4116	130.045	20835.3	27.6308	15.5602	72.9633	94.5214	1539.91	24.0604	48.2858	30.0015	68.4091	50.9077	0.0526316		23271	89%	89%	82954
agg	2.27583	15.8262	16.5631	3.32389	1.96689	2.50107	9.08575	7.46538	32.3793	3179.52	5.8404	4.53188	12.994	17.3534	339.41	3.38216	8.83469	6.29586	19.9688	14.4858			3704	85%	85%	19713
gtt	120.131	728.793	78.5865	46.9865	108.15	13.4361	82.578	13.8228	31.0283	30.2966	1719.27	84.4337	249.729	43.3788	56.4861	13664.7	359.644	32.7976	60.9426	30.6172		0.195525	17556	77%	77%	95478
gtc	18.7802	132.368	13.1591	10.7764	17.6217	0.913406	12.6621	0.567862	3.99373	6.749	294.935	15.9861	45.3696	5.25128	13.1456	2323.88	73.1104	3.49324	15.0881	9.15068			3017	77%	77%	17647
gta	52.2443	298.878	30.0952	14.196	35.9232	3.89812	32.0577	6.5733	14.8916	17.6128	525.814	34.3115	83.4957	7.4216	27.4271	3705.28	136.883	7.82691	33.0477	17.1209			5085	72%	72%	38078
gtg	16.9652	149.975	14.7387	8.31492	14.9976	0.195946	14.1747	3.28747	5.56943	3.54539	254.053	19.1104	43.645	7.14722	8.27025	1638.53	68.5764	4.27492	11.4775	8.14592			2295	71%	71%	20124
gct	32.067	103.968	735.59	20.6667	111.925	9.19997	186.844	12.2083	51.5079	30.6981	57.4135	30.958	202.33	51.5433	64.4824	250.514	12350.6	46.4926	100.79	404.2			14854	83%	83%	66067
gcc	7.02615	16.9989	118.69	2.73548	21.4104	1.07383	48.8709	6.14785	10.1957	4.52034	15.7819	7.91468	44.2706	6.31082	12.9306	53.6652	2228.82	7.28156	23.7652	87.5945			2726	81%	81%	14290
gca	27.0281	101.758	635.247	20.8544	105.919	4.70482	193.08	10.0116	51.1176	31.5654	42.7773	24.3969	168.16	33.8825	56.6238	206.256	9438.55	31.9638	102.175	330.928			11617	81%	81%	55001
gcg	3.87648	7.88465	67.0063	1.46779	9.83469		28.4534	1.83579	6.32465	0.68829	4.72061	1.85974	16.9809	8.02946	7.34821	19.8261	961.263	1.98297	5.3906	42.197		0.0294118	1197	80%	80%	8244
gat	25.3089	29.9325	263.251	43.6212	10.4241	7.04312	136.515	62.1987	128.342	39.7882	15.8037	8.40813	83.5608	737.288	125.989	31.2848	78.9241	27313.3	1623.07	308.878	0.0232558	0.0371637	31073	87%	87%	160079
gac	3.89939	5.53813	30.7174	6.86722	1.88585	0.200981	18.2043	9.86515	12.2684	5.45492	2.75795	0.671254	11.2642	84.4177	14.9619	5.78624	11.4458	2964.69	206.784	44.2946		0.02	3442	86%	86%	23403
gaa	19.1717	80.681	159.793	35.1109	6.56928	7.89182	160.038	49.5745	584.125	80.3104	30.4965	19.2596	89.4878	148.898	352.79	62.4403	150.336	1385.9	23108.8	126.31		0.0481793	26658	86%	86%	171184
gag	3.81464	15.0218	27.1905	3.52044	2.24066	0.147697	29.989	5.15789	103.162	15.7106	4.51086	2.69073	17.7077	30.5004	72.5603	11.4845	33.7163	258.758	4132	27.1114			4797	86%	86%	38441
ggt	26.1026	31.4227	370.851	16.3756	38.5164	6.05473	62.5657	23.2395	37.7131	40.9227	17.505	6.0883	73.4962	216.655	82.9476	29.7178	546.683	144.674	80.927	30491.4	0.114357	0.00930313	32344	94%	94%	83448
ggc	2.56781	1.32726	28.6828	3.88107	3.07891	1.23104	6.1859	2.07705	4.05499	4.55832	1.65244	0.710302	3.30162	17.2816	10.6087	1.20147	38.2542	10.6935	7.36075	1932.29			2081	92%	92%	10848
gga	8.08052	17.3378	215.916	8.26144	21.0678	5.41461	32.9308	15.4266	22.0102	29.2769	10.172	5.56679	36.8928	106.284	47.6167	14.6075	274.116	70.8107	59.8386	13608.4			14610	93%	93%	48286
ggg	2.54984	2.91026	60.1127	1.01018	5.15555	0.542206	6.73013	3.94351	4.44812	7.70536	0.957433	1.78297	7.18579	20.8945	13.1307	3.31397	64.0122	31.3407	16.3094	3810.96			4065	93%	93%	16125
