# Supplementary material for: Evolutionary instability of CUG-Leu in the genetic code of budding yeasts
Source: Nat Commun. 2018 May 14;9:1887. doi: 10.1038/s41467-018-04374-7 (PMC5951914; doi:10.1038/s41467-018-04374-7)
Supplement: Supplementary file 4 — Supplementary Data 2 [file 41467_2018_4374_MOESM4_ESM.zip › Data_2_Blast/BLAST_Peterozyma_xylosa.xls]

## Sheet: Peterozyma_xylosa
Peterozyma_xylosa
	F	L	S	Y	C	W	P	H	Q	R	I	M	T	N	K	V	A	D	E	G	*	X	Sum	Universal %	Largest %	All codons
ttt	17485.1	980.261	57.7435	1390.27	43.8798	240.417	28.9307	67.8086	16.5164	25.0875	196.794	76.5879	44.6742	32.099	30.7769	116.669	63.8517	20.6051	20.8126	35.0573		0.0582828	20974	83%	83%	112431
ttc	14654.7	729.629	33.1498	1127.13	29.1499	206.063	24.3009	51.0552	19.4426	19.342	156.662	73.0453	37.6119	23.8086	16.7394	91.74	45.9581	12.1794	19.358	28.9305			17400	84%	84%	77411
tta	317.335	14925.4	52.5054	68.6653	28.0406	28.2509	37.1651	11.4661	41.2915	28.6787	524.072	250.055	56.4476	21.0919	36.1919	251.932	56.1868	12.7947	29.8183	9.6208	0.00552486	0.0296994	16787	88%	88%	79598
ttg	725.93	33068.3	89.7017	152.968	66.6074	61.2708	62.9261	31.1122	81.6733	73.5245	1269.38	618.494	111.078	44.9718	123.334	576.066	109.153	22.8486	84.9958	34.5475	0.025	0.0622042	37409	88%	88%	163527
tct	23.802	62.573	4945.87	20.6105	60.5283	5.09199	131.206	20.835	47.1493	32.0807	19.809	12.7846	320.218	101.408	58.9352	24.9589	539.77	65.6039	70.8784	130.892			6695	73%	73%	69841
tcc	17.9526	28.2791	2863.92	13.1812	33.5021	3.31786	61.7334	12.7659	33.9712	17.1721	10.5199	8.0256	204.129	67.6345	42.6698	17.5343	287.952	44.3981	47.0267	83.3128		0.00444444	3899	73%	73%	40662
tca	38.4025	102.273	9296.57	42.8849	84.5107	12.2737	240.946	22.6246	115.925	55.7526	36.3009	14.7926	626.464	210.612	138.125	67.2472	887.104	122.054	102.609	238.482		0.0486425	12456	74%	74%	115606
tcg	18.782	36.5852	3300	11.1138	30.6879	5.90181	79.8883	14.1335	32.7067	16.4143	10.3707	8.65202	229.095	76.9311	34.735	24.5643	367.866	39.1646	42.7727	95.6334			4476	73%	73%	42965
tat	1314.22	216.606	42.3022	13656.1	23.5879	225.732	20.3378	200.311	30.8831	29.8767	50.3729	17.7426	33.3677	60.0957	34.2741	41.985	30.8677	25.3315	30.2206	28.74	0.0902772		16113	84%	84%	75885
tac	929.274	142.138	30.5882	10835.3	14.0248	171.508	19.2068	152.661	28.2961	20.546	37.412	19.7812	28.8118	41.3169	27.0011	37.4586	29.0582	29.1563	25.2314	23.1394	0.105054	0.0285714	12642	85%	85%	52788
taa
tag
tgt	74.9832	113.855	175.202	35.2607	6730.45	18.0387	17.1621	12.7706	8.45056	13.1586	51.442	15.4876	109.988	41.9187	9.37264	217.301	307.184	9.78781	7.52329	77.6507	0.00917431		8047	83%	83%	35992
tgc	27.2717	64.1754	80.1618	14.4511	2945.32	6.31821	8.94837	6.54184	7.90017	12.9092	38.6901	6.12153	44.2886	19.3565	5.78582	106.548	146.811	4.4519	3.73505	42.2167			3592	81%	81%	20028
tga
tgg	283.445	76.6927	26.7333	245.29	9.12583	14009.3	10.9102	9.57516	9.45839	16.1126	17.3889	16.5774	14.2585	8.16096	14.0445	15.1715	14.2312	6.63313	8.66837	15.9748	0.23405		14828	94%	94%	36443
ctt	147.712	4295.59	19.602	37.4755	19.8322	16.7607	18.168	11.0798	25.811	21.8729	299.154	89.4958	20.0503	10.6165	16.5068	134.039	26.7297	7.93568	18.9368	6.59254		0.0375415	5244	81%	81%	48351
ctc	72.9579	1802.81	9.45324	15.3374	5.93282	10.0991	11.916	5.52134	14.2905	9.4411	131.759	35.7581	19.1941	8.95408	12.0432	66.2901	21.3998	3.49923	14.3188	3.02776			2274	79%	79%	26699
cta	97.2698	4031.8	10.1098	24.3684	11.7965	11.3782	16.9021	3.7821	15.8082	9.5555	182.225	77.6982	11.6124	8.83277	20.5907	80.0236	23.6554	5.34956	9.22514	4.01367			4656	86%	86%	35551
ctg	21.6415	139.96	49.8737	7.91636	11.1253	6.51705	52.784	3.55536	60.0568	11.835	18.1171	22.6471	24.0028	12.7116	33.5649	24.4935	567.262	13.8785	30.6988	23.3588			1136	12%	49%	29535
cct	8.83172	32.011	88.7523	8.86848	4.13753	1.22142	8736.4	11.2883	26.6861	18.6292	13.4774	4.34212	39.2627	20.2926	35.6405	29.4267	97.3419	25.6917	29.1036	27.5145		0.0769231	9259	94%	94%	38001
ccc	4.3308	8.97895	26.9527	1.3554	1.26453	0.333333	2623.94	5.54451	9.7463	6.34381	5.47436	1.09259	11.1182	7.8403	10.8335	7.96442	27.1207	7.01075	10.9565	8.79161		0.00990099	2787	94%	94%	16860
cca	21.6336	68.5661	206.36	17.3644	13.2644	5.1371	20367.1	25.3085	68.4242	41.0291	28.5245	11.4522	100.541	48.5126	109.486	58.7132	218.306	56.6579	73.3566	61.2692		0.0147059	21601	94%	94%	77445
ccg	3.09639	14.9008	40.5656	2.95505	2.1212	0.460876	3640.49	5.06584	11.0953	10.5367	5.44403	1.02075	14.9654	11.2417	18.2572	10.2128	36.7326	9.66769	15.0342	11.1375			3865	94%	94%	17287
cat	75.26	54.4782	63.895	275.663	6.54748	14.4094	42.1778	8059.79	140.716	90.8686	11.7587	6.60647	29.1199	209.214	84.7635	13.2877	13.8676	65.9242	60.6744	38.9766			9358	86%	86%	51159
cac	36.7821	19.6407	32.9418	143.399	3.42477	8.17407	25.6418	4360.98	81.6612	52.1662	7.55195	3.30317	18.417	108.553	60.349	6.95641	13.4118	27.2713	30.8786	26.4812		0.0153846	5068	86%	86%	29789
caa	17.3201	109.96	127.888	32.5816	3.22576	4.82916	134.116	150.096	9352.66	158.086	27.5596	44.5805	76.6607	126.589	371.268	34.8414	78.5419	105.054	586.067	58.0679	0.0102041		11600	80%	80%	91757
cag	11.1878	49.364	66.0612	17.8357	3.00418	4.41006	65.2016	84.0018	4484.26	99.438	13.6007	23.8726	47.2253	64.7582	249.787	19.66	46.2768	38.9169	332.235	30.8986			5752	77%	77%	49753
cgt	1.98205	11.5107	13.2209	5.88547	3.00501	2.4554	10.0402	25.7207	24.3016	3123.29	6.57085	1.22464	8.4564	13.9855	166.328	3.94791	8.77259	3.71033	11.2499	11.3419			3457	90%	90%	15034
cgc	0.375655	4.29848	3.36321	2.30244	0.300927	0.132035	1.2811	5.92372	9.27052	397.981	1.84949	0.267602	1.25674	2.06741	33.919	1.06883	0.707452	1.34467	3.50752	2.78205			474	83%	83%	6206
cga	1.14379	5.28602	3.8191	2.56083	1.61386	0.170118	4.0542	7.2517	9.6795	757.673	1.66491	0.687668	2.89611	4.97966	77.3721	0.390222	2.97899	2.27862	7.47193	7.00037		0.0277778	901	84%	84%	11338
cgg	0.122719	2.04408	1.48914	1.11756	0.144824	1.80741	2.83036	1.51653	4.74492	286.268	0.56407	0.368016	0.673311	2.62934	35.3401	0.289628	0.39669	0.254799	3.51216	3.88652			350	81%	81%	5349
att	178.403	1832.33	42.1733	53.9123	34.1771	27.9881	47.0292	9.75951	22.0279	41.0248	10029.7	151.695	131.917	35.7846	51.9689	1546.75	70.4882	11.5563	39.4097	10.9098		0.0245098	14369	69%	69%	108843
atc	135.688	1440.42	31.5044	43.3889	23.4557	8.65875	43.5993	11.573	20.7467	26.4922	8055.56	116.046	105.115	34.8811	39.3518	1166.01	60.8231	13.0412	32.9395	11.686		0.00980392	11421	70%	70%	81641
ata	103.127	1046.19	29.4306	32.6416	19.4033	10.7896	23.7287	9.73025	14.4283	21.4902	3766.13	103.286	81.0867	10.3316	34.0893	629.253	42.744	9.63822	23.6532	9.80994		0.0232558	6021	62%	62%	70690
atg	239.606	1827.97	64.1484	60.1285	29.7485	26.751	30.0105	12.8215	78.5976	45.0352	475.442	7295.71	87.6728	40.6633	98.2681	172.638	80.0913	16.5316	43.2128	25.9609			10751	67%	67%	68960
act	25.602	116.826	498.047	26.057	40.8464	1.56606	74.4868	13.6746	45.2986	45.5215	86.3802	22.3836	6593.8	120.034	78.7057	153.926	165.231	46.7305	52.0268	57.8592			8265	79%	79%	62654
acc	19.8313	68.6339	375.997	12.5164	25.1618	5.19282	49.1339	12.0445	35.6688	37.3471	51.123	15.4402	4825.31	97.2231	62.1916	110.184	128.844	30.7244	39.7282	28.7069			6031	80%	80%	43550
aca	32.4045	155.878	647.543	17.5748	41.7648	9.22474	107.569	19.5291	65.1309	51.7796	99.1037	28.9964	7464.23	150.17	113.212	177.073	189.311	65.8831	76.5394	46.0881			9559	78%	78%	76145
acg	8.43859	33.0913	172.679	7.40944	9.62926	0.14509	37.0506	3.50531	16.9883	20.9121	26.7019	12.1104	1943.42	34.4159	39.0044	43.422	54.0946	17.5521	15.1502	15.2797			2511	77%	77%	22626
aat	31.1699	67.2858	423.738	67.1897	25.0969	5.19714	68.3423	193.241	136.671	107.727	27.4607	16.6068	201.017	10394.6	257.957	36.552	64.0528	601.833	143.522	285.789			13155	79%	79%	116623
aac	26.5244	53.1215	363.948	62.8263	17.7771	6.14068	72.7079	175.188	114.87	95.5721	25.3128	14.2621	180.407	9946.34	215.82	29.943	71.6004	501.05	135.128	297.436		0.030303	12406	80%	80%	94297
aaa	23.2406	95.331	117.737	37.4997	7.48573	5.87678	132.971	46.2566	247.935	1248.53	37.4181	20.9829	110.028	170.578	12389.6	34.1233	75.5417	83.5958	234.919	95.3253	0.0047619	0.0277778	15215	81%	81%	143828
aag	11.322	113.947	132.784	26.1396	4.07204	7.63318	126.481	49.2212	228.017	1238.95	32.6902	23.4812	105.45	181.391	14530.1	39.1661	70.8673	73.7538	227.28	91.1657	0.0322581	0.0566449	17314	83%	83%	119268
agt	13.8252	21.154	3220.88	16.2672	36.7831	6.86287	53.6713	24.7747	46.9148	57.4395	14.3985	11.9251	251.737	251.197	76.7659	27.5902	248.245	100.827	59.0889	218.65			4759	67%	67%	55255
agc	8.06179	17.3876	1206.63	4.37498	15.9669	3.73767	31.7218	23.5931	28.7154	32.0997	5.32642	5.20905	105.589	139.061	61.0156	12.1472	92.8723	52.4097	34.1219	98.956			1979	60%	60%	37994
aga	14.9432	61.788	87.7642	21.5519	7.06544	8.99775	45.279	51.4319	133.369	19512.7	26.3941	19.3963	65.4501	86.5997	1550.5	23.8138	37.8603	28.7514	77.9036	49.4261		0.0147059	21911	89%	89%	86181
agg	4.11223	23.7825	27.1368	16.0691	1.70145	6.35913	16.6907	20.8456	42.0918	4992.76	10.5875	5.11662	20.9993	31.9039	506.165	8.49114	17.6653	12.2407	32.3259	24.9542			5822	85%	85%	33821
gtt	113.396	766.369	59.4816	43.6509	97.5026	9.50332	68.4022	14.1234	29.9604	29.656	1544.18	79.346	239.092	32.442	58.5622	11483.6	299.961	29.5993	62.8352	26.2683		0.103832	15088	76%	76%	93200
gtc	49.1206	341.767	38.8063	26.5967	43.0712	8.66366	32.5144	5.75503	15.2002	14.945	701.099	38.1788	108.851	12.0247	39.7573	5598.55	160.227	9.67486	27.6001	13.5736		0.0232558	7286	76%	76%	43216
gta	30.126	233.954	14.7332	12.4436	24.995	2.89692	23.1849	3.70891	16.8211	14.0951	399.7	24.7037	67.9549	14.9746	17.088	2406.09	84.631	7.10525	24.6039	8.18773			3432	70%	70%	34621
gtg	32.3522	233.851	17.4364	15.5723	30.2736	4.77059	24.7945	2.13729	7.22204	7.46864	397.508	22.6764	54.5985	7.54901	14.4429	2210.51	77.6748	7.40656	20.3649	11.3909			3200	69%	69%	33876
gct	33.645	121.566	689.242	16.3984	109.077	7.28987	220.271	18.3303	51.0153	38.3088	60.0622	15.5392	185.267	56.7528	86.2655	233.504	10329.1	54.7761	120.652	382.981			12830	80%	80%	67570
gcc	15.6908	51.302	330.644	12.3298	46.3215	5.71742	112.332	8.92826	37.8567	19.0191	31.4729	12.1822	101.724	24.648	39.278	130.388	5550.31	22.9679	75.1403	207.744			6836	81%	81%	34751
gca	37.1549	98.9529	567.308	12.5471	88.3531	4.88084	199.733	12.1346	44.0594	36.0102	53.0739	16.1343	154.742	51.035	58.3199	185.499	7548.08	37.796	83.2732	304.913			9594	78%	78%	57654
gcg	6.69868	22.6367	126.746	6.41274	17.8683	0.162817	44.2635	1.69872	10.3666	6.73486	9.14629	3.66544	35.1725	8.10583	19.8506	42.3269	1608.93	4.30895	22.2269	79.6544		0.0277778	2077	77%	77%	15024
gat	16.5399	30.7554	205.083	33.1433	10.7882	4.87782	106.673	63.1366	114.62	42.4306	15.6305	6.2948	80.166	628.273	130.192	32.745	71.0958	22351.1	1421.82	205.614	0.0232558	0.0333333	25571	87%	87%	140839
gac	7.10608	17.2076	101.353	20.3092	2.60553	2.71317	54.2841	30.5875	45.4396	16.4282	8.70356	2.02925	44.9855	256.672	59.9518	10.6885	30.237	8850.96	603.758	106.959	0.011236	0.00862069	10273	86%	86%	60815
gaa	18.5268	55.6729	134.002	28.5018	10.1898	5.26615	139.737	45.1032	458.664	67.1375	26.7728	12.1083	78.6269	122.358	280.609	46.2378	111.121	1092.28	17678.8	117.254		0.0196078	20529	86%	86%	137895
gag	8.48317	32.6663	80.9198	20.1683	3.38496	2.8522	84.659	19.3163	270.364	43.7527	17.395	8.44197	39.0715	77.8299	170.048	26.1935	65.4434	669.658	10097.8	62.5223			11801	85%	85%	84931
ggt	23.9043	31.4452	369.7	20.1044	26.0945	8.62135	76.8193	25.0963	42.6874	48.5881	18.8525	6.91372	68.7231	208.633	83.5151	26.9579	572.631	139.827	83.4604	29628.3	0.0778166	0.0106216	31511	94%	94%	79348
ggc	10.3564	7.96305	113.411	3.13201	10.784	2.08842	16.5788	7.71965	12.3552	13.6075	4.47132	2.02823	21.7058	70.5808	25.8494	7.30499	156.428	48.8631	26.8712	6718.9			7281	92%	92%	28220
gga	9.47999	23.7568	179.019	8.63978	25.5795	3.18126	42.799	13.6403	26.7493	25.4264	8.69184	6.53148	35.2693	109.823	53.7526	17.2041	237.121	71.8218	57.6354	11568.9			12525	92%	92%	46740
ggg	3.83773	11.3466	77.1156	2.22042	4.38553	4.43155	13.4173	4.81861	7.50647	12.7184	2.5389	2.8903	14.6836	51.3953	13.5173	9.72976	99.3643	26.4143	24.1905	4624.45		0.0277778	5011	92%	92%	21013
