# Supplementary material for: Evolutionary instability of CUG-Leu in the genetic code of budding yeasts
Source: Nat Commun. 2018 May 14;9:1887. doi: 10.1038/s41467-018-04374-7 (PMC5951914; doi:10.1038/s41467-018-04374-7)
Supplement: Supplementary file 4 — Supplementary Data 2 [file 41467_2018_4374_MOESM4_ESM.zip › Data_2_Blast/BLAST_Pichia_kudriavzevii.xls]

## Sheet: Pichia_kudriavzevii
Pichia_kudriavzevii
	F	L	S	Y	C	W	P	H	Q	R	I	M	T	N	K	V	A	D	E	G	*	X	Sum	Universal %	Largest %	All codons
ttt	16734	910.164	57.3344	1225.01	31.3929	221.751	32.5003	72.1273	22.6457	18.9601	186.959	77.9051	55.691	31.3841	25.6116	106.976	47.6481	20.6231	23.9877	39.2988		0.060168	19942	83%	83%	94880
ttc	11631.1	638.434	30.3744	770.581	25.3716	142.811	22.206	47.764	17.7111	23.4973	107.517	51.4674	24.4867	20.7257	15.3726	71.4598	42.9246	15.7807	14.5094	19.8437		0.0606061	13734	84%	84%	55716
tta	298.55	15142.4	43.7277	73.9966	29.8068	36.1509	45.7797	16.1479	45.867	34.3365	551.521	261.317	70.4426	21.5017	45.5256	256.429	59.237	13.2963	36.9077	21.0118	0.025		17104	88%	88%	75013
ttg	373.472	17183.7	48.9628	93.1451	31.7539	38.7829	54.02	11.6037	51.0417	38.3791	643.239	315.034	64.8174	23.3382	47.8123	301.752	68.6252	18.1262	39.9634	20.3423		0.0464846	19468	88%	88%	84471
tct	36.8241	64.1817	6779.3	24.7866	46.924	7.16415	129.56	23.366	64.0971	41.5675	20.6569	8.61389	381.511	169.912	74.3603	28.1232	522.22	88.72	87.362	196.745			8796	77%	77%	67615
tcc	22.2091	45.821	4173.43	12.4163	37.0075	5.54827	69.9907	11.8367	32.5407	25.041	8.29726	5.41454	238.958	89.3838	60.5207	22.279	331.139	53.5269	48.1093	123.5		0.0355093	5417	77%	77%	41456
tca	20.398	50.4508	5015.98	26.7727	40.7192	8.52548	105.902	14.1089	53.0363	32.6432	19.7507	13.3413	279.974	113.473	66.2229	28.6165	417.974	72.1535	63.6823	153.244		0.0277778	6597	76%	76%	61510
tcg	8.53119	17.1707	2466.98	8.65963	22.1878	2.95543	49.5786	9.86833	20.4285	20.5691	5.4899	5.98808	132.673	60.3399	31.498	9.47201	180.624	32.4188	17.904	70.6612			3174	77%	77%	26784
tat	1207.48	217.5	60.6245	12920.5	26.9926	195.44	28.1173	207.045	31.5252	33.6464	48.2479	25.4003	34.8091	61.9589	37.9473	39.4728	31.1109	29.9041	31.5649	25.5615	0.127662	0.0222222	15295	84%	84%	68227
tac	838.801	143.628	35.2088	8823.25	15.6104	148.313	14.5527	137.503	17.868	30.2493	42.2951	16.5375	15.4678	41.1761	18.3434	28.6104	29.9023	22.223	24.5811	13.8736	0.00934579		10458	84%	84%	43588
taa
tag
tgt	54.9308	127.813	167.225	33.5348	6321.81	12.4672	26.393	7.02806	10.9055	22.7593	49.4498	14.7313	104.482	35.3704	7.05285	205.892	273.349	10.6187	7.46226	73.7251			7567	83%	83%	32371
tgc	17.5844	37.9432	63.5339	13.7983	2243.12	4.6889	8.11922	5.94727	6.15014	6.53741	16.5885	3.81245	38.0821	9.99293	4.2668	48.8285	97.0161	6.47608	0.966555	32.5217		0.0263158	2666	84%	84%	15547
tga
tgg	264.736	86.2056	15.4941	229.927	8.70911	11884.3	7.77127	17.6045	11.1429	19.85	19.543	15.24	11.4202	7.70823	9.81	13.1705	9.17761	4.56949	10.327	15.0485	0.155728	0.05721	12662	93%	93%	31091
ctt	179.919	6163.82	16.497	42.0043	14.2245	11.7875	26.7652	8.91539	18.8887	20.9207	289.204	106.675	27.0793	7.63142	20.1494	144.822	39.4743	8.09154	19.062	12.0662			7178	85%	85%	44647
ctc	90.0981	3333.96	10.4729	20.7428	9.55977	3.78845	16.4499	6.94231	14.4977	11.7259	158.474	57.8345	15.134	4.93968	13.4126	88.451	17.7985	0.996754	9.71494	3.00325			3888	85%	85%	26436
cta	168.504	7302.93	19.7237	44.2559	13.3007	16.9112	22.6945	9.16307	27.448	15.5561	330.678	129.161	28.9417	13.0198	29.909	123.953	25.4239	6.46643	14.3528	8.57323	0.0333333	0.00401606	8351	87%	87%	42311
ctg	90.7087	3089.48	14.731	25.4281	7.60999	11.272	9.87936	5.46973	23.0539	13.4383	141.848	74.5884	20.4248	5.39735	19.9646	60.7479	19.1212	2.25514	4.97746	3.60898			3644	84%	84%	25886
cct	7.35312	35.7645	97.3447	6.41128	5.59373	2.91922	9532.28	13.6678	32.0663	22.2941	15.027	6.49505	46.6944	21.6855	42.5153	32.3331	98.8438	29.4463	41.0003	36.2681			10126	94%	94%	39120
ccc	2.70362	13.0739	41.7643	5.05168	2.17647	1.05087	3459.29	4.88711	14.9982	6.62696	6.66184	2.70532	21.1027	8.87174	16.8039	8.10301	31.9174	10.7979	18.9088	16.4862		0.0169492	3694	93%	93%	19031
cca	14.5282	51.2076	150.187	15.219	6.19354	7.64389	14357	23.5437	60.4741	33.0669	23.5789	8.27313	62.0295	35.3588	69.9109	49.6226	155.645	45.1574	68.2774	51.0821		0.0151515	15288	93%	93%	54823
ccg	6.00464	15.0194	39.6196	1.75741	0.660526	0.281108	3548.88	4.02167	9.32109	6.37556	3.1585	1.82557	12.9409	7.06218	17.4703	6.13864	32.4122	12.7286	14.6855	9.63521			3750	94%	94%	15959
cat	72.8827	54.5235	60.9028	253.371	6.03915	10.2091	37.429	7408.47	149.277	99.314	9.96327	5.13716	33.0902	192.661	83.0082	15.3222	23.969	67.5941	57.101	48.7315			8689	85%	85%	45958
cac	34.6381	24.1523	29.3161	109.222	2.05505	5.27196	19.0778	3528.82	65.0668	55.2638	9.92652	1.85106	14.0433	87.4196	48.8226	7.27629	9.97085	29.3364	27.1103	25.3584			4134	85%	85%	24428
caa	21.2882	124.88	100.718	33.7591	5.67139	6.87782	112.513	136.717	8424.08	159.114	29.2911	26.5736	59.6088	108.107	334.209	25.1387	71.0846	102.088	575.171	72.1105			10529	80%	80%	75057
cag	10.2746	48.8597	54.685	20.1418	2.3707	2.61576	59.9618	79.2161	3759.03	95.9439	6.52229	18.7383	28.8078	60.5261	149.763	11.9299	28.2517	59.1955	260.263	26.9023			4784	78%	78%	37927
cgt	7.0855	22.1203	14.8351	8.63004	3.25238	1.55506	19.3012	19.1095	28.4882	3283.34	4.9528	3.46911	12.9473	18.9122	254.958	6.4909	8.44528	4.68468	16.4836	13.9415			3753	87%	87%	18254
cgc	0.893317	2.85095	3.99518	1.92397	0.382774	0.030303	4.00031	4.43345	7.48571	429.072	0.33375	0.123238	1.91994	1.72202	45.9401	0.23736	2.15202	2.24534	4.19372	5.06469			519	82%	82%	6330
cga	2.10841	5.73159	5.63109	1.64114	0.361637	1.1428	7.59858	5.44681	13.8319	1169.21	1.53133	0.520877	6.40937	12.0235	106.919	2.90223	3.82922	4.34707	10.6209	5.19525			1367	85%	85%	11323
cgg	0.464373	7.40014	7.24417	5.83846	0.557296	1.20883	10.072	4.91112	9.67625	1055.68	1.84307	1.51852	3.88529	7.24113	105.231	1.26729	4.00231	1.61188	10.1807	4.16485			1244	84%	84%	8967
att	208.473	1904.9	52.5973	70.9954	44.787	17.3463	43.9979	16.7471	43.8175	48.6259	10850.2	170.442	136.414	26.9344	58.333	1467.64	102.674	18.1332	47.5395	22.4243		0.0196078	15353	70%	70%	99858
atc	100.911	1079.39	16.8416	29.5171	16.0114	14.2495	26.8721	7.61312	16.573	21.3995	5994.78	101.992	68.7547	13.1747	37.6025	850.229	47.9745	14.6229	29.5542	5.94224			8494	70%	70%	54237
ata	84.903	809.651	20.4716	27.5364	16.5722	11.2344	27.2776	3.81456	11.7015	23.0377	2985.3	66.9448	58.9768	13.9403	21.6608	459.353	29.0569	9.00892	12.1252	5.43465			4698	63%	63%	54104
atg	237.807	1869.54	65.834	68.8735	31.9476	32.973	34.9835	15.6968	106.444	51.2968	400.483	6684.42	101.47	43.4861	110.824	165.077	86.0377	19.1605	46.3149	31.3337			10204	65%	65%	61294
act	31.1671	121.973	474.758	16.7863	35.1154	7.60016	75.3423	17.2327	60.1482	53.4446	69.8219	27.8822	6609.61	130.934	73.2979	164.242	166.157	52.3734	60.1607	37.9402		0.0116279	8286	79%	79%	55540
acc	18.4276	60.5115	360.929	13.3169	34.7077	4.09362	50.3822	10.6578	27.4547	33.5755	54.8384	21.2549	4732.41	65.8726	71.0334	119.923	125.666	48.1813	52.3795	36.384			5942	79%	79%	38007
aca	31.8824	99.8233	448.815	18.503	38.7867	9.72305	77.5525	22.6348	48.2214	44.1862	73.0422	29.1896	5338.32	85.4395	78.2646	145.48	131.274	37.864	71.1688	45.8195		0.00925926	6876	77%	77%	59370
acg	8.55913	38.1731	161.183	7.87721	12.3025	1.96581	27.3668	8.07169	24.399	19.3662	23.6996	12.0341	1913.31	34.1059	33.0255	48.9056	44.4415	16.0252	22.2286	15.9592			2473	77%	77%	20210
aat	26.8991	76.6655	419.924	68.3236	27.8893	9.27949	93.7161	183.007	139.221	120.933	29.3429	10.2988	187.742	10329.9	235.649	33.9658	76.7909	627.638	140.554	303.215			13141	78%	78%	107600
aac	22.1324	47.9584	302.629	54.4693	19.0899	4.766	63.5968	124.907	100.919	86.411	21.7083	13.8679	144.657	7732.25	163.149	23.6802	55.6321	435.349	112.814	199.99	0.0232558		9730	79%	79%	72050
aaa	24.0319	100.422	126.184	29.2034	6.06419	13.6528	146.913	54.5291	218.923	1191.63	33.0559	21.0117	103.648	162.975	12056.1	33.4257	68.7071	76.3501	242.103	102.057		0.0285714	14811	81%	81%	125708
aag	15.9661	89.1247	121.682	24.4588	3.21326	8.9199	111.147	48.9122	236.069	1073.11	23.0098	23.0229	90.4469	159.135	12512.6	32.9885	75.8559	57.7347	216.163	82.4755			15006	83%	83%	93998
agt	11.2019	27.3044	2759.42	11.6041	35.1878	2.00245	53.9051	23.3654	40.6978	42.7109	13.7975	9.23743	230.732	176.729	75.6729	15.4804	177.535	80.5359	62.4638	180.413			4030	68%	68%	45283
agc	8.62042	14.5896	1005.5	7.55981	12.65	4.4755	28.2962	10.0359	17.3402	20.7071	4.59703	1.6525	100.235	79.5128	39.6008	4.48702	68.57	32.7345	30.8057	70.0277			1562	64%	64%	24428
aga	15.463	51.0718	67.0521	20.9471	6.7213	9.59842	49.7528	54.3349	127.477	14861.7	16.2456	11.5072	50.5402	67.1568	1024.28	19.7086	30.7628	28.7782	60.9607	52.9704			16627	89%	89%	64237
agg	8.95952	31.783	27.1902	11.2247	2.5781	7.13818	23.4849	23.5291	48.4708	4738.17	8.86849	6.37564	27.7106	33.9968	440.533	5.39989	15.6061	11.3313	28.4885	24.1576	0.00666667		5525	85%	85%	29829
gtt	124.626	759.004	73.1003	55.2407	98.3925	16.2453	80.8824	13.8147	36.5887	40.4727	1343.96	84.1915	243.172	38.6078	63.8942	10646.2	304.157	22.5074	69.11	42.8021			14157	75%	75%	79122
gtc	48.8651	351.068	30.582	27.3091	42.7255	8.09603	36.5012	3.64203	15.5565	18.8634	628.395	32.2383	111.472	16.4385	19.009	4777.45	135.934	9.4483	30.2547	12.1245		0.0232558	6356	75%	75%	36068
gta	35.6955	205.657	20.3512	15.7109	16.6285	2.17431	28.6603	5.22217	8.67666	9.4272	299.22	24.0434	52.3126	9.4047	21.8337	1757.47	74.4294	10.4078	17.8342	7.84298			2623	67%	67%	29258
gtg	58.1476	268.343	22.3344	25.282	38.2052	8.02655	25.0359	2.99256	14.6716	12.7187	430.49	34.4283	74.3027	5.14232	22.7795	2737.93	88.1513	8.63739	27.9799	11.4008			3917	69%	69%	31986
gct	31.3256	101.119	466.692	16.8047	81.0872	4.38198	132.695	14.9972	50.0057	43.0688	47.261	15.0976	151.272	46.3598	63.5182	174.297	7477.86	45.5332	86.4332	294.151		0.0397969	9344	80%	80%	47650
gcc	23.8528	46.8389	301.573	14.8926	48.4419	5.47717	88.4169	3.98317	27.1642	17.4045	27.1282	11.6007	81.3354	26.081	45.6152	105.517	4321.15	17.1255	58.2317	179.167			5451	79%	79%	29138
gca	38.0265	107.522	622.624	27.3829	85.594	6.75036	163.244	17.842	64.1465	33.7123	54.0314	18.1611	189.045	55.8868	76.6791	221.867	9281.97	45.1793	98.1274	404.208			11612	79%	79%	58310
gcg	11.7675	32.4468	151.275	7.18988	18.4476	0.233379	36.4905	2.44627	14.6192	17.1213	17.5156	4.20085	48.184	12.3542	16.4793	47.1857	2126.71	13.0009	28.6899	91.6443			2698	78%	78%	15619
gat	10.3785	30.6876	200.503	22.7669	9.5756	6.59269	117.401	49.7754	98.3807	33.8121	15.0178	4.47371	70.7983	547.366	96.8398	20.568	65.0866	19279.6	1165.3	202.035		0.0521007	22047	87%	87%	112349
gac	5.02386	11.4631	100.317	11.8137	3.37802	1.19754	48.6907	24.4389	45.4944	17.7977	3.82185	2.95232	38.0193	260.798	53.1518	11.4036	20.198	8441.74	528.797	99.5056			9730	86%	86%	52981
gaa	19.0558	56.1775	116.467	25.4212	4.72387	6.30527	103.826	33.1891	455.299	74.3871	24.7524	12.1182	67.4946	116.074	259.402	39.6322	106.712	1051.9	16954.8	125.15	0.0238095	0.0439981	19653	86%	86%	125028
gag	8.16404	28.9474	59.775	13.1907	2.08008	4.96946	72.973	25.0259	200.99	35.6134	12.8145	5.58892	32.131	61.3463	154.106	17.8168	52.9896	540.145	8088.83	62.481	0.0232558		9480	85%	85%	67037
ggt	16.5282	30.8644	314.238	18.3027	32.5088	11.117	64.0773	22.1163	36.5383	37.1099	12.5245	11.7372	55.1041	177.009	59.6438	19.5795	428.889	121.491	59.8314	25059.7	0.0561214		26589	94%	94%	65635
ggc	10.1973	10.7177	103.754	4.36237	8.76052	3.53283	22.3593	6.41102	11.5006	15.3353	4.00516	3.84699	17.8747	72.0292	29.0549	9.05868	130.641	46.1475	30.2523	6358.15		0.0044843	6898	92%	92%	25265
gga	13.8007	8.55089	150.631	8.65003	11.495	1.36426	41.9919	10.9503	18.5887	22.6109	5.72013	2.65829	24.1766	94.0963	40.1952	13.352	172.778	55.215	38.8727	8909.3			9645	92%	92%	38331
ggg	3.17439	10.4405	71.5639	5.13063	6.49007	3.14272	21.8254	5.69243	11.2913	14.7464	5.13557	1.08783	13.3863	41.6556	23.3724	4.48366	92.8363	27.8985	15.3778	4734.27			5113	92%	92%	21822
