# Supplementary material for: Evolutionary instability of CUG-Leu in the genetic code of budding yeasts
Source: Nat Commun. 2018 May 14;9:1887. doi: 10.1038/s41467-018-04374-7 (PMC5951914; doi:10.1038/s41467-018-04374-7)
Supplement: Supplementary file 4 — Supplementary Data 2 [file 41467_2018_4374_MOESM4_ESM.zip › Data_2_Blast/BLAST_Pichia_membranifaciens.xls]

## Sheet: Pichia_membranifaciens
Pichia_membranifaciens
	F	L	S	Y	C	W	P	H	Q	R	I	M	T	N	K	V	A	D	E	G	*	X	Sum	Universal %	Largest %	All codons
ttt	12849.1	831.923	50.0723	1009.28	31.3361	172.317	24.5667	59.0485	12.2719	19.4352	169.844	63.8342	37.0337	33.2738	24.9184	89.5914	45.3117	17.8652	19.0882	21.8305		0.0606188	15582	82%	82%	80192
ttc	15488.7	881.24	48.9455	1113.37	34.5387	215.703	28.3846	66.5077	26.3663	26.4505	182.458	66.5452	50.3832	28.4486	20.3859	96.3757	50.0045	20.5022	17.5176	33.1607	0.00925926	0.004	18496	83%	83%	75191
tta	182.633	8631.15	29.6782	44.7217	16.0873	20.9568	30.0651	12.2562	33.1159	20.9073	334.643	157.206	28.3819	11.8899	27.7011	161.138	24.8549	8.1436	20.6126	9.79709	0.0432343	0.0208647	9806	88%	88%	48779
ttg	470.024	21175.4	62.419	108.979	46.7802	38.7504	58.5501	17.7977	56.4854	53.2816	837.04	365.613	73.0562	31.7578	61.0494	354.258	81.0251	21.247	34.1617	25.1458	0.167857	0.0499762	23973	88%	88%	98091
tct	32.4234	59.7502	5197.69	22.0538	48.2119	13.0774	125.04	21.6696	44.8624	36.7911	16.3353	9.47286	351.533	129.938	55.7423	39.2516	445.462	78.8649	62.5568	133.275			6924	75%	75%	68219
tcc	24.7177	51.6634	5371.17	19.2404	36.7674	8.13426	119.472	17.8903	43.1466	33.8279	15.9167	10.7194	312.807	115.471	64.831	31.2511	484.779	54.8783	60.9108	140.406			7018	76%	76%	59802
tca	26.3595	38.9856	3668.28	25.2686	40.0729	5.6235	125.427	12.4454	37.8225	28.5235	16.5822	6.9338	248.011	90.4469	57.3737	21.1726	363.068	57.8595	48.0745	125.641		0.0294118	5044	72%	72%	54794
tcg	15.2981	35.8487	3585.49	20.6094	31.8053	7.77774	80.9701	14.045	24.9825	23.6115	7.39218	7.87466	247.846	89.3646	50.1554	22.4488	323.401	45.8757	45.4896	130.687		0.0277778	4811	74%	74%	45602
tat	831.368	143.435	34.4151	8249.55	20.1303	117.557	22.8823	142.129	22.0639	30.9867	36.8167	18.2722	16.3256	40.4165	20.2377	24.5415	22.2921	22.8898	24.3212	10.2694	0.098378		9851	83%	83%	48012
tac	1289.24	212.56	63.3099	13417.4	25.9767	207.89	29.666	211.419	37.572	36.7918	55.047	21.0943	30.7132	60.0498	35.2453	48.4646	34.2827	28.9958	36.9921	25.1656	0.0503702	0.030303	15908	84%	84%	63142
taa
tag
tgt	49.8421	92.1659	156.697	33.2926	4704.74	8.37685	21.7395	8.41019	9.29538	16.1099	33.892	8.56476	75.9155	28.8886	7.45705	137.85	228.816	15.0743	8.15494	57.7188			5703	82%	82%	29646
tgc	46.5136	79.5204	107.877	31.2949	3886.48	11.8851	15.1118	6.87005	10.9439	16.3507	28.8695	7.30796	72.2807	24.1447	13.3851	111.693	169.991	11.7792	6.80905	63.8879			4723	82%	82%	28415
tga
tgg	286.317	96.44	18.5615	245.434	9.0708	12105.5	8.00633	16.8296	10.978	19.4146	19.4021	14.1972	10.7687	7.29515	11.9969	10.3598	11.2571	7.48462	10.176	16.3234	0.187958		12936	93%	93%	35740
ctt	206.553	7100.66	20.206	52.4425	12.3117	22.7128	27.8877	14.3945	32.2888	29.075	337.872	129.721	38.2215	14.8484	29.2756	145.842	31.3347	7.12627	23.3068	8.92176			8285	85%	85%	56246
ctc	189.612	6412.77	27.7992	51.04	20.2384	15.8606	27.2124	11.3436	31.4056	20.3265	340.64	126.128	33.8307	11.1058	30.2937	150.08	34.6826	5.15319	24.1018	12.3666		0.0123466	7576	84%	84%	51136
cta	139.741	5121.71	18.2006	31.6534	12.3678	10.1146	18.3458	9.05178	23.4423	10.3736	224.394	95.2933	25.3512	10.634	21.9746	93.1892	19.9039	5.22601	16.5427	6.4879			5914	86%	86%	35383
ctg	121.849	3560.78	17.9068	34.6639	13.3908	17.8907	15.6085	9.60448	21.6972	18.677	199.921	95.8786	18.555	4.44198	26.7864	90.8442	29.3053	6.67807	16.786	6.73802			4328	82%	82%	44628
cct	7.35774	32.7155	98.0851	9.56482	4.884	2.37145	9136.44	13.5549	33.4546	15.6486	17.9889	7.08901	41.7352	20.4201	42.6988	35.4298	97.5017	31.4641	29.0729	35.5093		0.0178571	9713	94%	94%	44820
ccc	4.31097	18.0428	46.3928	6.34907	2.69676	0.546737	4123.21	6.56048	18.3318	7.98142	9.71684	3.75644	24.5897	9.44513	23.9797	11.6481	44.0653	11.4787	20.4903	15.4051			4409	93%	93%	30308
cca	13.5955	43.4068	131.175	10.5387	4.44457	6.663	11968.5	14.5845	35.9049	22.7152	17.2796	12.3274	57.139	26.7739	53.5061	41.8932	121.109	29.8114	53.3421	45.257		0.0434028	12710	94%	94%	54414
ccg	4.45368	24.1584	65.3492	6.6007	3.95038	2.6785	5667.98	6.06643	23.1693	15.9954	8.61516	2.28294	21.0435	14.3605	27.5608	18.3069	55.8147	20.2942	25.9254	23.3987			6038	93%	93%	35546
cat	36.7927	35.7887	57.2798	154.678	2.24919	11.0126	35.4549	4996.7	107.606	64.4204	6.97563	4.06826	13.2757	144.374	56.707	8.34889	17.0398	53.4154	45.3588	34.4562			5886	84%	84%	39145
cac	49.3263	42.5234	50.5358	195.502	5.51967	10.5116	28.3079	5961.29	116.849	72.4283	7.59576	7.06393	25.1827	174.798	73.6716	8.29629	19.5541	43.3047	45.4759	41.2633			6979	85%	85%	44533
caa	12.3296	99.5757	89.2068	28.2482	3.82441	6.87995	93.6313	117.059	6193.14	121.161	18.5206	24.4036	41.0628	106.736	262.433	26.3271	48.5204	72.1404	450.308	56.4932			7872	78%	78%	65879
cag	20.3085	82.8184	84.5777	29.0863	5.17342	3.96192	95.938	119.067	5879.91	124.146	14.7827	22.9401	53.2502	84.2343	269.995	24.3022	50.868	101.103	455.511	41.9993	0.025		7564	77%	77%	66760
cgt	2.81976	18.1895	17.176	7.23945	2.67576	2.35156	16.571	25.138	31.4133	3445.5	5.65002	3.14114	8.1804	20.0167	277.397	3.72525	7.53443	5.76052	12.684	18.8332			3932	87%	87%	24243
cgc	2.21334	7.00399	10.3485	3.56051	1.85197	2.88556	7.43835	7.15331	12.6024	1104.07	1.31801	1.15476	6.08655	12.2162	134.955	2.74291	4.02111	6.35797	15.3785	9.64435			1353	81%	81%	19943
cga	0.566211	7.33078	5.32587	0.86987	1.3613	2.73508	10.322	5.41911	18.2982	1226.47	2.17417	0.942136	5.60796	8.85906	118.841	1.27373	4.50537	4.26287	12.6292	10.2037			1448	84%	84%	17632
cgg	4.5525	13.2546	16.9961	6.41097	1.46609	1.96209	9.65615	11.6275	17.906	1915.56	2.78136	3.41841	11.6601	13.5839	216.977	3.65367	12.1636	5.82082	14.6841	13.8602			2298	83%	83%	22705
att	162.81	1452.4	39.6598	49.6652	33.1057	13.4901	34.8542	10.4595	21.7049	32.0158	7581.05	146.333	120.723	24.9523	45.2803	1120.72	74.5733	16.6756	24.7078	18.8077		0.0196078	11024	68%	68%	76533
atc	156.772	1562.44	43.0422	61.4149	32.1764	20.1108	40.3448	10.526	27.3597	38.7174	8711.79	139.944	110.219	26.6281	34.0222	1302.15	84.8317	13.7315	32.6215	19.1244		0.0317938	12468	69%	69%	75167
ata	86.2389	835.587	18.546	17.8618	14.8377	7.67159	18.9291	8.08049	14.495	21.7301	2832.31	65.4926	63.2808	12.6719	33.0083	481.118	34.7445	3.34848	21.0032	8.04832			4599	61%	61%	46572
atg	244.901	2033.82	63.3729	52.8238	33.2681	27.9461	32.6849	14.8231	108.409	69.9742	419.906	6548.27	105.431	32.67	103.717	188.14	88.8776	17.5122	43.187	34.2641			10264	63%	63%	65622
act	24.493	77.2691	414.746	19.0634	21.3459	5.44186	68.173	16.0964	33.3801	34.0461	71.0317	25.9397	4927.82	77.5636	65.3894	126.498	138.24	44.746	47.4795	42.2406			6281	78%	78%	49842
acc	23.5289	92.1637	467.821	20.4941	30.9179	6.73564	80.801	16.1591	59.919	43.9105	70.2111	21.9065	5890.31	105.592	89.0344	137.478	179.137	38.9776	59.3271	50.5804			7485	78%	78%	53031
aca	18.9314	89.2734	382.554	13.8044	31.1723	7.42055	63.4599	14.6906	43.1361	41.4625	61.6134	20.963	4294.88	96.2664	88.7987	118.83	128.257	42.8933	41.3107	37.278			5637	76%	76%	56508
acg	13.5778	67.27	302.961	16.599	21.0879	3.78625	41.2309	9.74803	30.1327	26.4424	46.2002	16.0907	3113.06	55.244	56.9399	81.5067	79.6239	34.0004	36.9519	30.5425			4083	76%	76%	36372
aat	20.2832	38.9234	291.11	42.921	20.3794	1.97225	49.4694	141.798	83.6901	86.7813	20.9841	11.3181	121.182	6418.33	161.622	23.3315	45.1528	450.225	92.0238	190.49		0.00877193	8312	77%	77%	80144
aac	32.7744	67.4903	425.974	66.6188	20.3039	6.90962	96.2205	190.306	159.238	115.988	26.1304	13.4521	210.667	11277	275.963	28.6946	85.6435	617.457	153.572	332.579	0.0232558	0.030303	14203	79%	79%	103184
aaa	18.7979	73.3278	90.2458	30.9411	4.794	8.38944	117.051	47.9542	196.575	1010.22	25.6977	24.6483	83.0106	145.896	9573.7	22.2219	56.7678	59.9766	216.405	87.3734			11894	80%	80%	111155
aag	16.2178	105.638	131.745	28.9761	6.04314	11.6871	140.803	60.3453	271.622	1303.29	23.4404	21.1299	115.154	183.951	14287.7	36.7899	72.8938	77.7328	248.764	97.0689			17241	82%	82%	115083
agt	9.50433	22.677	2316.1	12.1228	32.3635	2.93587	49.9657	20.8894	33.7142	35.7636	11.6336	7.35895	210.618	170.136	63.7537	17.2143	150.678	65.2584	48.9616	152.347			3434	67%	67%	41976
agc	9.51	19.0453	1623	11.8971	22.224	5.44515	58.4569	15.0724	32.7459	53.6589	9.11981	5.32424	178.848	185.565	60.4256	13.5695	127.911	72.9603	42.5202	158.7			2706	59%	59%	51145
aga	13.6056	60.6913	63.5326	26.9824	5.97226	10.7833	29.1157	49.7684	112.712	14516.3	16.8978	12.8188	62.4596	72.7478	1078.89	26.7773	31.1347	21.1433	63.5703	47.1057	0.0204082		16323	88%	88%	66502
agg	3.31937	19.2248	19.6611	8.1328	2.45215	5.30154	15.0401	15.7448	33.9904	3417.71	6.51542	2.48614	16.1295	22.3424	424.493	7.67137	8.36298	5.31089	18.7287	18.3852			4071	83%	83%	29594
gtt	93.5121	580.277	51.941	32.7714	69.9064	15.2143	73.7941	7.81933	23.2775	23.5044	1133.48	69.5199	167.004	22.7268	40.7372	7042.77	189.107	15.7531	50.5527	20.3108		0.0232558	9724	72%	72%	66954
gtc	84.0187	498.548	36.8901	37.2775	69.1392	7.59058	58.2936	8.8371	25.1937	22.6342	936.561	45.3135	132.419	26.5705	42.6366	6409.43	192.271	11.6706	46.1663	17.5078		0.030303	8709	73%	73%	57637
gta	34.7695	186.054	13.4256	7.35121	11.6351	3.61226	23.0126	4.94303	6.7926	11.3168	275.674	15.1551	49.1518	4.31014	15.8287	1288.34	55.1698	4.20841	17.4274	7.81857			2036	63%	63%	27588
gtg	88.1715	485.827	38.8708	29.5846	43.1966	7.71499	42.8527	8.47184	14.7198	25.3426	791.973	43.0946	134.281	21.0126	37.5647	4493.58	168.836	19.007	42.224	19.6703			6556	68%	68%	54646
gct	28.0492	79.9027	443.283	8.16531	60.9813	5.97649	137.575	11.1525	47.4027	33.6034	44.8575	16.8037	134.322	38.3645	61.1379	169.495	6474.9	39.8024	86.4999	247.723			8170	79%	79%	58807
gcc	19.6973	86.8666	484.443	26.054	66.4437	5.67502	126.025	13.9952	45.104	29.4817	47.5574	18.3837	152.558	39.7396	57.172	193.418	6632.36	40.5855	86.2489	288.161		0.03125	8460	78%	78%	61278
gca	30.9918	97.927	504.399	22.8196	67.227	7.34937	151.683	11.9749	46.3733	33.2742	51.0381	14.353	152.37	49.2413	64.3557	175.115	6861.69	41.472	105.584	323.727		0.03125	8813	77%	77%	63135
gcg	12.8457	52.3231	214.428	9.54866	29.2775	4.88433	77.2844	3.41494	18.461	14.3487	21.3079	8.99177	72.0341	16.6713	23.5602	81.6791	2892.88	23.9318	46.3645	167.767			3792	76%	76%	32206
gat	11.8193	17.8247	145.25	18.7038	6.43227	0.800324	78.0006	40.7535	74.7562	26.5692	7.58727	4.60533	48.9436	400.826	83.0271	19.3056	38.6229	13826.2	918.477	144.462		0.0534821	15913	86%	86%	97907
gac	19.0307	18.2008	147.135	26.1273	5.13588	4.31689	83.7617	42.7691	71.9839	22.5354	10.0088	3.67832	58.108	425.537	60.2857	14.1462	50.6724	13815.7	983.808	171.048	0.0153846		16034	86%	86%	93345
gaa	17.4573	52.487	96.9629	24.1934	3.42377	10.7094	91.6116	31.866	370.463	61.1983	17.5727	8.06771	49.6648	111.221	219.968	40.8664	100.259	907.229	13518.1	89.6924		0.0196078	15823	85%	85%	113944
gag	7.46692	41.5648	84.795	19.7901	2.874	3.94303	76.4936	26.246	331.716	54.968	14.3036	7.37469	47.6242	86.9031	193.477	27.2855	79.0556	774.37	11142.4	73.3126	0.0277778		13096	85%	85%	94768
ggt	15.8889	20.5617	243.127	9.65411	22.6146	7.75469	53.2968	14.0182	33.0897	36.3966	10.1119	5.37014	41.8327	141.237	49.0032	15.87	339.929	105.655	48.989	19942.6	0.0399209	0.00442478	21157	94%	94%	60286
ggc	11.1249	16.3814	170.766	13.8358	17.2361	2.52032	44.5161	16.833	22.7067	25.9906	6.44246	5.07372	33.8903	121.941	41.5914	12.2172	204.029	87.4765	51.7763	10608.6		0.00446429	11515	92%	92%	54511
gga	11.946	19.4987	152.235	7.56689	13.9574	3.67885	36.4576	8.87242	16.5561	29.2771	9.66853	2.95723	26.372	105.814	38.0372	14.9344	180.641	67.5502	34.1176	9151.86			9932	92%	92%	46091
ggg	6.27802	5.94529	95.3806	4.22889	7.83358	2.84827	18.9624	6.42759	9.48866	13.5156	3.48539	3.01144	16.2355	59.8494	20.587	7.58877	120.726	36.2	22.3381	5665.07			6126	92%	92%	30701
