# Supplementary material for: Evolutionary instability of CUG-Leu in the genetic code of budding yeasts
Source: Nat Commun. 2018 May 14;9:1887. doi: 10.1038/s41467-018-04374-7 (PMC5951914; doi:10.1038/s41467-018-04374-7)
Supplement: Supplementary file 4 — Supplementary Data 2 [file 41467_2018_4374_MOESM4_ESM.zip › Data_2_Blast/BLAST_Priceomyces_haplophilus.xls]

## Sheet: Priceomyces_haplophilus
Priceomyces_haplophilus
	F	L	S	Y	C	W	P	H	Q	R	I	M	T	N	K	V	A	D	E	G	*	X	Sum	Universal %	Largest %	All codons
ttt	14800.2	985.312	66.9085	1229.42	32.3255	211.367	27.4144	70.473	24.6749	23.7849	189.137	73.2348	50.5505	31.0986	29.4344	111.891	52.9888	23.1728	28.8803	28.7167		0.0357778	18091	81%	81%	77875
ttc	13689.6	861.115	56.9403	1166.82	28.9275	192.461	25.9354	51.0608	19.8323	21.5023	164.206	63.2276	39.6543	31.5633	25.8059	100.465	44.3402	19.7074	27.2588	28.5768		0.0243902	16659	82%	82%	65022
tta	340.961	12335.7	41.3518	73.0892	32.4258	27.7806	30.2444	13.7344	39.9588	27.7399	563.214	248.393	51.0474	22.7905	44.7976	231.076	49.2611	9.8344	22.0276	11.4789	0.0544118		14217	86%	86%	62685
ttg	558.94	23970.9	75.0168	134.898	56.5596	54.278	60.5049	27.2592	76.4214	57.845	970.831	479.881	99.2372	50.5135	94.2754	452.824	93.2444	23.1862	47.8066	32.5057	0.00584795	0.0714019	27417	87%	87%	108761
tct	37.2587	73.7895	6527.16	27.4506	67.6146	8.95092	167.976	24.5684	86.8871	38.8923	24.6717	16.3518	466.644	168.451	105.342	46.3331	648.968	95.1645	80.9043	189.627			8903	73%	73%	68179
tcc	19.8654	37.4457	3584.02	16.5584	30.9994	1.97458	78.7394	13.1296	49.7842	22.068	9.47489	10.4664	254.892	115.671	60.9762	27.0413	325.953	54.4089	49.2945	104.239			4867	73%	73%	37582
tca	23.8964	73.2606	5144.25	25.817	59.3787	8.63842	141.088	14.0274	65.1082	36.3136	24.4252	16.5728	400.495	139.634	87.4439	30.8742	465.632	77.3434	76.7935	160.012			7071	72%	72%	62034
tcg	15.9355	33.285	3182.77	18.878	35.3757	5.21333	79.4298	19.4119	32.5231	22.8091	14.8754	6.33896	229.753	89.9185	52.3856	19.0545	273.539	51.4571	37.4386	99.5061		0.1	4320	73%	73%	36765
tat	1146.05	216.13	51.845	10599.7	19.3419	181.336	20.1525	203.256	30.8808	36.201	57.4569	18.1119	31.402	59.3376	35.7981	40.667	36.1068	31.86	37.2138	27.0487	0.0848691		12880	82%	82%	56301
tac	1050.85	191.133	47.0404	10906	14.8339	199.137	22.4032	167.007	33.0972	36.4169	58.3316	15.6999	32.1256	65.6314	34.1776	46.3194	35.1191	26.9171	39.17	20.4996	0.0826681	0.0322581	13042	83%	83%	50645
taa
tag
tgt	51.0461	101.961	139.133	20.1421	5114.69	6.16012	17.0755	9.35743	14.031	12.5268	35.8708	9.669	87.4587	30.0788	12.298	123.958	198.594	8.39675	4.54818	52.9742		0.0277778	6050	84%	84%	24380
tgc	34.9814	64.0633	86.1023	22.221	3284.1	9.56951	16.7929	3.86075	6.1615	4.26677	30.8389	16.7652	51.6298	25.0529	11.4318	87.0643	121.493	7.06432	4.33512	27.1974	0.00909091		3915	83%	83%	18128
tga
tgg	304.672	80.9193	26.1685	257.827	10.3303	12357.9	5.49068	14.0748	10.0335	17.9732	20.4469	11.267	11.0408	8.44639	12.4691	13.5075	16.2512	8.37457	11.1053	19.3668	0.177877	0.125225	13218	93%	93%	31570
ctt	276.823	7469.89	27.4961	69.8355	23.4983	24.4667	36.0862	8.67531	29.8015	22.5423	465.652	160.106	45.6959	14.9325	42.184	220.64	37.9183	11.2967	29.5642	10.884		0.0142857	9028	82%	82%	52833
ctc	188.777	4659.35	14.8973	39.1219	12.2716	12.6028	18.7969	14.0209	18.6529	13.8418	277.104	100.439	34.1059	14.665	18.2392	132.554	31.4082	9.03844	19.2192	6.89742			5636	82%	82%	35314
cta	120.655	4185.49	13.8727	25.8129	12.2686	12.1617	21.9102	6.71968	14.5207	8.54458	220.545	93.1756	22.6313	9.88034	20.5144	95.7421	22.6631	12.1564	21.3663	6.36928			4947	84%	84%	30922
ctg	16.2006	79.8446	185.639	10.4815	1.11177	4.34121	32.6966	5.69639	56.6791	13.5294	11.2668	19.447	43.8541	17.202	45.812	12.9016	37.7134	11.685	25.6968	16.2015			648	12%	28%	22080
cct	9.1276	45.0497	108.072	13.8245	6.85465	4.69239	9785.85	12.0078	35.1258	20.5972	26.8319	4.82321	52.8701	24.3736	55.5302	39.2966	111.305	39.1523	35.9589	37.5826		0.0732719	10469	93%	93%	39909
ccc	9.81474	18.6363	70.5766	9.42164	1.37214	1.6433	5505.87	9.84807	23.5	15.1303	12.5538	2.4279	24.7705	12.8585	30.7617	20.3612	56.2763	32.582	24.617	30.9815			5914	93%	93%	26134
cca	12.2468	49.7161	121.141	8.87887	8.45696	3.37524	11525.5	15.1731	43.4539	28.385	20.7465	6.8473	66.4103	25.1543	58.6891	41.6363	130.936	37.7438	55.1305	39.401		0.00934579	12299	93%	93%	45100
ccg	6.22572	25.0476	56.8251	6.06194	1.16619	1.31472	4422.57	7.12659	14.0676	15.3641	7.92055	3.04252	24.5633	13.8618	31.5742	13.0244	47.3789	16.7591	19.6308	14.4753			4748	93%	93%	21456
cat	67.1273	58.4176	76.4024	286.437	6.23956	15.2252	51.3388	6571.59	160.784	84.7274	11.9494	4.95858	32.6656	219.529	89.2771	10.0931	32.63	70.2041	79.801	49.5907		0.0153846	7979	82%	82%	42099
cac	51.2597	43.8821	43.4617	200.55	6.72053	10.9799	34.8807	4638.58	108.571	63.948	11.8311	6.69703	23.4651	160.228	81.6173	8.5672	20.3155	36.7972	53.0369	31.6096			5637	82%	82%	30496
caa	18.1236	105.706	144.774	41.0915	7.46131	7.7416	108.468	120.63	7712.33	172.698	21.4273	36.6093	71.4032	135.593	389.085	32.0951	84.4391	105.409	575.474	77.4391			9968	77%	77%	68983
cag	18.8551	69.765	77.6669	20.2115	2.38807	7.46949	54.1162	84.2201	4618.8	115.512	11.4318	21.3352	53.1612	90.6192	268.459	18.7604	47.1955	71.8884	360.785	52.3624			6065	76%	76%	43740
cgt	3.8184	11.724	20.2845	9.68746	1.51911	3.3278	17.0204	33.1326	28.1131	2910.95	5.13838	7.59637	9.32117	20.9712	218.977	3.87948	11.7522	7.37445	22.008	14.4053			3361	86%	86%	17713
cgc	3.0874	8.78359	11.3368	3.60106	2.77204	3.8336	18.5264	10.8411	22.87	1069.46	2.17632	1.51388	7.65409	19.2488	127.219	4.21595	4.48463	3.54151	11.5712	9.26667			1346	79%	79%	14083
cga	2.57714	8.69236	11.8662	5.24845	0.78017	0.200851	12.0155	8.34922	19.9811	1407.71	2.90837	0.845764	8.58338	13.9361	168.598	2.66095	5.05286	3.59153	9.04234	12.3554			1705	82%	82%	15072
cgg	1.56217	7.02742	11.574	4.32498	0.377727	4.95208	6.25228	8.32413	13.8439	1027.69	1.19435	0.749027	7.49938	9.61508	158.253	2.60611	7.01222	2.51806	9.98329	7.64014			1293	79%	79%	11492
att	184.474	1710.52	44.4633	67.3653	41.9039	19.1393	41.6268	10.0011	23.6106	24.9149	8310.42	158.567	116.445	34.519	39.3426	1273.72	97.2268	14.9215	35.5859	22.2233		0.00980392	12271	67%	67%	80668
atc	130.908	1259.32	29.4413	41.594	31.2134	15.8165	33.2256	8.35776	16.4792	32.0411	6199.9	121.551	99.2119	25.0596	36.3782	981.173	59.5051	9.3978	25.9883	11.3616	0.030303	0.042062	9168	67%	67%	57456
ata	119.192	1319.57	29.0471	45.7238	29.9457	10.0179	25.428	7.26851	18.6889	28.4815	4519.15	119.127	82.6497	24.5391	36.5976	782.968	67.0516	16.4062	37.9769	9.17143			7329	61%	61%	60350
atg	211.874	1548.01	48.8416	52.0709	30.3694	28.3866	31.5041	16.0898	76.5707	44.7438	420.407	6564.42	94.4391	36.0796	79.7584	187.785	71.6516	14.2217	34.2097	23.571			9615	68%	68%	53555
act	30.3224	136.866	523.323	30.4792	39.5123	6.58754	73.9942	16.0452	70.6922	60.1843	88.2096	33.5094	6480.82	113.386	122.239	216.39	175.46	59.5646	84.096	54.2751		0.0454545	8416	77%	77%	53605
acc	24.6788	82.1064	347.062	20.2185	35.0983	7.86805	49.5484	18.7535	39.1768	34.9205	51.2353	17.7044	4398.93	77.8924	68.9109	123.559	133.748	38.0501	47.7389	40.7712	0.030303		5658	77%	77%	36491
aca	33.1545	113.789	444.139	15.5991	33.949	3.49841	68.6647	14.8571	60.2127	54.088	84.7774	28.4675	4882.66	101.409	96.7495	148.176	162.267	34.3181	59.5908	44.6344			6485	75%	75%	50365
acg	16.9639	57.8562	260.283	11.4917	26.1817	7.81404	36.8077	6.81364	26.2621	24.4018	52.0474	14.602	2649.51	61.5477	60.3672	69.6595	71.6572	24.4745	36.9703	36.2909			3552	74%	74%	27624
aat	32.6786	79.8028	464.361	77.0119	23.4013	6.02084	77.2903	192.603	132.688	122.944	26.1058	20.3798	213.699	8908.03	284.455	29.3181	68.2619	650.563	178.699	269.656		0.0243902	11858	75%	75%	91501
aac	25.0917	61.2477	425.21	51.9681	22.28	10.8353	75.8651	174.528	136.396	100.129	27.0609	17.3291	203.397	8967.97	232.775	29.1046	62.1744	552.477	133.931	248.114		0.117647	11558	77%	77%	77391
aaa	21.6843	114.814	134.161	41.9631	4.26206	9.72781	136.57	55.2163	240.848	1252.71	34.1704	30.0727	110.708	213.217	11140.3	40.9071	76.2049	102.207	253.706	122.484		0.0333333	14136	78%	78%	114852
aag	20.998	101.254	141.69	41.5258	6.88264	6.81448	145.315	57.2316	240.868	1199.98	37.366	28.1443	116.549	201.983	13177.5	49.9293	85.2697	77.7318	280.56	98.4305			16116	81%	81%	100833
agt	20.1864	39.6422	2114.58	21.2069	53.2275	6.61807	48.4601	32.7484	46.3503	45.7831	18.8783	9.40624	233.274	217.699	93.0644	28.14	223.381	91.6998	80.1476	203.507			3628	58%	58%	44962
agc	12.9466	22.3101	1231.41	13.1204	37.1842	3.13441	41.5605	23.834	41.4755	40.5188	11.6771	8.17002	156.307	179.206	77.3972	15.5582	120.268	99.4912	52.0611	143.368			2331	52%	52%	37879
aga	11.3314	76.5081	78.476	25.9563	5.30363	9.63453	41.5643	58.5177	128.475	14911.7	24.4795	15.5167	65.7647	104.386	1374.01	20.9352	34.8412	34.4284	79.0018	62.2177			17163	86%	86%	66766
agg	6.95661	22.0922	34.9789	10.0223	2.50779	6.90951	22.0903	24.0827	56.5064	4742.46	7.87901	7.97077	19.1879	33.393	574.593	9.95156	13.6084	10.815	33.6063	21.3081	0.0526316	0.0322581	5661	83%	83%	29265
gtt	106.467	673.252	64.4582	70.8955	89.5561	16.3698	83.3345	10.2802	24.2293	18.3235	1286.91	70.4159	214.275	29.8669	52.0352	8060.46	238	18.3309	59.4685	27.0411		0.0285714	11214	71%	71%	65335
gtc	56.9248	388.926	36.4209	29.4354	57.7864	9.22787	35.6732	3.50382	16.4649	12.8348	699.86	42.8889	124.85	9.36225	19.9751	4435.67	148.833	9.5979	26.1902	11.5726			6176	71%	71%	38556
gta	53.5145	365.948	38.9797	29.5686	50.1351	5.37733	38.7523	7.64835	16.0966	16.3669	566.43	44.5245	95.3326	18.1533	25.1899	2871.47	117.124	7.63218	40.704	12.0525			4421	64%	64%	34843
gtg	73.0767	468.068	38.8625	26.9587	63.3479	7.8483	60.7775	7.03288	13.2701	22.4542	845.906	42.1622	129.257	12.0583	38.9634	4244.75	141.915	17.5857	40.4616	20.2223		0.0227273	6315	67%	67%	44137
gct	38.8991	115.001	630.054	21.5313	116.701	10.6498	191.633	12.2747	74.912	37.5464	67.1902	17.0483	187.379	57.2616	92.3159	264.621	8881.26	38.4249	94.6856	347.545		0.0625611	11297	78%	78%	57262
gcc	23.8626	80.1337	380.201	18.6659	67.7186	4.50423	100.39	8.19634	32.7875	21.9961	36.1502	16.2862	113.749	28.987	57.4681	150.453	4785.66	35.8956	57.6835	182.207			6203	77%	77%	36555
gca	44.2593	123.573	542.264	29.3101	100.033	8.67928	164.608	13.2597	51.6637	41.0427	56.0386	26.6911	167.319	45.6194	83.3465	216.759	7009.19	40.5971	100.196	306.515		0.0357143	9171	76%	76%	53576
gcg	9.31476	50.0412	228.81	8.34244	38.4357	1.93638	90.4669	4.3609	18.4989	14.5101	17.6816	6.63447	79.0862	17.9009	26.8693	92.8893	2607.19	20.2284	39.6824	120.119			3493	74%	74%	26190
gat	16.6692	30.4653	206.868	27.3301	9.76762	2.78706	120.593	53.5096	95.6144	41.5598	17.0709	4.29403	81.7084	534.479	114.03	26.8469	63.1587	17466.3	1289.27	198.587	0.0232558	0.0268493	20401	85%	85%	105473
gac	7.3929	17.2642	142.432	17.5138	6.65199	3.46567	56.1613	37.3476	67.1878	25.8445	9.66115	5.02601	49.2403	350.734	69.0899	9.29709	39.4289	10316.6	835.039	141.611		0.0303609	12207	84%	84%	68040
gaa	10.2834	77.0657	129.722	37.457	7.4158	5.85423	106.659	40.1478	411.233	84.0992	24.8819	10.8517	76.5918	134.946	295.888	50.7793	110.326	1072.85	14242.4	121.586		0.00980392	17051	83%	83%	112057
gag	13.037	43.4261	109.475	16.453	1.64967	7.20792	96.0437	28.2826	307.661	64.751	16.8213	9.70499	52.2454	89.1048	214.283	40.7951	82.1146	727.822	10719.9	82.2234	0.0277778	0.00980392	12723	84%	84%	80262
ggt	20.4368	30.3848	276.962	23.331	27.2994	8.70506	56.5584	20.585	28.9919	44.851	10.759	9.02876	46.492	162.676	60.7217	24.0383	358.732	92.348	63.4462	18275.6	0.0188679	0.01192	19642	93%	93%	54144
ggc	13.0456	11.2915	136.552	5.04656	13.2377	1.82922	32.3383	15.6744	14.7041	19.021	5.61964	6.31505	21.3112	84.1955	32.3964	14.8086	179.839	61.118	46.5375	7808.11		0.00434783	8523	91%	91%	33586
gga	17.3124	24.1001	245.675	9.08078	33.2585	3.11262	48.5062	14.3352	31.4532	37.9042	13.2718	10.1647	45.423	145.557	58.3003	17.1331	324.313	106.13	64.2153	13781.7	0.0192308		15031	91%	91%	48919
ggg	7.20065	9.16948	109.193	4.47856	12.634	6.27354	16.0458	6.84106	8.6871	15.7485	5.15307	3.18536	16.6499	66.9856	24.6935	10.295	120.946	45.834	27.8875	5745.08	0.0185185		6263	91%	91%	24888
