# Supplementary material for: Evolutionary instability of CUG-Leu in the genetic code of budding yeasts
Source: Nat Commun. 2018 May 14;9:1887. doi: 10.1038/s41467-018-04374-7 (PMC5951914; doi:10.1038/s41467-018-04374-7)
Supplement: Supplementary file 4 — Supplementary Data 2 [file 41467_2018_4374_MOESM4_ESM.zip › Data_2_Blast/BLAST_Saccharomyces_cerevisiae.xls]

## Sheet: Saccharomyces_cerevisiae
Saccharomyces_cerevisiae
	F	L	S	Y	C	W	P	H	Q	R	I	M	T	N	K	V	A	D	E	G	*	X	Sum	Universal %	Largest %	All codons
ttt	30533.7	654.01	72.1457	823.073	35.8978	64.3616	19.9646	37.4461	11.4444	13.5274	192.086	69.4426	39.2985	24.418	16.2978	107.432	41.3671	15.2786	15.4227	18.313		0.034303	32805	93%	93%	103446
ttc	22098.3	446.013	58.2546	603.309	27.3037	53.0183	10.0838	27.8709	11.9266	11.5768	120.124	51.6885	23.4354	14.1894	11.3554	68.9199	24.9295	10.5773	10.2335	10.8069		0.0851688	23694	93%	93%	64803
tta	289.999	28913.9	77.4567	53.2497	21.7477	15.4905	26.8207	12.9416	36.9207	42.6412	649.906	342.541	54.605	24.976	27.9008	292.473	65.3708	11.4595	19.6912	8.81385		0.11609	30989	93%	93%	91560
ttg	311.693	30976.1	71.997	43.1986	23.896	20.5323	30.7669	14.1534	39.0418	21.8609	643.591	379.253	57.1058	21.3217	32.7339	312.947	63.0971	10.1762	20.2718	10.084	0.0579832	0.0815362	33104	93%	93%	87542
tct	41.5749	41.0074	15900.4	23.851	38.7735	2.64768	99.8117	16.6901	29.5254	21.5792	17.4503	10.4387	286.459	100.226	33.4786	23.3042	362.089	42.9163	31.3055	73.4158		0.0344828	17197	92%	92%	79040
tcc	19.032	20.2476	9557.16	13.1687	27.9308	2.62401	76.2823	9.82553	17.1265	10.0105	9.01176	5.18843	182.025	55.8289	22.0518	14.6196	217.773	20.973	21.3788	49.7138		0.0294118	10352	92%	92%	46991
tca	20.4796	46.2124	11802.9	10.8711	31.4191	2.36979	102.459	14.0381	46.3472	15.037	19.0277	8.20034	242.881	79.3026	31.5299	22.4387	235.5	30.4024	24.9856	51.5575	0.0232558		12838	91%	91%	65617
tcg	7.19688	26.2031	5643.81	5.54288	16.9171	3.90417	40.3171	6.28134	11.2006	9.67187	5.90689	4.84807	95.3869	38.8734	13.6033	11.194	128.942	14.2126	11.4212	22.5646			6118	92%	92%	30038
tat	837.767	101.437	78.1084	22307.9	46.8486	49.0049	10.5999	186.626	27.7243	25.5122	51.7131	16.0355	25.9416	60.7675	26.5095	37.5298	22.5982	23.1232	18.2242	16.7149	0.237854	0.0918561	23971	93%	93%	72000
tac	652.713	78.9394	48.4623	17956.4	30.5364	39.0049	9.83702	153.496	21.6267	16.1838	36.2139	13.0943	20.8732	32.9283	25.3237	25.4637	17.6442	18.2208	16.5171	9.34823	0.157463		19223	93%	93%	51330
taa
tag
tgt	27.4751	43.8533	126.241	57.831	9594.67	6.71288	6.88294	3.24873	3.67171	17.7016	31.2182	7.57362	44.3458	13.8236	6.64192	63.7934	84.8024	11.2679	3.28025	27.9687			10183	94%	94%	31842
tgc	13.8808	23.4255	68.3883	22.2237	5029.72	4.11897	5.06067	2.7168	2.33983	11.1417	13.5181	4.15264	22.4684	7.34624	3.07347	36.9526	49.6012	4.72849	3.63632	23.8255	0.649708	0.0277778	5353	93%	93%	20240
tga
tgg	183.306	100.631	32.6552	165.424	24.2965	20250.5	6.82268	11.9919	13.0836	34.8989	29.0761	15.0008	17.7613	12.0881	20.5078	22.7154	16.4101	7.78233	13.0477	16.4932	1.46152	0.0795058	20996	96%	96%	35410
ctt	152.45	11188	25.2286	21.7651	9.2268	3.47401	16.3908	6.48967	15.2104	10.7291	279.601	125.861	21.9664	6.17883	15.4416	131.764	23.2025	4.14244	10.1757	4.70852			12072	92%	92%	47857
ctc	79.9713	4750.6	13.8889	9.51233	3.38445	2.99318	7.08484	4.4039	6.50982	3.86069	119.458	55.8297	13.3541	2.67071	6.92437	57.2209	11.0818	1.39753	4.32296	2.49919		0.03125	5157	92%	92%	22295
cta	136.706	14496.2	34.254	33.4593	14.0418	9.38747	23.2886	6.63176	18.9046	19.1707	337.066	164.521	29.0162	12.6224	15.9945	152.019	30.8821	6.80398	11.1554	3.84883		0.0539595	15556	93%	93%	47402
ctg	120.558	11538.2	22.7945	17.372	14.9646	8.08934	11.3123	5.42313	17.3063	10.9515	250.911	148.259	20.5049	11.594	11.4178	126.044	23.2346	4.18153	11.1867	5.65035	0.0294118	0.0513228	12380	93%	93%	36597
cct	13.0437	78.6479	183.378	11.1192	6.1558	1.65776	17269.9	23.2325	51.4147	27.9931	25.451	8.29204	95.6382	31.5565	48.1752	42.6292	146.17	32.5606	42.3134	31.6825		0.0384331	18171	95%	95%	45692
ccc	6.55485	27.7831	97.6072	7.79963	2.93592	0.980406	8854.88	13.7083	24.4149	16.6748	12.8786	5.86713	40.0432	20.1178	27.1886	20.4629	152.378	15.8616	22.636	17.193		0.0345079	9388	94%	94%	24002
cca	14.6193	92.5953	262.505	13.1068	6.92734	1.66265	24272	43.2567	76.5714	39.2428	31.2108	10.1522	102.158	42.1338	76.5446	50.1967	199.368	48.4646	59.1289	45.114		0.037037	25487	95%	95%	57765
ccg	3.7771	31.1733	79.0711	3.83315	3.96644	0.679302	6882.12	10.6538	22.541	15.2003	9.7998	3.79262	59.1532	13.1917	20.161	13.8852	51.7793	14.4755	17.2129	12.5371			7269	94%	94%	18843
cat	31.1674	32.995	51.0092	149.165	8.59938	3.32261	40.5458	12195.4	100.431	71.3967	11.7819	5.64627	19.9809	130.953	29.4131	8.74949	10.2194	34.2729	25.7449	20.1556		0.00769231	12981	93%	93%	50414
cac	16.4928	12.8688	32.2246	121.09	2.55219	1.72915	24.2255	6621	59.6321	43.0506	4.09503	2.82812	10.3895	110.069	21.0272	4.54884	10.6072	15.206	12.4492	10.9116		0.00769231	7137	92%	92%	28929
caa	10.6382	85.3673	100.601	56.58	5.57722	6.53309	78.2082	178.933	18509.8	118.836	35.0575	27.0022	55.2982	96.2585	197.281	25.5776	50.9206	56.6191	301.137	36.6275	0.0102041	0.0992685	20033	92%	92%	89466
cag	5.32813	36.7622	40.1088	11.6899	2.10184	2.91266	40.9274	67.0709	7793.2	58.4198	9.38649	9.26039	27.2997	35.8311	88.578	9.47822	18.9057	17.8453	136.813	8.51784	0.560227		8421	92%	92%	41672
cgt	2.6044	14.1837	20.0281	8.23898	8.9811	2.21895	9.84394	32.2473	25.7237	6986.69	6.60044	3.39397	17.0981	17.3958	179.349	6.33428	15.1408	7.15119	9.06984	8.66397	0.0434783		7381	94%	94%	22919
cgc	1.04479	4.54503	6.11646	3.26968	5.59239	0.31615	4.79241	15.5496	9.88217	1833.74	1.96043	1.41389	4.64825	8.39176	43.8106	1.85547	4.22445	2.22735	3.46682	5.15474			1962	93%	93%	11264
cga	0.869696	16.4221	13.5915	3.44149	4.55168	1.52938	5.6279	11.3314	23.0407	2431.91	3.1008	2.07575	6.13234	10.4222	60.5282	3.13546	3.92958	3.29188	5.90969	4.1567			2615	92%	92%	13508
cgg	1.15049	4.01302	4.81403	3.9586	1.52494	5.22199	1.90521	4.54429	17.6964	1392.02	1.31094	1.36417	2.18029	3.20507	31.5091	1.2558	1.81369	0.429571	3.58201	4.65418	0.791667	0.05	1489	93%	93%	8256
att	73.5349	617.305	19.8599	19.8322	11.2341	4.83132	11.0406	5.17455	8.56459	9.2805	18602	121.103	72.8712	12.9975	16.1932	975.476	39.4513	12.8014	12.8111	6.57868		0.0628852	20653	90%	90%	104478
atc	40.6017	357.889	19.6375	7.70577	5.68515	1.36514	7.54494	1.68314	3.50748	4.99971	11065.3	72.2944	52.9085	8.64026	9.66289	580.27	33.9518	2.78022	5.7963	2.69823	0.0294118		12285	90%	90%	57957
ata	32.2502	452.134	14.3039	5.4577	5.74703	1.01613	7.38041	3.27128	5.75463	7.8522	8296.11	84.9574	46.2523	7.48408	17.4838	500.67	19.3755	6.27334	6.7584	3.46392			9524	87%	87%	70677
atg	55.8347	684.59	35.3767	15.0915	10.7671	4.08526	12.3456	4.45876	29.7542	19.8985	242.965	14485.7	71.8788	16.0902	30.5194	118.842	30.4067	4.62433	12.4794	9.21976	0.0294118		15895	91%	91%	67264
act	13.794	36.2026	394.916	10.8487	22.1182	1.19861	30.9907	10.5576	17.8152	18.2203	73.9296	17.3504	12827.3	92.7528	36.4195	94.1801	125.337	22.0571	19.9664	22.0169			13888	92%	92%	67928
acc	7.4936	21.6252	231.811	3.87736	10.9424	1.34978	21.2505	4.48396	13.8185	26.214	48.5868	11.5011	7987.28	46.1733	19.2725	60.0111	85.181	18.5213	11.4841	14.1202			8645	92%	92%	42247
aca	12.9724	35.9156	352.309	7.31589	15.5652	1.69039	42.7527	5.30968	18.2684	20.8691	66.3598	22.7069	10756.4	66.1902	60.9959	74.7445	122.061	17.0882	26.1883	16.2902		0.011236	11742	91%	91%	63626
acg	5.19549	43.9071	158.344	3.71728	7.32851	1.14877	22.5335	2.52527	10.7377	10.2492	26.9869	27.5525	4836.06	24.461	39.9028	34.6996	60.5976	11.1642	9.28521	8.60535			5345	90%	90%	28575
aat	17.3658	32.4955	420.885	44.8123	13.1676	0.927291	29.5845	129.546	94.416	77.5243	32.802	10.7631	159.356	22076.3	168.194	25.8497	44.3567	435.908	77.8389	115.873		0.0294118	24008	91%	91%	122597
aac	11.8483	18.1604	280.721	33.6598	12.2723	1.52248	17.2552	93.5237	52.6098	37.7925	20.5893	13.451	95.373	16249.3	107.518	16.7498	37.5104	263.767	49.5529	108.702	0.077961	0.0222222	17522	92%	92%	81795
aaa	12.3409	62.9339	133.124	21.4099	7.68698	5.40323	47.7995	46.5352	256.787	1112.58	47.2556	34.7504	125.777	220.523	28625.7	45.6344	69.6974	49.903	224.54	50.5646		0.0645161	31201	91%	91%	150253
aag	10.1768	48.2715	103.805	13.98	7.02706	3.56686	42.9046	31.4792	200.688	762.953	28.7801	32.7601	97.7065	154.218	22405.3	33.433	59.4926	38.1	131.179	41.8212	0.319248		24248	92%	92%	100117
agt	5.87748	10.4248	6347.6	6.5805	23.0955	0.881567	13.1758	7.90203	9.35394	22.4897	12.0363	4.60917	150.478	173.526	25.1351	10.0159	77.1216	36.5079	14.0925	116.101			7067	89%	89%	50772
agc	3.34574	4.38002	3611.19	4.40852	17.5993	0.281422	8.93126	6.9861	5.64426	20.4075	7.38085	1.68962	88.8892	107.566	16.4562	5.50876	42.3507	22.2761	9.24424	63.4643			4048	89%	89%	35302
aga	8.38007	44.7766	73.9371	15.3544	7.55396	6.0688	15.7847	43.7604	78.8707	23582.7	24.6561	16.3114	53.6734	66.9233	879.469	21.1606	30.9666	16.6292	40.756	48.1763	0.0677831	0.0310993	25076	94%	94%	71110
agg	5.03657	19.7783	35.1686	5.15871	3.82296	5.62793	8.96627	17.2228	38.3043	8988.46	10.5129	6.62217	23.4921	31.2425	437.503	8.09428	12.988	7.52472	19.2844	18.155	0.0181818	0.015625	9703	92%	92%	33144
gtt	37.1711	204.212	27.8619	11.6031	34.0287	2.06834	15.3642	2.41276	5.65348	7.66302	803.722	37.3482	108.353	13.5655	10.7912	14358.8	166.15	11.821	16.1478	20.2499		0.0458145	15895	90%	90%	71901
gtc	18.1356	136.481	12.774	5.36207	16.7182	0.545013	7.69671	1.66669	4.97411	3.0422	423.199	28.7754	52.6082	4.57527	6.07803	7944.93	76.1401	4.01515	9.41219	5.84549		0.0226424	8763	90%	90%	36938
gta	16.6909	161.163	15.7804	6.36612	16.6628	0.203428	9.36849	2.30754	3.04312	4.51686	378.165	23.8427	49.7337	5.81702	15.5693	6300.35	143.054	8.10669	9.5658	10.6652		0.0232558	7181	87%	87%	43384
gtg	9.4327	119.675	12.0825	8.46399	14.3014	1.01052	10.5585	2.22742	3.89938	4.02929	324.196	23.9508	44.8452	4.5837	5.04595	6410.35	79.4533	5.33854	10.4914	4.06124			7098	90%	90%	36704
gct	17.3062	39.297	433.598	8.59552	54.4659	2.91406	62.369	6.73319	18.7791	15.4134	34.6504	18.0824	202.289	27.0591	24.5131	173.644	15706.7	20.7793	31.6747	181.185			17080	91%	91%	64798
gcc	9.46511	26.4731	262.276	4.96919	29.3202	2.79873	35.4099	3.73179	14.2664	8.24006	21.6223	7.58442	81.384	18.4637	13.2986	111.029	9383.47	23.6109	17.1556	120.43			10195	92%	92%	39424
gca	8.75109	36.429	326.517	5.40111	35.7598	0.536946	65.4009	5.56989	12.1059	14.2687	27.6325	10.5116	119.506	12.9698	15.8667	119.562	10860.2	10.4573	28.5956	138.947		0.03125	11855	91%	91%	54346
gcg	5.32576	13.6939	120.037	2.48747	11.8338	1.20354	16.1882	1.1515	4.26345	4.13243	10.6568	5.41773	36.6051	4.54125	5.90851	47.8144	3995.41	4.02728	10.9969	61.2811		0.0294118	4363	91%	91%	21584
gat	12.0856	21.3526	171.09	22.7197	5.75413	2.1505	28.6977	54.8612	61.0985	24.3304	18.8368	8.59431	85.8345	566.147	55.7164	23.25	62.4151	32525.6	788.555	131.851		0.07	34671	93%	93%	118716
gac	7.26982	12.6559	90.5805	17.9805	3.95194	1.08058	26.536	28.9896	36.6926	19.7992	12.1708	3.99916	42.9201	316.379	35.7158	16.9116	31.9244	17493	441.577	71.797		0.02	18712	93%	93%	63679
gaa	13.9135	52.7143	132.627	21.4211	4.9458	3.71291	37.889	42.2665	477.359	65.5244	35.209	15.2209	90.0943	119.893	242.034	68.3496	140.937	908.385	34477.7	110.612	0.166667	0.0196078	37061	93%	93%	145333
gag	5.57247	20.4939	55.7022	9.10668	2.09564	0.863227	20.2567	16.328	174.703	26.3651	14.6372	6.33264	30.7695	51.9868	110.008	29.9063	49.5866	360.656	13720.4	50.206			14756	92%	92%	62518
ggt	15.616	23.3009	272.657	14.2837	31.1361	4.68006	31.5364	22.0001	29.9725	44.6496	11.4427	8.35729	51.1611	195.995	59.6824	30.0832	333.597	160.633	68.3537	35565.7	0.117893		36975	96%	96%	70562
ggc	6.02507	10.5317	121.736	4.92618	13.4061	3.02346	18.3172	11.6509	14.6386	24.5801	5.37777	2.45438	22.1282	93.6881	31.2336	10.551	126.843	68.9813	28.5934	12158.3		0.030303	12777	95%	95%	32415
gga	7.06159	11.5826	123.262	5.37994	12.1782	1.75974	13.9679	9.06195	15.2614	32.643	8.22243	4.10144	29.5854	93.882	35.3641	16.4758	143.055	61.6073	66.6623	13446.9	0.0188679	0.00976049	14138	95%	95%	38454
ggg	4.16436	8.14008	73.0399	3.53218	9.05498	3.88762	8.46086	6.47673	7.84872	15.3178	3.65595	2.0028	14.0694	47.8957	18.1885	6.18308	78.254	29.4692	28.5054	8104.85			8473	95%	95%	21053
