# Supplementary material for: Evolutionary instability of CUG-Leu in the genetic code of budding yeasts
Source: Nat Commun. 2018 May 14;9:1887. doi: 10.1038/s41467-018-04374-7 (PMC5951914; doi:10.1038/s41467-018-04374-7)
Supplement: Supplementary file 4 — Supplementary Data 2 [file 41467_2018_4374_MOESM4_ESM.zip › Data_2_Blast/BLAST_Saccharomycopsis_capsularis.xls]

## Sheet: Saccharomycopsis_capsularis
Saccharomycopsis_capsularis
	F	L	S	Y	C	W	P	H	Q	R	I	M	T	N	K	V	A	D	E	G	*	X	Sum	Universal %	Largest %	All codons
ttt	15280.3	1141.52	84.7326	1323.18	46.4448	247.22	47.9266	68.0779	26.4722	28.8674	243.905	104.94	47.646	42.6054	34.8815	142.487	67.7806	27.5417	32.5725	48.8187	0.0136986	0.0916458	19088	80%	80%	156806
ttc	14858.6	985.959	82.5079	1228.67	44.1277	222.187	33.5765	78.0516	27.7008	28.8707	205.668	84.7024	50.6725	38.2867	29.5572	111.808	54.7646	25.5481	24.4046	41.3571		0.0243902	18257	81%	81%	106588
tta	173.335	6934.96	33.2362	45.8268	16.9345	15.8339	28.0886	11.1492	26.2226	22.8372	324.094	149.613	33.8053	17.9373	29.7058	153.037	28.1814	13.4606	21.4375	13.1799	0.119481	0.00497512	8093	85%	85%	72047
ttg	713.536	29882.7	100.202	162.419	67.9377	70.2455	68.6951	39.7385	112.253	79.6693	1236.28	648.784	141.119	53.855	91.7523	566.344	130.175	30.1328	79.1515	35.7836	0.0942308	0.0914132	34311	87%	87%	170113
tct	25.3445	62.5256	5420.74	29.2524	65.8288	6.50441	150.569	20.9301	52.0451	22.9854	15.5752	19.8882	383.132	120.07	79.3103	38.2242	513.536	63.7352	56.4972	164.275		0.0285714	7311	74%	74%	97612
tcc	47.4721	83.8018	7217.19	35.2312	75.4201	8.0985	159.046	24.0466	76.6668	47.436	24.7462	21.7381	449.941	167.003	90.5269	43.7461	645.055	95.3028	81.6197	198.878		0.0294118	9593	75%	75%	91807
tca	23.4997	46.0759	2355.67	17.1154	35.7096	6.72707	126.258	7.39565	26.3999	30.8517	9.56863	7.37128	181.703	78.4033	40.3486	20.1064	258.678	32.4338	47.3011	83.3845			3435	68%	68%	70590
tcg	12.5157	52.4656	3351.29	13.2943	34.1842	4.89381	91.1332	17.7595	41.0327	23.2186	13.7743	6.1438	272.382	85.391	40.3553	26.5307	343.253	62.9664	43.5988	132.819			4669	71%	71%	53707
tat	738.204	129.711	35.8598	6723.23	21.6877	117.318	19.869	122.073	21.9864	22.1815	42.8374	17.9592	21.8993	46.8556	27.555	36.5078	30.3752	30.9385	28.8081	20.1016	0.0241294	0.0126582	8256	81%	81%	73041
tac	1706.54	326.268	85.5375	16326.2	34.0437	300.967	39.268	334.101	45.2307	59.0193	86.3509	38.9098	53.0722	109.192	67.5203	67.8248	53.0473	40.868	55.0966	34.7705	0.100758	0.0588745	19864	82%	82%	98200
taa
tag
tgt	33.0634	69.0208	101.381	26.2302	4042.91	7.37566	7.53718	10.7427	8.70833	7.17517	33.4664	8.34043	65.2048	18.0446	9.68663	101.518	131.285	10.3136	5.13934	49.8528			4747	85%	85%	45069
tgc	50.1048	92.0464	156.091	34.6183	4846.08	12.3893	16.9094	11.6292	9.96064	17.7287	41.5807	17.1315	82.57	31.0211	9.10543	127.192	203.633	13.147	5.21426	65.8439			5844	82%	82%	46405
tga
tgg	293.76	81.5626	29.9513	264.971	20.8653	13049.4	7.97618	15.6444	8.17965	19.5333	15.1832	12.5984	12.7401	11.1058	15.307	13.263	14.3949	5.32826	16.4391	20.5072	0.251631	0.0294118	13929	93%	93%	50807
ctt	223.737	6734.62	41.8586	53.5133	21.7698	18.9763	25.8544	9.6945	28.3182	22.6818	426.691	159.976	40.212	16.6549	32.7877	189.236	43.3575	11.4552	23.1361	18.4693			8143	82%	82%	89487
ctc	310.322	8996.73	38.9704	73.993	30.2972	23.0007	36.0279	25.3808	39.712	34.8943	564.204	214.852	54.1109	23.2011	43.6925	259.071	54.5821	11.2982	33.8433	15.8083		0.00819686	10884	82%	82%	87357
cta	83.5634	2592.84	11.9481	15.582	11.2786	5.6076	15.3587	1.78632	13.4213	14.8754	136.676	52.3801	16.6323	4.35575	11.5701	66.332	12.6875	5.07329	12.609	4.42674			3089	83%	83%	43959
ctg	7.42913	100.153	69.0112	1.64834	1.2737	1.01971	21.9638	3.4218	14.8462	10.4599	7.74827	8.30393	11.4901	4.84711	17.6384	4.74034	11.3617	7.9556	13.4923	10.1957			329	30%	30%	40942
cct	6.9491	39.3815	102.868	10.9861	3.28217	4.25643	7600.88	12.5124	26.476	23.484	13.4273	4.27072	41.6645	21.95	49.3125	23.3062	85.9587	30.1566	37.387	43.4917			8182	92%	92%	61889
ccc	4.18303	26.3885	61.7667	5.92051	1.46285	1.26254	3744.87	7.3502	13.6175	15.2594	6.24671	3.68739	21.0395	11.5857	21.1468	13.4064	50.9099	13.5747	13.5663	16.751		0.00735294	4054	92%	92%	40367
cca	18.7648	51.5556	161.295	16.4655	8.04329	3.43348	14494.4	19.6491	67.7932	40.136	27.2195	12.4139	86.4308	39.4794	83.0352	47.7131	155.479	48.3045	72.4498	54.837	0.0192308	0.0935969	15509	93%	93%	85066
ccg	9.09925	32.145	84.6299	7.36225	4.92739	2.66352	6725.15	10.4346	29.2559	18.6464	14.2151	4.98371	40.7834	19.2405	49.0791	19.944	67.1148	27.5167	34.3814	29.4002		0.0285714	7231	93%	93%	43718
cat	36.9732	27.8408	42.2484	153.85	4.23246	5.63613	32.1719	3630.5	85.9755	70.5981	7.07826	4.85551	18.7462	119.364	46.9616	10.1455	24.1543	49.7782	55.3361	28.537		0.0183486	4455	81%	81%	55401
cac	68.5778	57.9504	69.8193	325.685	11.0105	22.6055	45.6522	7845.18	175.616	90.2889	17.8583	9.32168	40.7085	252.445	93.4665	23.9012	35.4631	92.399	72.0239	70.9982		0.0285714	9421	83%	83%	70140
caa	12.0893	96.8778	107.923	31.7941	1.42156	9.1333	93.8064	100.607	5480.46	157.396	20.0686	24.6987	56.4166	92.4887	331.419	24.724	58.8144	79.662	490.09	55.1109			7325	74%	74%	102141
cag	24.3504	105.167	118.598	45.6169	6.24305	6.22503	107.981	139.051	7222.71	219.427	21.8995	37.7208	73.9224	138.353	411.095	28.4694	79.8262	122.267	642.262	77.7847		0.0294118	9629	75%	75%	101110
cgt	2.11421	14.1165	20.3038	11.6279	2.87685	1.53376	13.3638	26.0673	29.3651	2985.95	6.16093	2.51313	10.8387	22.8556	181.45	6.03142	8.54433	6.02883	11.9071	15.3547			3379	88%	88%	29056
cgc	5.99294	27.7385	21.3887	20.3345	2.33036	3.32165	21.0119	36.3836	38.5721	2921.02	10.3118	3.99961	18.8899	35.1461	329.841	6.84834	10.6446	15.7301	29.523	28.9683			3588	81%	81%	42492
cga	0.458685	9.92135	9.45096	0.881348	0.461871	0.910309	8.04054	8.11947	17.6974	977.637	1.58729	1.16031	4.90242	7.71196	94.3724	2.8918	5.78177	1.45621	9.73918	1.81795			1165	83%	83%	22131
cgg	2.50198	9.68742	10.6822	5.00218	0.60532	3.19783	8.15043	10.4004	30.926	1449.47	5.00402	2.9024	8.9215	15.3158	158.458	4.07477	5.70639	7.54838	11.5559	5.88599			1756	82%	82%	25596
att	208.408	1906.29	52.8896	53.5853	42.3386	16.7837	55.6062	11.585	29.7995	43.1475	8965.26	194.1	169.244	41.2736	47.2024	1545.65	126.644	16.2956	44.9457	19.9269		0.0196078	13591	65%	65%	122483
atc	210.355	1832.78	53.8197	58.6832	46.1578	13.4804	43.9536	10.8216	29.6189	37.4527	8771.86	195.357	154.345	28.7935	49.827	1484.17	109.378	17.7832	38.1634	15.1422		0.0579832	13202	66%	66%	101702
ata	65.6701	802.033	22.1395	29.1643	16.4529	7.5085	20.3189	3.31971	17.7848	18.193	2276.97	84.714	50.5528	16.391	24.529	431.756	44.8334	5.7291	13.2728	11.6655			3963	57%	57%	70138
atg	207.96	1407.86	61.8687	52.3026	27.9679	26.3791	25.4339	13.5018	67.8726	52.8863	415.722	6503.81	107.055	32.9796	72.685	197.703	83.258	20.4522	42.1016	31.1525		0.0571895	9451	68%	68%	74143
act	24.1324	89.2899	481.758	9.11179	39.6105	7.0478	71.0895	21.9156	49.8567	42.8162	81.243	26.3761	5180.88	114.662	89.3577	141.983	177.494	67.8325	70.0937	42.4462			6829	75%	75%	74589
acc	45.24	167.764	720.472	35.6007	64.7821	14.8026	128.546	29.162	85.5062	73.9365	120.15	38.0298	8954.8	170.628	143.629	249.016	285.777	79.6999	115.7	69.753			11593	77%	77%	92834
aca	19.9383	68.8073	243.49	14.1475	26.3206	2.71302	49.4008	14.6255	41.5603	25.021	50.8204	19.4682	2329.21	62.4377	51.6074	77.7798	85.8118	32.2663	38.1451	24.4247			3278	71%	71%	67939
acg	17.9016	53.2148	282.031	15.4133	20.3354	4.78072	37.8786	11.276	41.0995	26.1231	38.3285	24.1898	2596.46	56.5519	46.1409	82.112	88.5621	33.8423	35.6101	25.1487			3537	73%	73%	42967
aat	26.6405	45.8509	340.638	42.2004	19.624	4.66128	60.9254	133.97	100.891	107.228	28.1452	13.2253	162.352	5822.07	184.403	23.5378	41.8169	524.123	138.293	255.401			8076	72%	72%	123923
aac	46.7343	94.0919	641.104	93.2457	39.5527	12.7375	130.047	253.485	198.231	190.091	35.4272	26.8825	309.786	13175.4	380.492	49.8422	123.557	974.026	266.389	534.826		0.0243902	17576	74%	74%	161233
aaa	21.9038	104.464	121.437	32.2499	5.89942	7.6838	116.051	51.7489	231.312	1104.47	25.3685	22.28	86.6108	164.243	8658.47	32.5889	66.8755	86.1784	286.421	100.706		0.03125	11327	76%	76%	167736
aag	30.0091	149.696	206.914	44.834	16.2362	14.4444	175.097	82.5062	384.106	1804.98	44.4121	45.5984	166.81	276.403	16431.3	71.3736	118.836	133.122	398.946	165.345		0.0322823	20761	79%	79%	174778
agt	14.0126	27.3832	2057.98	12.9665	50.2924	5.78703	40.7632	19.437	27.8896	36.0091	13.4246	8.8767	205.534	164.073	54.255	24.7487	170.255	71.062	55.1461	205.102			3265	63%	63%	62950
agc	18.911	48.6786	2283.56	17.0108	41.7975	8.25625	76.2036	37.1161	72.029	68.7629	23.1413	9.80194	281.499	331.66	122.016	40.0091	241.686	147.744	86.7953	287.32			4244	53%	53%	104463
aga	17.4413	74.2324	86.4913	29.8726	7.57925	12.5829	61.0893	69.7306	145.039	16008.3	24.3448	20.8487	68.6847	99.2349	1378.21	25.0995	39.55	29.4645	80.0066	81.1497	0.00584795	0.0277778	18359	87%	87%	94374
agg	6.05616	12.4938	22.2269	6.2715	1.42368	6.82594	18.11	17.2291	43.7191	2143.23	8.90312	1.74034	13.1166	18.3168	379.504	8.19533	7.4225	9.43561	25.7814	13.9983			2764	77%	77%	40200
gtt	88.8712	568.018	50.0369	36.8267	67.8104	6.64796	53.0572	15.7212	22.1599	25.9019	1076.49	52.3761	162.91	29.2218	39.2077	5787.84	227.665	25.8124	35.3293	24.0963			8396	68%	68%	86892
gtc	118.047	692.817	59.7761	52.5721	97.9476	11.0468	73.9477	11.5056	29.3597	29.575	1288.9	66.761	183.132	39.1796	51.6069	7504.64	253.352	20.7863	62.8299	31.2196			10679	70%	70%	82079
gta	23.3031	184.834	11.3307	10.7586	20.4853	2.90962	21.7222	1.36852	7.9016	6.40691	262.92	14.9362	41.6479	6.76081	15.5211	1014.61	60.5174	2.99329	15.3633	11.7054			1738	58%	58%	39052
gtg	103.95	714.233	53.6122	32.8444	81.4285	13.92	50.9063	8.74998	32.5853	28.8822	1088.91	76.3584	176.293	36.8431	55.124	5710.2	235.056	15.6379	67.047	20.3871		0.0308316	8603	66%	66%	79776
gct	50.7855	136.351	589.351	25.514	80.9567	7.06775	160.785	10.9868	52.7839	33.7651	59.7081	17.3476	173.551	54.485	66.502	224.8	7192.72	55.1948	102.297	330.049			9425	76%	76%	95731
gcc	55.1479	170.524	898.344	36.1058	131.408	7.41057	277.734	26.1896	75.6168	51.3284	86.5296	38.2697	266.715	83.5746	123.793	348.778	10822.6	74.8213	147.505	517.626			14240	76%	76%	109086
gca	23.7717	85.1811	311.002	9.91079	65.3515	8.48183	105.244	8.93542	32.3646	20.3238	33.4527	20.7818	114.36	38.2883	42.4552	101.505	3003.16	19.3024	62.613	168.51		0.00763359	4275	70%	70%	67526
gcg	17.224	67.5315	308.89	10.3593	56.1417	4.64939	94.4653	7.98996	42.8942	23.2387	37.7228	9.87264	106.634	31.098	44.3509	112.562	3000.43	26.1899	65.3887	190.369			4258	70%	70%	51798
gat	9.83768	18.7013	141.567	21.9256	4.65668	5.29075	77.5085	32.1845	62.8046	30.0581	11.2793	2.75698	51.9231	305.833	77.4283	14.4632	42.3162	10224.3	745.606	162.529			12043	84%	84%	102409
gac	29.6478	39.9341	249.371	43.8875	13.3341	5.51436	133.877	64.0932	122.765	49.7455	21.2232	7.09821	101.317	602.645	120.381	28.8505	80.2253	18638.3	1376.94	248.753		0.0485714	21978	84%	84%	136224
gaa	17.6648	55.3512	138.836	24.1711	4.66773	3.06133	104.803	32.3926	385.115	64.4756	22.7977	10.7375	73.7524	110.356	261.758	42.8426	102.497	933.797	12952.5	128.413		0.0481793	15470	83%	83%	142210
gag	20.7883	65.7091	112.572	24.0049	6.56438	6.79906	117.405	44.0312	421.156	69.0706	25.6616	13.1065	78.1379	112.105	281.366	48.8093	104.947	987.643	12863.4	121.693			15525	82%	82%	123888
ggt	14.7394	21.7491	226.684	10.0965	22.5756	1.96721	45.0343	12.7464	30.3415	22.386	12.7926	8.60953	41.9006	120.396	44.6234	27.4433	328.276	97.5445	49.0397	17614	0.0384615	0.00918778	18753	93%	93%	73064
ggc	23.3929	38.0554	338.49	15.8005	32.9514	9.50837	91.3521	27.4004	45.2005	56.3685	17.2177	8.27348	72.3245	210.832	80.1277	37.8477	451.592	184.869	97.5163	20150.8	0.00581395	0.0664999	21990	91%	91%	100537
gga	9.94934	18.6505	103.102	5.79996	9.69884	4.79566	27.0995	6.87347	16.3801	21.682	5.00563	3.52428	22.6021	67.9557	33.5848	6.22072	114.012	57.185	39.8915	5493.99			6068	90%	90%	49327
ggg	7.40973	15.9284	78.1146	4.95803	8.54454	3.48271	20.5575	6.90513	9.14132	15.3808	3.75874	3.63723	20.4864	50.9144	25.8121	4.90042	108.118	34.9501	32.4811	4486.48	0.035873		4942	90%	90%	35868
