# Supplementary material for: Evolutionary instability of CUG-Leu in the genetic code of budding yeasts
Source: Nat Commun. 2018 May 14;9:1887. doi: 10.1038/s41467-018-04374-7 (PMC5951914; doi:10.1038/s41467-018-04374-7)
Supplement: Supplementary file 4 — Supplementary Data 2 [file 41467_2018_4374_MOESM4_ESM.zip › Data_2_Blast/BLAST_Saccharomycopsis_fibuligera.xls]

## Sheet: Saccharomycopsis_fibuligera
Saccharomycopsis_fibuligera
	F	L	S	Y	C	W	P	H	Q	R	I	M	T	N	K	V	A	D	E	G	*	X	Sum	Universal %	Largest %	All codons
ttt	18574.8	1359.96	84.2646	1594.6	49.0506	349.376	50.1897	86.9768	33.7319	19.7803	273.285	119.954	67.9765	57.0012	35.0998	158.396	61.1588	28.527	39.3835	44.3734	0.0136986	0.0581564	23088	80%	80%	203968
ttc	13216.3	852.838	61.3254	1020.62	34.9586	187.811	31.3044	65.0734	16.0875	24.6072	161.07	72.572	37.5151	36.1512	25.5967	107.634	46.6834	16.6037	28.3816	34.8074		0.0718733	16078	82%	82%	100523
tta	321.967	11997.7	56.732	82.3565	32.8342	30.2172	27.6557	19.7543	40.5157	42.1311	541.1	251.366	61.7098	28.8415	37.1694	237.155	55.5356	14.5925	30.2558	29.3494		0.0238964	13939	86%	86%	111318
ttg	685.281	28634	106.855	172.097	69.1798	71.006	86.7964	35.4653	87.7396	71.9766	1236.14	643.802	125.223	51.9178	92.1128	571.456	129.959	26.6282	66.6136	41.6299	0.0555556	0.0647585	33006	86%	86%	173543
tct	32.6291	104.894	7806.69	25.3474	90.9781	11.003	178.217	20.6046	61.2859	35.3252	25.1329	14.7347	476.65	177.238	88.0903	49.413	683.933	99.2644	87.3589	217.206			10286	75%	75%	116095
tcc	69.2269	46.5573	4553.93	17.8289	36.7117	4.1129	114.994	15.5276	53.5453	20.0507	10.3202	8.69953	302.205	93.939	50.0955	32.4118	399.913	58.5392	43.2659	132.128			6064	75%	75%	64441
tca	28.3263	58.5964	4863.45	30.0367	51.8362	9.23739	184.856	17.2251	53.6173	25.9949	20.4975	14.5047	333.772	137.446	72.6654	42.4142	463.609	83.2893	62.8822	145.744			6700	72%	72%	103906
tcg	11.5093	34.7947	2057.33	8.80639	21.2924	3.80631	62.241	8.77558	31.1997	20.5956	7.73918	5.86134	146.848	48.3967	30.0163	13.4576	205.258	24.4648	20.648	65.9543			2829	72%	72%	38497
tat	1301.48	262.058	68.2676	12017	28.9406	220.067	29.2872	241.135	42.3337	42.4315	64.486	33.026	36.1799	84.9659	49.0192	61.2021	38.4136	50.97	42.4399	30.175	0.0662492	0.030303	14744	81%	81%	112554
tac	1222.97	227.876	54.867	12312.5	25.1633	197.607	32.7028	221.751	45.8582	45.5082	71.0709	24.0943	39.0785	71.9183	51.8826	61.4565	43.5231	37.4453	45.5344	33.9411	0.194049	0.0588745	14867	82%	82%	84463
taa
tag
tgt	48.9893	100.889	152.293	35.1657	5946.23	8.47081	15.5976	11.2283	6.85278	17.2613	43.0914	13.145	77.6167	30.3583	14.8457	183.164	202.141	13.9159	3.19733	54.5498			6979	85%	85%	53095
tgc	31.0994	65.1378	104.819	14.2577	3565.68	8.01058	13.6884	7.61564	9.1612	10.3624	34.5046	14.2266	63.2833	18.4179	5.57313	72.9434	140.743	3.26455	2.16857	37.0467			4222	84%	84%	40563
tga
tgg	327.382	93.5686	27.4804	274.694	16.0929	13750.7	7.78615	15.6257	8.56964	20.5098	21.8984	14.0256	23.6234	11.0827	9.83791	15.5044	10.8007	5.75723	10.2706	15.5964	0.156036		14681	93%	93%	49411
ctt	318.095	9591.9	45.4418	69.4164	31.7696	34.5719	39.7678	17.7505	41.2008	30.2785	587.731	206.892	62.4448	34.2573	27.5967	282.833	50.607	14.5606	31.4935	18.3613	0.0285714	0.00403226	11537	83%	83%	102289
ctc	143.679	3780.94	17.4497	31.2724	7.29922	10.6057	22.3281	7.95595	14.1585	18.0949	219.638	91.0812	17.116	11.9769	22.2178	104.449	29.7205	4.06576	23.4689	10.4785			4588	82%	82%	50714
cta	100.69	3305.12	21.6248	32.3829	13.8202	7.38732	18.5429	6.51336	17.9064	18.537	183.724	71.5046	16.5196	9.58689	12.6613	75.6873	13.4297	1.85296	10.5557	7.95355		0.00406504	3946	83%	83%	51456
ctg	5.75669	221.066	83.42	12.0751	2.43993	0.964962	16.0902	2.66395	16.485	4.88671	9.47239	8.86598	12.1212	8.38434	14.6086	8.20718	12.4699	9.11195	16.9446	4.96566			471	46%	46%	38328
cct	10.5074	36.3485	93.0851	10.9432	5.35712	0.753254	8484.25	10.9982	35.283	15.6484	11.0655	6.76228	43.3246	30.9306	42.2649	32.6507	101.856	31.597	37.7233	33.6262		0.0294118	9075	93%	93%	57746
ccc	2.52956	11.7788	26.7462	2.47004	1.49124	1.76195	2673.47	3.3116	10.7058	8.05678	5.29643	2.05548	11.1786	7.86932	15.77	5.59373	25.048	16.1317	14.0073	7.72329			2853	93%	93%	26930
cca	24.9652	66.9865	235.188	23.1078	10.456	5.09089	19710.4	27.4016	72.6873	52.5288	34.7691	10.7505	106.201	56.7793	112.865	65.6719	219.699	74.7267	84.6103	80.1248		0.0366725	21075	93%	93%	101960
ccg	4.868	15.7971	48.7147	5.77725	1.8583	0.26592	4018.34	5.43319	20.6655	9.64765	4.81421	1.2034	20.3124	15.4371	17.2877	15.6055	41.6365	70.8246	17.0694	13.4158		0.0294118	4349	92%	92%	28256
cat	69.2156	67.5618	77.4774	301.42	10.9604	20.0392	58.058	8008.49	173.628	115.097	18.5386	8.91118	33.5407	282.65	90.8562	27.9818	34.2843	143.129	79.8972	77.2377		0.0285714	9699	82%	82%	83362
cac	43.6917	32.8346	36.0674	151.558	3.44617	8.2553	30.6195	4115.33	137.181	63.3148	8.12038	8.08501	17.3472	138.511	58.777	11.3299	21.541	47.1608	37.9783	34.8372		0.0153846	5006	82%	82%	50089
caa	25.6556	159.4	166.657	52.222	9.41008	13.2602	160.023	168.405	9867.12	254.257	33.4931	45.2837	103.116	176.971	504.086	39.943	100.447	149.638	884.436	86.177			13000	75%	75%	148736
cag	8.64831	59.9774	62.6093	17.484	5.25136	7.36092	68.9329	65.3241	3519.04	120.336	12.1015	20.3666	36.2261	74.0658	223.534	15.674	50.0489	59.3503	381.987	38.6461	0.03125		4847	72%	72%	75517
cgt	3.68387	14.1333	15.2636	13.541	5.26402	5.04975	14.8547	27.1575	41.0245	3928.79	6.46918	4.0593	16.1041	25.8082	251.089	9.25111	14.7725	7.11109	18.6608	15.9162			4438	88%	88%	31054
cgc	2.89589	14.7965	14.1267	6.77916	3.74301	2.22989	7.25353	18.1103	35.6799	1465.66	2.58009	1.01449	13.5793	15.176	148.001	4.41494	6.10829	8.42169	19.2102	17.2163			1807	81%	81%	25736
cga	1.03994	7.0278	10.9892	5.16359	0.573807	1.85305	6.37086	5.00636	28.4599	1469.55	1.47174	2.89071	7.01625	13.0542	132.528	4.4098	4.55935	3.79994	8.80289	5.43677			1720	85%	85%	21614
cgg	2.44535	9.76615	7.67053	1.6954	0.286376	2.17163	4.92799	6.98413	18.3157	987.279	1.01792	2.04956	7.97221	9.46975	92.5309	1.92254	1.92255	5.63457	7.57916	2.35897			1174	84%	84%	15992
att	289.323	2670.99	83.1124	85.9386	61.3819	22.7491	75.1205	13.0369	44.356	68.1337	12697.6	263.21	213.959	44.1872	66.3411	2112.26	151.693	27.3427	56.5378	24.6882		0.00980392	19072	66%	66%	172898
atc	119.955	1236.56	41.5349	42.3721	25.0487	16.7055	20.522	8.22476	14.9024	32.4585	6017.64	128.554	116.883	23.8123	38.416	1032.35	81.6567	9.781	32.6236	13.9376		0.0686784	9054	66%	66%	88208
ata	75.6025	797.062	21.7581	31.7808	11.9838	11.183	26.8962	5.39209	16.1978	20.3306	2229.98	72.5324	50.1135	19.0237	27.2713	425.351	91.2947	7.25315	11.118	8.87474			3961	56%	56%	86378
atg	195.523	1464.19	58.6172	54.5424	23.2459	24.2797	28.7629	6.71167	70.8764	45.0575	414.171	6566.53	138.796	38.0977	69.434	215.006	67.8973	16.6544	41.9337	30.641		0.0277778	9571	68%	68%	79063
act	41.6253	167.099	781.827	38.7795	59.2853	11.7368	122.009	38.2947	71.1043	78.9205	128.031	45.7348	9641.31	184.429	156.807	265.798	299.183	110.036	124.192	77.7945			12444	77%	77%	116952
acc	29.9166	101.417	522.175	34.8166	50.5751	9.31581	76.3425	18.4395	54.3285	52.2965	80.2482	28.8637	5543.48	115.131	99.8806	153.816	149.804	46.496	78.1934	48.4451		0.0203008	7294	76%	76%	71171
aca	28.2315	90.6308	373.33	17.3573	32.8918	7.98967	50.3091	18.2405	48.7729	37.3109	59.4593	22.3534	3434.43	85.2856	71.3385	116.082	120.125	49.1675	41.3669	41.2872		0.0362863	4746	72%	72%	82680
acg	7.68969	23.4442	160.362	10.01	15.1341	0.101803	36.3549	5.31436	23.8448	14.926	24.0259	6.81491	1701.46	35.1791	42.9203	52.694	62.5275	11.9971	20.5431	18.6528			2274	74%	74%	31196
aat	55.0124	90.577	603.112	92.0841	26.7852	10.6605	115.124	258.247	176.952	237.469	40.7119	17.7431	276.698	11137.8	329.414	49.3072	102.667	919.713	247.929	503.859		0.152473	15292	72%	72%	207934
aac	26.3735	51.9445	439.575	69.8683	33.5566	7.27389	95.6909	187.027	128.096	131.39	29.1405	16.5055	207.726	8955.03	242.791	29.2103	70.406	630.16	161.226	381.009			11894	75%	75%	142309
aaa	25.5477	149.578	211.555	56.8835	9.28296	17.9246	179.173	91.7788	371.275	1760.34	46.9668	36.2968	161.271	262.185	15764.1	55.1967	115.115	129.544	445.767	185.21	0.030303		20075	78%	78%	241516
aag	16.207	99.6513	141.709	29.1869	4.73084	10.352	116.19	53.3419	245.756	1143.15	32.2285	27.1668	118.431	183.076	10642.6	41.8769	71.0687	75.969	247.753	117.511			13418	79%	79%	132792
agt	25.8417	41.9066	3530.56	22.504	65.9498	5.59971	66.6122	21.9395	62.1751	62.2886	22.1951	8.88758	387.227	270.603	93.8291	36.8499	296.689	131.617	80.8713	280.799		0.0588745	5515	64%	64%	93629
agc	15.1208	26.7127	1610.93	14.0661	30.0147	3.09906	62.334	27.9126	50.0299	48.9654	14.8883	5.07533	208.612	194.304	82.928	21.5652	163.763	106.078	51.6776	200.928			2939	54%	54%	84789
aga	18.6804	85.4775	97.6757	31.9063	8.39115	10.9013	60.4355	81.838	161.803	18397.9	32.3286	25.5534	70.5897	117.703	1521.53	27.067	48.7689	40.4145	74.0841	115.832	0.0833333		21029	87%	87%	103840
agg	0.463573	8.55575	11.7748	2.99791	0.657902	1.63681	16.6903	6.46329	35.4432	1614.61	5.09936	2.68968	3.95193	10.0786	201.48	3.43591	5.92784	5.79661	10.8622	8.38087			1957	82%	82%	26558
gtt	141.081	838.619	81.7736	61.5749	111.992	10.8096	89.4258	14.6516	39.5309	38.8536	1480.88	100.627	241.947	39.1057	60.9562	8850.47	336.512	23.4089	75.8158	30.9449		0.0232558	12669	69%	69%	112136
gtc	74.2157	347.264	39.5822	29.2954	47.6446	3.88984	43.0852	11.2231	9.40885	13.6616	638.622	33.2653	115.88	18.2869	29.4125	4155.29	158.191	9.94412	37.6694	21.0678	0.0588235	0.04	5837	71%	71%	52653
gta	42.5446	279.962	27.3579	15.5358	35.8865	3.88506	22.2836	6.58547	11.8608	10.1965	410.616	25.4868	66.4269	11.2406	26.0593	1971.55	94.7504	9.69551	21.8527	17.223			3111	63%	63%	49558
gtg	101.039	621.903	50.266	45.3952	84.4968	9.64959	67.1598	5.33084	29.1603	28.975	1071.29	65.2476	172.585	26.179	87.5862	6029.05	219.048	21.8215	48.4563	38.329		0.027027	8823	68%	68%	72842
gct	55.7284	200.942	962.721	49.0619	168.41	13.8896	285.33	29.3928	101.627	61.041	101.138	41.7942	294.776	91.5422	118.246	400.392	12247	77.8314	168.052	563.105		0.0199634	16032	76%	76%	130828
gcc	28.7007	103.541	467.516	18.3518	70.1123	4.49007	143.262	10.0359	38.0308	26.4027	47.5048	17.6866	137.161	41.9155	57.6032	150.104	5740.94	33.5269	83.694	282.424			7503	76%	76%	64747
gca	36.6758	110.775	528.404	25.8841	90.4011	6.32282	173.923	17.658	42.5108	32.0314	74.3674	20.8681	170.178	53.6243	61.6157	188.168	5698.97	45.2882	84.5269	294.804			7757	73%	73%	87829
gcg	11.8911	45.9694	166.968	11.7074	32.1625	1.83227	51.2465	4.89306	10.9162	5.96721	21.8025	12.7141	59.5689	12.7946	22.1379	61.6661	1719.81	14.0143	33.3304	95.6047			2397	71%	71%	30657
gat	28.94	43.4069	246.594	40.2382	14.7618	4.92038	120.301	64.8614	107.095	40.5472	28.9656	7.65646	99.1085	620.052	131.023	27.2305	65.3288	20010.6	1342	269.383		0.0285714	23313	85%	85%	164816
gac	20.6624	14.594	130.811	20.3715	5.53756	2.54428	78.117	35.9538	62.2755	24.0897	10.3069	4.63959	57.4538	334.896	57.1345	14.1714	46.6011	10395.7	747.982	152.12		0.02	12216	85%	85%	90110
gaa	21.3406	82.4973	177.999	27.146	7.97402	7.07211	205.197	55.0899	597.144	92.0784	35.8843	18.9185	102.915	162.012	372.897	72.2613	158.072	1403.41	20220.7	176.31	0.0232558	0.0481793	23997	84%	84%	184784
gag	8.75927	25.7211	78.1107	19.0121	3.16562	3.26177	61.749	24.4399	202.027	44.0824	10.8737	15.0596	47.9032	62.3406	158.247	21.1481	49.8481	482.379	6707.71	63.1653			8089	82%	82%	80471
ggt	22.9808	42.2394	327.833	15.2732	33.1802	7.26161	76.0362	23.3453	44.3324	43.4021	17.2618	10.4174	57.093	188.356	79.0681	31.2143	509.437	147.409	78.8404	24641	0.0192308	0.0152038	26396	93%	93%	94681
ggc	14.0285	20.5716	179.982	11.0407	15.2872	5.71633	41.6165	15.4668	28.3345	34.0318	14.1487	5.36067	28.3589	116.275	51.428	22.1627	225.136	77.2395	55.8167	11074	0.0217391		12036	92%	92%	64184
gga	11.1481	21.5075	192.177	9.29442	12.6674	6.28643	98.9513	10.9588	27.8913	25.8408	12.3633	3.83236	29.3026	86.5983	36.2496	13.9578	233.305	62.483	43.221	8620.96		0.00425532	9559	90%	90%	53380
ggg	4.20648	17.8927	111.571	2.94982	10.0716	6.46782	21.793	4.44821	11.8434	15.0429	6.09975	5.75763	24.6917	51.9736	30.6016	9.68187	164.474	36.7236	25.0793	6740.59	0.0188679	0.017062	7302	92%	92%	32563
