# Supplementary material for: Evolutionary instability of CUG-Leu in the genetic code of budding yeasts
Source: Nat Commun. 2018 May 14;9:1887. doi: 10.1038/s41467-018-04374-7 (PMC5951914; doi:10.1038/s41467-018-04374-7)
Supplement: Supplementary file 4 — Supplementary Data 2 [file 41467_2018_4374_MOESM4_ESM.zip › Data_2_Blast/BLAST_Saccharomycopsis_malanga.xls]

## Sheet: Saccharomycopsis_malanga
Saccharomycopsis_malanga
	F	L	S	Y	C	W	P	H	Q	R	I	M	T	N	K	V	A	D	E	G	*	X	Sum	Universal %	Largest %	All codons
ttt	17003.9	1173.42	75.0928	1374.26	40.4735	260.625	42.965	76.3568	26.3904	31.2816	267.218	94.8066	57.9177	45.9235	28.8349	140.493	60.6181	31.0207	31.5588	40.7395	0.0136986	0.101076	20904	81%	81%	141124
ttc	13215	890.269	70.6312	1050.42	37.4756	171.467	31.1847	59.7113	27.24	23.9412	195.872	88.6341	38.436	30.4309	29.4341	110.585	60.5826	17.9397	23.2866	38.4406		0.0283902	16211	81%	81%	82452
tta	202.669	7715.19	38.2615	48.0196	21.5842	19.3223	31.8547	14.663	29.2543	22.9894	374.944	169.449	42.3192	22.9135	32.2733	152.622	39.2929	7.1515	21.484	8.74116		0.00434783	9015	85%	85%	78338
ttg	759.385	29334.9	109.112	149.203	62.8498	73.601	97.3263	34.1773	95.7811	75.2467	1235.46	665.822	123.804	51.9652	84.6319	556.75	128.8	36.1974	71.9107	41.974	0.0285714	0.0314495	33789	86%	86%	156926
tct	22.7683	84.8243	6742.77	37.4872	64.9558	8.55636	186.965	19.5577	71.739	35.7716	23.2234	19.1876	445.09	156.122	90.6346	44.4507	616.355	92.822	87.2114	207.504			9058	74%	74%	93690
tcc	23.7903	48.2024	4860.35	22.3918	57.0488	5.0192	124.538	22.2947	56.3762	35.0706	20.7441	12.1896	321.66	107.961	71.1669	30.5835	440.679	50.826	52.0631	144.044			6507	74%	74%	56552
tca	17.8376	63.3338	3048.59	12.5013	30.3182	2.52371	96.8221	17.8156	38.4954	27.9372	16.0692	9.67935	225.237	97.568	42.9916	23.4694	292.134	45.0501	50.0123	97.6153			4256	71%	71%	66201
tcg	19.9389	50.8277	3580.08	15.2966	41.3096	5.42265	82.689	11.0507	34.8086	22.0086	12.3461	10.3911	226.817	92.5666	49.4583	27.7878	318.671	59.8129	41.5989	90.1134			4793	74%	74%	39467
tat	1347.01	272.808	63.1643	12542.2	25.3663	240.321	28.3096	246.656	39.9576	45.1763	72.0248	29.6798	33.4886	92.6917	50.0689	66.7414	46.0298	44.9422	51.0621	32.1144	0.197668		15370	81%	81%	104793
tac	1130.63	208.461	53.4274	10597.2	20.9284	190.587	30.2681	203.292	27.6551	27.9763	59.6948	19.3726	36.9603	70.3641	39.7794	51.7973	37.3575	37.0123	37.6472	23.4252	0.0512743	0.0874459	12904	82%	82%	66665
taa
tag
tgt	57.4398	109.437	171.082	33.0302	5954.17	16.1301	19.593	10.0744	11.4175	13.3035	44.7968	14.4418	88.1326	28.5757	15.9074	139.871	232.012	15.0596	8.29265	64.2296			7047	84%	84%	42705
tgc	37.2417	67.3214	98.0046	20.4475	3016.42	8.29298	13.0461	5.6148	7.32391	9.97346	26.7295	10.0544	49.0419	17.7165	5.83387	77.5212	104.107	5.93529	6.04368	29.324	0.00917431		3616	83%	83%	26229
tga
tgg	308.903	88.5805	31.1435	277.523	16.3359	12941.4	7.55523	16.2602	8.84265	13.1642	19.1333	18.1593	14.2987	11.7634	14.2497	12.4921	14.1717	10.5208	10.3098	17.0877	0.139668		13852	93%	93%	42088
ctt	316.681	10057.4	45.8513	85.9361	28.5943	29.4861	39.233	15.2344	43.0754	33.1561	617.109	232.981	52.7784	22.2706	45.6774	279.824	64.5536	11.2609	32.1919	19.6563			12073	83%	83%	85180
ctc	180.829	5091.07	21.7286	44.4571	13.6942	14.9354	17.7756	13.9545	18.6751	20.8833	323.445	116.08	29.8407	13.5838	21.3196	142.521	24.96	6.49021	22.4198	12.2902		0.0425101	6151	82%	82%	44589
cta	94.8348	2976.58	12.5476	24.1536	15.2748	10.8667	11.7092	5.76574	10.8996	15.2973	172.386	66.8496	18.1892	12.3789	12.434	66.0559	14.6031	4.89503	10.358	6.92354			3563	83%	83%	38613
ctg	5.97307	93.3256	119.454	5.86948	1.56307	4.61551	23.4455	4.40179	30.7881	9.0079	16.8199	10.323	19.9846	9.04238	24.6579	15.629	24.1176	8.21689	21.785	12.9796			462	20%	25%	27825
cct	15.4603	53.498	153.885	13.3379	7.01985	2.32507	12413.7	17.8625	52.1708	36.6117	21.5517	8.49885	70.3888	30.781	79.6407	45.6535	139.896	45.0113	59.4419	48.2651		0.0360341	13315	93%	93%	61048
ccc	4.99007	15.0971	43.7234	2.12685	4.44031	2.04673	3221.93	4.96536	11.8271	7.17604	6.13152	3.30439	17.0189	13.988	20.85	11.5748	34.61	13.0585	17.6215	12.5244			3469	92%	92%	22803
cca	16.6921	54.6677	143.538	15.7142	3.77483	3.8565	12371.5	14.3779	51.5707	34.4529	18.6801	5.17248	75.8501	37.7362	77.7363	36.3553	133.184	45.0523	59.3664	51.6935		0.0756129	13251	93%	93%	65683
ccg	9.1983	19.7763	61.0118	6.16557	1.5671	1.93816	4614.05	7.07574	16.3313	13.4669	6.42459	1.92867	27.8443	15.0146	22.6541	11.6001	51.4218	16.5987	20.8062	18.1245			4943	93%	93%	22462
cat	72.0761	73.2889	77.6398	320.603	10.3181	12.5635	52.313	7819.81	187.628	119.839	14.0627	10.4948	36.47	272.673	105.922	24.0587	27.719	97.4741	80.2516	73.7948			9489	82%	82%	68316
cac	39.9907	31.5718	40.4991	147.662	6.32234	13.3693	23.8526	3657.24	73.5046	52.1707	7.0725	3.65462	25.6372	125.228	42.9565	9.32561	21.0099	51.7087	44.3939	35.7817		0.043956	4453	82%	82%	33514
caa	18.021	107.713	123.156	31.5426	7.78121	13.515	102.454	127.167	6811.39	206.544	24.4906	31.8404	68.1565	122.533	391.732	22.0922	67.3104	101.141	687.477	70.9433			9137	74%	74%	97227
cag	17.8271	96.3621	94.5544	38.5385	3.46135	6.63869	111.378	99.151	5795.7	168.528	21.6167	23.6627	54.7037	109.461	346.235	22.8226	64.928	107.123	564.989	75.3182			7823	74%	74%	67463
cgt	8.46325	27.5221	24.124	13.8564	7.17135	4.69793	18.3204	32.2225	50.2791	4653.68	7.83116	4.22722	25.3131	31.7248	392.879	7.6606	15.8247	14.0047	24.3332	17.8655			5382	86%	86%	30287
cgc	2.86879	21.1908	15.4847	8.32535	1.84325	1.33637	11.8217	18.9329	28.5426	1719.13	3.46684	2.9958	10.5053	18.6279	221.938	4.72795	7.154	6.62108	24.1847	13.3067			2143	80%	80%	17580
cga	1.33138	8.21006	8.5235	6.82579	2.41828	3.73339	7.80055	11.5042	23.2033	1541.56	3.20579	2.90039	5.17355	12.8374	158.516	3.05144	4.13553	4.46186	9.47401	7.13328			1826	84%	84%	16473
cgg	5.22592	22.1688	21.2695	11.9002	2.18081	1.34462	15.9931	19.6226	37.0772	2742.69	4.58373	5.27339	21.4288	24.284	285.784	5.09668	8.4822	11.6488	18.2033	14.7448			3279	83%	83%	18852
att	210.803	1874.09	61.3959	66.8564	37.4597	16.73	52.0257	13.7348	40.349	43.5988	9385.01	190.221	163.262	32.4186	48.211	1539.65	104.474	16.3381	36.6878	18.672		0.00980392	13952	67%	67%	127313
atc	160.195	1593.18	39.2485	63.3514	34.9647	15.2051	45.3851	6.03685	27.0883	33.0485	7598.27	162.074	118.213	32.2887	48.1074	1273.27	91.7376	14.0416	45.2122	15.0421		0.0383754	11416	66%	66%	82431
ata	85.2551	914.604	31.9382	31.7687	24.1271	8.39615	26.816	5.55119	22.5103	23.8409	2936.87	91.8628	75.6907	15.0243	28.9805	545.454	54.4069	5.57733	21.0992	12.2235			4962	59%	59%	84166
atg	212.872	1477.25	65.0824	46.816	28.1958	24.5782	31.2557	7.28946	72.7367	46.7129	426.423	6476.84	95.1531	31.0648	76.7829	200.199	84.6098	17.2488	39.7673	34.0947		0.0277778	9495	68%	68%	71137
act	34.6942	128.938	564.137	29.6567	44.4839	7.45041	99.7149	23.0973	69.9872	62.0595	94.1744	33.204	6289.9	136.978	93.3393	199.819	192.642	70.4423	79.0535	61.2162		0.0078125	8315	75%	75%	76327
acc	23.709	140.718	550.382	24.1686	50.619	12.4178	93.7714	22.5047	64.3065	55.9356	83.2367	31.6981	6507.71	144.1	106.086	172.456	177.249	64.8732	86.7903	53.2604		0.0070922	8466	76%	76%	63253
aca	31.1777	111.975	409.347	21.0722	30.2438	3.35609	85.3596	15.2723	40.7988	44.9377	68.322	25.8105	4079.97	100.228	78.0003	118.85	132.857	62.7477	54.8457	37.8271			5553	73%	73%	68469
acg	13.3064	51.0015	224.016	5.30536	21.7498	6.95283	31.5438	6.37569	28.1744	23.852	28.9567	13.2733	2144.06	50.0109	55.4214	60.0678	90.433	18.4283	27.4584	21.6088			2922	73%	73%	27524
aat	37.2989	79.9276	481.569	73.0533	24.9561	8.00152	88.5092	205.31	146.398	134.074	30.1368	17.5568	218.866	8511.2	255.078	35.7141	77.4594	742.73	182.378	386.781			11737	72%	72%	143782
aac	34.509	75.1488	516.481	77.1365	32.6969	7.12145	105.072	204.053	160.522	146.084	35.7138	19.4091	239.955	10472.2	285.343	31.951	84.6244	739.775	197.389	442.789			13908	75%	75%	116809
aaa	27.4106	121.389	202.414	39.9412	8.70729	17.9834	147.938	67.7419	306.191	1527.4	42.7486	29.5326	132.267	209.94	12833.9	57.2066	100.747	112.52	361.166	161.791		0.0277778	16509	77%	77%	184314
aag	19.0814	88.0477	155.196	32.3213	5.25795	9.04909	127.406	63.2447	288.382	1294.9	34.0074	27.0241	119.794	192.719	12042.8	37.8001	82.7349	95.2789	278.001	133.962		0.00862069	15127	79%	79%	117696
agt	16.5468	39.4759	2709.4	20.9367	52.4611	6.19456	71.5836	27.7207	52.879	47.9677	18.656	9.45405	298.73	223.035	87.9665	33.92	259.885	111.616	72.952	244.589		0.0285714	4406	61%	61%	68897
agc	17.9727	31.1909	1712.1	14.3386	35.5356	4.95989	59.6117	21.3318	45.9781	39.8155	13.1378	6.28659	221.392	203.327	83.1254	15.7889	156.078	107.37	70.3312	187.325			3047	56%	56%	55410
aga	15.958	56.2304	78.1467	17.3112	5.44913	11.7387	44.6931	53.5211	123.42	14412.4	23.8238	14.3914	58.1147	93.3551	1244.31	21.5652	31.8191	25.2437	74.5921	51.9052	0.00613497	0.0277778	16458	87%	87%	75405
agg	3.454	8.91931	13.3529	2.62781	0.864744	4.14977	12.1071	5.98824	16.1299	1106.75	2.62125	2.81906	7.63572	6.91245	172.888	3.03085	3.70452	1.80848	9.55422	6.68263			1392	79%	79%	20329
gtt	109.651	636.976	60.5095	39.7907	68.2872	9.57726	62.4677	7.96997	32.3009	22.6419	1153.33	67.9692	167.347	32.1038	55.8281	6643.82	237.268	19.8507	56.9455	24.3456		0.0232558	9509	69%	69%	81385
gtc	78.0857	508.05	42.1212	40.0045	70.6244	12.2352	49.8171	10.3226	14.2196	31.2958	847.714	47.9795	136.72	30.2239	55.7767	5272.73	192.702	17.1572	40.6943	16.529			7515	70%	70%	50691
gta	59.0783	364.57	31.9838	26.1738	48.0149	5.95734	45.2509	5.802	17.3255	10.4052	569.668	34.2316	108.148	17.8275	28.0397	2841.27	131.398	12.8196	36.2653	15.766			4410	64%	64%	51622
gtg	89.6555	655.742	59.8973	43.8592	79.594	12.0493	55.518	13.8418	27.5418	22.9957	1012.82	66.0519	195.958	28.6404	44.7074	5311.48	221.4	19.9417	65.9253	27.3839			8055	65%	65%	61363
gct	50.7004	159.985	730.213	26.8445	139.05	11.5595	227.007	15.8981	69.1934	52.4129	78.4845	31.6419	203.035	81.9214	92.4707	278.89	9668.93	70.4498	131.007	461.282		0.027027	12581	76%	76%	84743
gcc	44.5101	107.257	597.552	21.9457	96.8428	5.92603	166.069	14.7136	54.4712	35.1323	71.2097	26.3093	167.306	47.2394	96.3577	189.143	7110.69	48.7363	105.606	353.98			9361	75%	75%	58794
gca	31.7086	106.534	485.227	29.601	89.3592	7.00066	159.57	8.33064	45.9789	26.2211	42.2266	19.7919	162.151	45.643	54.4596	179.991	5236.49	39.0569	73.8264	259.834			7103	73%	73%	61107
gcg	14.8623	36.5822	210.922	9.07197	33.2137	4.56345	80.8631	3.28735	23.4598	12.8883	26.5207	9.06346	62.4762	26.3996	33.9266	76.4767	2191.43	15.5595	38.8081	130.626			3041	72%	72%	25462
gat	20.0815	29.3438	198.553	27.4112	6.79761	6.87314	107.121	59.2692	97.1283	34.8283	17.8164	9.51619	70.5758	479.131	94.7792	19.9081	52.1077	15353.6	1121.93	193.212		0.02	18000	85%	85%	116907
gac	15.0457	20.5424	193.783	25.3269	8.15028	2.75303	102.724	49.6186	83.433	30.8316	14.5705	3.70243	82.975	445.209	99.2683	18.6981	54.5178	13525.4	1067.66	196.688		0.0529617	16041	84%	84%	90761
gaa	16.3566	64.9112	147.68	28.0194	6.15258	8.31364	130.369	43.4351	455.372	68.8184	25.6889	15.2855	87.4935	133.892	311.169	52.5383	124.025	1085.57	15337.1	112.748		0.0499109	18255	84%	84%	138577
gag	19.3055	43.4472	91.9916	22.189	3.26393	3.48514	90.9018	32.7233	320.52	59.7826	19.3288	8.31517	61.26	96.2621	204.838	44.4794	68.9832	753.854	10139.8	86.2799			12171	83%	83%	84399
ggt	19.4385	22.4886	249.81	7.6501	25.8136	4.61737	58.0308	14.3325	33.5395	33.6161	10.5627	6.76934	49.6687	131.319	60.3498	20.3328	355.557	81.2618	62.4758	17392.3	0.0374126		18640	93%	93%	61623
ggc	15.5917	27.1157	234.592	16.6282	18.7024	6.61832	55.3525	21.6961	34.4214	34.1552	12.2291	8.2651	52.2466	142.558	60.628	23.8729	340.519	124.976	56.9298	14559.9	0.0147059	0.0104348	15847	91%	91%	56676
gga	12.295	26.2214	176.403	11.8679	13.5011	3.14104	40.1482	12.7156	19.9818	31.6955	9.03991	5.65344	35.7525	115.499	51.0636	18.667	238.372	74.4068	54.6465	10978.8	0.0636808	0.0277778	11930	92%	92%	48700
ggg	10.9321	11.4009	89.1832	5.99571	10.3634	4.41352	23.297	6.99707	11.6021	8.06505	3.70933	3.10678	18.488	50.9479	19.833	5.43872	112.904	34.8726	23.3343	5121.12			5576	91%	91%	25333
