# Supplementary material for: Evolutionary instability of CUG-Leu in the genetic code of budding yeasts
Source: Nat Commun. 2018 May 14;9:1887. doi: 10.1038/s41467-018-04374-7 (PMC5951914; doi:10.1038/s41467-018-04374-7)
Supplement: Supplementary file 4 — Supplementary Data 2 [file 41467_2018_4374_MOESM4_ESM.zip › Data_2_Blast/BLAST_Saturnispora_dispora.xls]

## Sheet: Saturnispora_dispora
Saturnispora_dispora
	F	L	S	Y	C	W	P	H	Q	R	I	M	T	N	K	V	A	D	E	G	*	X	Sum	Universal %	Largest %	All codons
ttt	16577.7	1073.69	63.9302	1375.24	38.4411	235.339	47.1309	74.2964	30.4094	27.8579	228.243	90.8627	39.0312	35.6822	38.9309	120.826	57.9383	25.0719	25.7034	35.6172		0.034303	20242	81%	81%	87833
ttc	10762.5	631.099	32.2688	804.273	23.2757	143.582	21.189	52.1873	16.6725	17.3929	126.907	55.098	26.7863	23.6418	16.5405	71.7516	34.9648	15.58	8.14932	22.1458		0.0338983	12906	83%	83%	48027
tta	403.56	14232.8	47.817	99.3524	28.3513	38.2934	45.0001	20.4842	59.357	49.2929	651.849	274.138	66.7249	23.2772	58.1041	279.931	65.4202	12.1511	34.9965	19.0793		0.0196078	16510	86%	86%	79624
ttg	430.215	15875.3	45.5446	96.5326	33.6332	36.0122	51.4601	21.9143	48.5695	44.0036	715.171	307.581	80.9465	28.0275	65.3455	298.766	71.8446	14.5876	48.1209	25.3786	0.025	0.018894	18339	86%	86%	78692
tct	39.1437	64.5292	6656.79	36.7979	51.1376	12.7584	156.814	22.3136	57.7364	39.8192	24.1027	11.7351	423.074	179.606	97.9831	36.0609	571.382	99.3675	81.425	174.393		0.0294118	8837	75%	75%	60570
tcc	16.7322	27.9314	3185.06	14.0304	28.6295	4.1673	81.1942	6.02527	32.6132	23.9711	6.64766	4.4399	194.056	89.2952	49.1696	27.2494	290.081	46.1254	48.8032	88.7818			4265	74%	74%	29046
tca	34.9984	81.4212	6197.3	28.3245	64.0616	14.6358	193.473	25.9415	77.101	55.7681	26.1815	18.2173	475.087	182.819	100.024	46.6761	549.429	94.4038	96.8277	223.311			8586	72%	72%	69701
tcg	13.6525	18.8657	1855.18	13.7218	14.3572	3.62291	34.5819	13.6296	19.4602	11.709	13.0947	3.69069	126.585	55.1943	30.4304	13.1976	162.748	28.0973	33.4398	68.7145		0.0285714	2534	73%	73%	20094
tat	1134.17	191.329	50.5212	10911.9	25.8472	168.119	25.6608	170.124	35.6298	32.2124	49.9027	22.3128	31.12	53.3992	34.7394	45.932	34.7751	27.1976	32.4141	22.6335	0.0727264		13100	83%	83%	58331
tac	930.533	169.497	35.5849	9853.95	19.5339	142.758	14.4498	170.867	28.4231	29.5785	46.9398	18.0795	23.4365	43.5728	33.041	32.5297	29.0411	22.9772	28.8509	37.2633	0.0141359	0.0793461	11711	84%	84%	42646
taa
tag
tgt	52.7862	138.759	209.978	37.3455	6050.21	12.5348	23.4049	8.09256	13.3876	20.1587	55.7063	15.0514	116.939	35.9914	20.5485	190.161	273.521	13.1924	7.09211	68.1084		0.03125	7363	82%	82%	27888
tgc	29.7252	55.3468	74.549	22.4485	2186.1	6.75759	8.53455	4.78747	7.07412	9.96212	19.3956	8.10543	42.3734	21.8234	8.15762	79.0107	102.293	10.2841	5.00101	35.2742			2737	79%	79%	13711
tga
tgg	357.076	120.313	20.2283	324.664	12.2027	11646.1	8.92785	17.5876	10.0898	24.1712	16.1041	15.7602	14.7446	11.3544	14.0514	13.827	12.8869	6.6735	13.1719	15.8979	0.152668	0.0227273	12676	91%	91%	30343
ctt	230.558	9098.39	33.0328	61.4659	11.7727	25.2853	28.2356	11.5201	33.0714	25.1655	462.487	152.972	40.2141	18.6494	37.4481	200.268	39.3742	11.6277	27.1098	11.1629	0.174107	0.0183343	10560	86%	86%	48634
ctc	93.0921	3130.44	11.9166	17.1643	10.0911	7.03697	8.52729	5.01792	14.4406	12.0496	181.376	64.9839	10.9526	9.93748	16.1931	74.7674	21.3864	5.0612	8.15437	8.39801		0.0103778	3711	84%	84%	19774
cta	151.51	5317.86	21.7918	34.4738	16.1478	13.9392	28.2174	9.00718	29.7483	19.7402	270.77	114.214	25.0881	16.8504	22.6611	107.944	30.0309	4.40865	13.5639	5.03071		0.00403226	6253	85%	85%	34618
ctg	81.5177	2579.87	11.3538	27.1319	7.20567	9.16747	14.9927	4.4348	18.4261	15.1754	156.6	74.3352	17.4593	8.25346	23.0495	80.118	14.0103	5.14166	11.5894	2.16729			3162	81%	81%	22051
cct	9.62743	33.8564	107.191	8.39181	4.65345	3.77647	9154.09	10.2695	36.5611	24.9133	16.275	5.48429	46.0059	24.2297	59.2523	29.7187	109.872	33.524	43.4817	35.807		0.0203877	9797	93%	93%	34023
ccc	1.67262	8.02172	21.2178	1.90762	2.3311	1.12887	1726.48	2.03422	6.60883	7.00779	2.08816	0.351966	7.88534	5.65263	9.52475	7.97745	19.9487	9.41593	11.7325	13.0112			1866	92%	92%	9553
cca	16.5199	56.6892	181.356	19.7555	7.21076	7.48988	16323.7	26.8837	54.294	37.1558	23.9969	12.9553	80.3812	39.378	89.9853	55.066	170.336	70.5727	75.6104	58.6186		0.0461153	17408	93%	93%	57008
ccg	2.75001	9.53822	31.6823	0.615379	1.64478	0.886341	2481.21	7.39492	6.92271	9.19452	5.57297	0.896131	11.0504	5.08484	10.6478	10.3961	28.8439	6.01292	11.5889	8.06598			2650	93%	93%	10823
cat	62.5053	58.9573	69.0364	269.989	5.31725	17.5766	44.8396	6341.92	151.668	79.4523	9.69537	6.37205	36.1671	197.806	98.6348	14.0913	17.5904	86.5739	62.7736	42.0159		0.0153846	7673	82%	82%	37786
cac	42.0799	35.2481	46.6915	162.158	2.04512	8.44221	27.1648	4385.69	97.0102	60.6502	8.9953	4.6061	30.0538	120.265	49.7379	9.85806	10.2407	46.3117	40.4986	37.2337	0.0196078		5225	83%	83%	23285
caa	24.8664	146.355	138.03	43.9199	9.82375	6.10343	146.885	154.286	8503.69	209.658	30.2699	44.7518	84.5757	162.409	430.604	39.1229	96.0488	132.196	714.004	69.4042			11187	76%	76%	74635
cag	10.0184	70.117	55.5211	16.1265	2.8708	2.97229	53.7887	74.039	3281.51	104.537	12.4941	25.0035	32.6694	86.6537	214.952	14.7557	42.65	54.2701	305.986	38.069			4499	72%	72%	34436
cgt	2.38622	14.0065	22.6335	9.14097	2.31485	3.08818	18.0392	21.5111	25.2557	2794.51	4.0952	3.06781	11.9899	18.3291	239.043	1.85357	5.90502	5.22428	15.317	13.2918			3231	86%	86%	13892
cgc	0.0579832	5.32021	4.21144	3.03945	0.271024	0.895833	2.03559	1.87633	8.16201	384.377	1.56192	0.214378	6.73529	3.28777	43.1208	1.16561	0.552332	2.85582	4.28931	3.96962			478	80%	80%	4676
cga	1.17019	7.08833	4.90093	1.72454	1.73824	2.39562	6.15597	2.16132	20.7872	1022.1	1.75883	1.84731	4.83417	9.45402	106.829	1.87729	6.45418	1.26298	9.27662	6.18768			1220	83%	83%	8756
cgg	2.21269	0.672447	4.6798	1.20462	0.0108696	1.20193	2.27034	2.35675	6.71679	410.127	1.17125	0.515469	2.61295	2.23559	47.5116	1.00404	2.0173	2.60936	2.67036	2.19873			496	82%	82%	4157
att	273.834	2319.33	63.7094	83.009	57.8182	23.4608	59.1786	15.5458	45.3546	43.9981	10861.6	195.443	171.164	41.0404	83.0636	1775.64	124.496	22.8509	56.7746	21.6257		0.0196078	16339	66%	66%	103401
atc	117.831	1147.09	28.8875	35.6517	24.6026	9.81161	39.1498	3.2763	21.3844	27.1398	5669.08	100.139	72.2796	19.3963	28.3823	881.314	61.7335	11.9673	22.0189	6.84527		0.0147059	8328	68%	68%	49924
ata	73.5217	834.125	22.8054	41.3219	11.6888	7.41238	13.4827	7.46007	13.8016	22.2919	2173.06	68.1803	54.3484	20.6313	23.3151	437.07	29.2859	9.82871	18.2802	12.088			3894	55%	55%	46854
atg	258.866	2104.29	78.0472	62.7975	36.2066	24.3185	35.079	28.3589	117.939	69.3874	469.862	6409.21	119.756	52.1039	125.201	211.015	97.0014	22.3936	52.747	31.4216			10406	61%	61%	58332
act	30.0446	114.148	584.83	30.0312	40.7961	8.51571	102.322	18.1073	59.5174	64.3732	103.787	29.5604	6643.56	127.889	114.746	174.411	202.665	68.0744	71.2037	70.4202			8659	76%	76%	56353
acc	16.5778	59.6545	332.321	17.2445	29.8105	2.3095	45.6734	14.49	36.6695	43.7073	60.5261	16.8032	3966.55	61.0828	73.6103	107.115	116.187	37.6586	47.8662	40.1435			5126	77%	77%	31970
aca	36.6261	139.207	527.449	22.2925	39.1485	9.04482	83.7384	23.6624	60.9127	56.2496	83.3145	28.2629	5596.99	119.502	112.992	178.08	175.365	57.4011	77.6973	63.0328		0.0277778	7491	74%	74%	57962
acg	12.1218	32.1529	163.262	7.58357	11.3524	2.5688	20.7211	1.43089	15.9479	18.5764	24.5189	8.54091	1590.12	34.3403	33.4685	59.1928	49.7107	23.9753	24.8082	19.6031			2154	73%	73%	17399
aat	29.7655	75.3096	459.143	66.766	22.4381	8.58654	110.698	193.773	137.323	123.061	29.6712	16.5557	184.946	9154.32	250.125	31.3826	74.6119	654.848	190.867	318.808			12133	75%	75%	106479
aac	23.5925	60.3629	344.311	45.0744	15.4182	6.96675	71.9256	147.892	115.613	95.5322	24.2136	13.2098	160.973	8118.57	224.671	30.0198	66.3249	473.919	150.435	261.978			10451	77%	77%	70194
aaa	17.9077	118.859	136.594	39.5749	5.0267	8.34509	137.421	64.3829	250.77	1337.97	31.7944	27.8206	103.475	189.811	11273.5	41.1877	69.6194	74.9045	277.082	98.8626	0.0526316	0.0571429	14305	78%	78%	120499
aag	16.7362	102.58	136.843	28.7981	7.92317	8.35934	131.788	66.1198	232.276	1156.5	39.6871	23.3934	95.8027	174.844	12192.5	42.7525	80.6885	66.2401	243.728	94.3553	0.05	0.0192308	14942	81%	81%	89568
agt	13.0255	37.5766	2363.45	13.381	40.4608	3.61403	69.0314	24.1598	39.9534	58.0353	21.9796	11.1336	260.214	179.74	78.118	18.172	174.745	95.8276	55.3849	216.998			3775	62%	62%	42914
agc	6.62938	14.9467	754.84	14.5937	10.7939	3.57796	35.8424	8.06879	23.9919	30.1535	5.70749	2.98837	109.661	108.814	47.3009	6.27461	70.7273	43.3052	27.9783	77.8042			1404	53%	53%	25010
aga	18.5167	67.0676	69.543	33.7551	7.58312	11.9727	50.85	70.8074	143.522	16870.1	23.0506	16.3935	70.0448	97.315	1330.15	22.8255	46.6558	26.685	77.3682	61.8018	0.0285714	0.0147059	19116	88%	88%	65382
agg	3.18001	20.5418	21.3386	8.57886	2.42764	2.20734	13.8258	14.8728	42.073	3249.99	6.00885	4.3193	16.6294	32.7365	409.805	10.7438	10.3186	9.76759	18.733	13.9049			3912	83%	83%	20741
gtt	154.223	940.949	82.9794	63.5218	111.962	15.0561	108.523	15.0932	39.1362	38.4435	1675.53	99.0162	282.183	43.8841	89.5909	10625.4	336.972	32.7207	81.2833	36.5217		0.051364	14873	71%	71%	80702
gtc	53.8961	330.476	28.2161	26.106	46.3972	5.74603	34.8077	7.19474	15.1157	18.685	622.918	36.24	94.5806	15.0186	20.176	3948.96	131.507	8.3584	33.6524	15.9292		0.0232558	5494	71%	71%	29627
gta	28.7531	206.377	26.5999	23.8002	22.7958	3.76066	25.5168	5.46053	9.74861	11.2066	347.5	32.9618	60.2762	10.2536	17.3711	1460.58	65.2972	7.3966	23.6392	9.64942		0.0579832	2399	60%	60%	24717
gtg	46.337	323.193	26.935	23.465	32.071	2.58367	30.0645	4.42796	14.3803	8.70444	568.671	29.8512	93.5993	6.98446	28.8159	3008	122.272	10.3408	27.7626	12.5436			4421	68%	68%	30672
gct	46.4094	114.654	664.98	25.1605	86.8052	9.79221	219.193	13.6478	72.9633	46.466	55.6003	22.4917	190.907	64.0192	94.859	259.386	9103.25	55.6409	121.977	425.787		0.00943396	11694	77%	77%	55978
gcc	16.4852	63.9881	347.51	10.5668	57.3842	3.90081	97.6045	3.63516	35.8471	20.3579	28.5709	11.9751	104.999	33.3245	42.0795	128.346	4531.87	30.5363	64.5451	193.478			5827	77%	77%	27063
gca	38.9966	111.646	599.745	26.8536	75.0027	8.10094	201.331	14.4191	62.7731	49.7214	56.4867	23.6857	172.389	52.5168	79.5236	188.776	7127.44	55.863	119.709	334.995	0.0285714		9400	75%	75%	51955
gcg	9.21773	29.8481	155.661	6.2519	23.0126	2.98932	50.1976	3.29726	16.4615	11.4563	19.4624	3.8957	43.8631	9.42223	24.7587	49.1924	1800.06	12.0885	21.3996	102.439	0.0232558		2395	75%	75%	13450
gat	21.5112	29.3656	231.624	27.6515	10.2066	3.41077	127.334	62.2066	111.837	46.173	16.9144	8.1339	75.4431	539.085	117.147	19.9437	54.9082	17949.4	1320.3	202.383		0.0375439	20975	85%	85%	106824
gac	8.0345	11.7862	123.51	15.3257	3.27718	3.51829	82.8534	24.6633	52.0372	17.4771	6.09792	2.34605	45.3776	254.758	60.533	9.70176	38.7915	8916.67	706.281	131.934		0.030303	10515	84%	84%	52504
gaa	19.7	74.1511	159.956	43.2578	4.35294	9.63399	162.213	51.4381	500.894	78.5181	26.2666	12.8337	75.7967	153.642	311.862	46.2654	133.458	1263.93	17685.8	131.94	0.0822836	0.0196078	20946	84%	84%	127650
gag	10.0066	28.7827	55.4627	15.3336	2.41326	4.34456	56.3876	15.0941	194.753	36.2168	11.8838	7.81773	39.1948	71.2879	129.133	20.17	45.814	492.159	6166.3	39.4431			7442	82%	82%	51267
ggt	26.1193	34.3877	384.119	17.4113	39.1521	10.1942	89.1022	30.517	48.649	49.533	16.9422	8.00573	65.4023	221.663	86.0654	36.4094	566.868	139.364	81.9084	27932.1	0.0535012	0.0285714	29884	93%	93%	70311
ggc	8.36941	11.6632	111.295	5.81358	11.3721	4.04772	31.7658	8.03373	17.4026	10.685	2.28187	1.37645	19.4568	59.93	27.7801	7.31599	112.698	43.1018	20.6465	4799.97			5315	90%	90%	20405
gga	12.0933	24.1129	154.076	11.0064	12.436	5.62564	32.3823	10.8357	27.0548	30.8347	7.89449	5.11004	28.1866	84.9501	36.1726	6.84503	179.673	66.1576	47.3705	7861.15		0.0285714	8644	90%	90%	31739
ggg	2.97615	3.76904	67.4835	2.52119	6.29224	0.426995	12.4423	6.11457	6.22206	10.6762	2.3347	1.7106	10.0108	37.6251	14.1076	4.70306	77.282	29.9641	14.4805	3251.86			3563	91%	91%	13369
