# Supplementary material for: Evolutionary instability of CUG-Leu in the genetic code of budding yeasts
Source: Nat Commun. 2018 May 14;9:1887. doi: 10.1038/s41467-018-04374-7 (PMC5951914; doi:10.1038/s41467-018-04374-7)
Supplement: Supplementary file 4 — Supplementary Data 2 [file 41467_2018_4374_MOESM4_ESM.zip › Data_2_Blast/BLAST_Scheffersomyces_stipitis.xls]

## Sheet: Scheffersomyces_stipitis
Scheffersomyces_stipitis
	F	L	S	Y	C	W	P	H	Q	R	I	M	T	N	K	V	A	D	E	G	*	X	Sum	Universal %	Largest %	All codons
ttt	12843.6	826.703	52.7818	1062.7	23.9743	191.567	24.6509	55.8502	18.8197	17.381	176.913	68.0756	39.8566	20.6174	23.6333	89.7178	46.1603	21.2022	23.304	39.5129	0.010989	0.004	15667	81%	81%	102078
ttc	18461.6	1088.12	72.2657	1522.71	34.0837	300.063	40.0455	81.9952	20.7177	24.9456	234.099	92.2386	53.5187	38.4699	38.864	158.35	68.0136	17.0663	28.005	32.7242	0.0238095	0.057802	22408	82%	82%	109394
tta	240.916	8812.07	34.3677	54.0541	24.6498	15.398	22.0181	8.77185	32.4179	20.7386	403.293	179.504	37.729	18.747	32.2183	170.774	39.5458	11.728	27.977	13.0779			10200	86%	86%	67515
ttg	739.908	33070.8	98.425	179.199	79.4366	70.7046	82.2726	38.6952	93.834	67.5175	1366.81	644.84	137.791	60.6419	138.533	626.591	144.708	25.4799	70.0554	39.609	0.035822	0.0671441	37776	87%	87%	161896
tct	32.3082	81.9632	7310.21	49.0262	67.3167	6.78816	170.384	20.0006	79.9602	45.093	22.1198	13.6315	493.121	188.397	105.348	42.5996	582.305	93.7275	91.9839	202.609	0.0754986	0.0364048	9699	75%	75%	109628
tcc	26.3642	52.756	4744.18	21.7389	34.4504	9.57265	119.258	18.6852	51.0054	33.0345	14.119	9.3513	356.24	115.831	65.0257	29.2542	449.577	69.0915	82.042	145.389		0.0294118	6447	73%	73%	64346
tca	19.3609	50.6447	3601.14	15.275	32.5491	2.50297	120.341	16.0211	47.1336	27.0438	10.1322	8.67019	273.48	90.5231	65.5771	29.0127	311.993	66.325	56.4596	114.813			4959	72%	72%	71693
tcg	23.6509	53.3687	4483.07	21.4726	40.6066	8.68656	94.313	16.9046	54.3398	24.3239	17.37	11.1724	326.519	110.411	62.3762	25.3064	381.395	56.7041	48.275	148.739			6009	74%	74%	55362
tat	975.256	201.067	46.6882	9143.38	21.9058	187.168	23.4946	151.804	31.0105	38.2147	66.3672	14.9938	38.7335	60.7844	40.5387	30.456	27.8185	29.166	32.7432	21.2026	0.20815		11183	81%	81%	74949
tac	1549.92	278.423	70.9357	14761	22.7832	260.026	36.0936	230.811	45.9227	37.4075	75.7111	21.1486	60.6669	82.1389	50.0745	65.7554	41.4091	40.2841	48.6814	28.6504	0.0917453	0.0322581	17808	82%	82%	82414
taa
tag
tgt	50.2443	122.644	198.947	22.4371	6785.25	9.39477	19.9139	7.23199	11.3961	11.0019	47.105	15.9802	96.6702	35.8003	13.5848	168.578	248.502	12.9038	6.57542	70.8365			7955	85%	85%	41748
tgc	35.8849	63.9985	81.708	18.96	2476.79	5.66667	7.63205	4.18142	9.62236	4.59217	24.3088	17.2344	49.952	17.7417	4.11783	62.9389	117.356	5.00765	3.16866	27.115		0.0277778	3038	81%	81%	24811
tga
tgg	372.668	98.1099	24.1674	309.777	11.6969	13794.2	8.23967	16.6269	9.77138	22.8465	23.1473	11.973	15.0047	8.86599	13.5156	19.823	18.1104	9.06121	11.4546	19.4027	0.514691	0.0549853	14819	93%	93%	45924
ctt	232.257	7378.46	21.5301	62.7822	21.8279	29.1245	26.2723	13.4737	39.0628	27.9765	442.856	170.381	40.9746	22.57	38.6049	209.633	39.1153	14.1656	22.9761	13.9622			8868	83%	83%	77476
ctc	170.051	5012.65	22.6189	42.0059	17.7686	14.7699	23.2731	9.93495	29.4319	26.8499	326.313	124.713	24.9303	18.4724	22.8368	141.051	41.928	7.35534	23.5443	6.49719		0.00408163	6107	82%	82%	53859
cta	82.6803	2417.12	18.1677	23.5783	8.88528	6.65471	13.088	4.27116	8.77628	12.1391	133.068	56.9273	10.1949	7.5594	12.0809	59.3091	14.1012	3.48489	5.48667	7.4248			2905	83%	83%	39017
ctg	14.8085	90.5975	313.485	9.02454	10.0514	1.76205	21.1656	10.583	48.3252	14.3764	16.1849	16.1418	30.7288	21.7132	36.26	9.95636	42.4395	17.6247	30.4057	26.3659			782	11%	40%	35114
cct	13.8036	56.0211	141.056	15.3247	6.37167	2.46743	12181.8	18.6041	40.4174	30.4412	27.9223	8.80145	63.6613	37.9151	75.9267	48.118	135.581	49.148	46.9073	44.6819		0.0172539	13045	93%	93%	63767
ccc	9.20405	22.1644	65.1273	9.64025	2.91439	4.46928	6153.17	8.29952	21.872	19.907	12.5224	3.71151	31.8338	34.8803	39.9122	19.6751	61.6587	45.449	29.5868	25.0042			6621	92%	92%	33947
cca	10.3829	54.6272	147.722	14.8397	7.20407	4.28137	13399.8	21.3146	69.2156	24.2232	25.4425	6.93032	68.6214	33.1593	83.858	46.3065	133.23	58.8793	67.0434	44.8836		0.0718487	14322	93%	93%	72871
ccg	5.13851	11.1739	38.9091	4.26006	0.921775	2.07171	3022.81	5.21568	10.4711	10.6241	5.29409	2.2019	13.8654	9.23885	19.6423	10.9401	30.3691	12.6188	22.4749	14.7545			3253	92%	92%	21894
cat	73.6079	62.6947	81.2369	266.701	10.9313	27.7655	45.6466	6387.93	164.359	97.4373	14.7418	7.02493	30.0844	209.514	83.7693	11.6611	33.0264	61.1643	77.5637	51.1273		0.0103093	7798	81%	81%	58527
cac	60.7772	43.4921	66.296	210.356	4.483	18.6336	38.6261	5792.07	137.375	81.4544	14.9729	5.79353	26.1266	185.105	85.988	10.5225	26.9751	50.9482	66.0949	46.8795		0.0263736	6973	83%	83%	46659
caa	24.1363	83.3125	125.481	47.906	6.55671	3.08475	106.205	118.58	6824.09	160.675	22.2198	26.8066	59.1082	137.732	360.444	36.5581	85.5439	110.1	504.298	54.1626			8897	76%	76%	90802
cag	27.8328	109.237	136.847	44.9619	7.94498	6.07716	78.1859	118.978	6680.93	158.707	22.0034	41.9915	71.4867	139.433	361.391	27.6661	70.7219	114.256	496.785	60.5616			8776	76%	76%	75938
cgt	10.6451	22.3993	31.1638	13.2794	3.58201	9.79189	26.9343	30.096	44.2928	4758.74	9.63515	3.32686	19.5012	32.9091	405.536	6.56396	16.5021	15.869	22.1104	25.0927	0.0285714		5508	86%	86%	31514
cgc	1.15711	5.78603	3.03606	2.23551	0.327853	0.999992	4.37589	6.37086	10.3549	686.575	4.76647	1.83113	9.99135	5.10921	97.2033	1.95267	3.14699	2.53322	5.52271	9.72381			863	79%	79%	14166
cga	3.04317	10.7747	25.6215	5.61358	1.33035	1.17319	9.43972	7.88477	34.0972	1387.59	1.77498	1.27607	6.9621	17.0378	165.689	7.07439	3.78502	7.04361	9.85534	7.92954			1715	80%	80%	21127
cgg	0.499681	8.5813	10.7073	2.74482	0.566575	3.01769	6.78427	25.7427	12.7636	870.417	3.11736	2.50376	5.97708	12.1547	108.831	1.82456	2.9998	2.68999	6.67381	4.40297			1093	79%	79%	12942
att	187.999	1800.59	42.364	64.1677	44.515	21.1004	42.991	12.6428	29.8853	37.526	8199.51	140.974	133.46	35.1968	51.1357	1357.32	105.938	11.9977	42.5105	20.1271		0.0490196	12382	66%	66%	117399
atc	202.855	2007.78	49.4184	74.4219	51.0417	15.7215	53.1471	11.1084	28.2302	41.3109	9891.62	181.873	147.629	34.6333	59.5398	1517.7	93.4923	17.681	39.156	21.6088		0.03125	14540	68%	68%	104107
ata	96.6984	820.659	29.6476	27.4229	26.9896	9.26912	25.7784	7.69871	11.2125	17.8298	2639.8	86.4432	57.6515	17.005	23.9562	512.173	40.1032	11.6929	17.4038	9.56089			4489	58%	58%	68368
atg	260.091	1723.8	59.2652	58.4263	39.1567	30.3559	32.1211	12.502	77.1345	44.7679	451.938	6983.44	102.87	37.1315	74.5568	208.786	97.6186	20.1771	36.786	28.0789			10379	67%	67%	71257
act	28.9171	123.313	635.185	37.4432	52.766	9.81927	98.1546	18.9883	71.1948	67.5147	99.1145	29.9604	7390.61	148.042	142.182	190.925	209.22	70.9156	83.3726	66.3624			9574	77%	77%	91915
acc	26.1686	129.406	511.627	23.5718	41.8137	9.61068	67.0479	23.9111	60.2823	60.3465	91.7158	31.8077	6270.64	105.992	115.191	180.241	179.52	84.7925	92.2998	62.9496	0.030303	0.03125	8169	76%	76%	64222
aca	30.408	91.3504	437.928	19.1841	28.1989	6.76896	71.8552	11.4169	62.0639	41.6661	68.6619	25.3486	4336.31	94.4142	84.7334	146.058	134.332	54.783	70.7262	51.7879			5868	73%	73%	70403
acg	16.1931	49.7874	227.741	7.20292	21.2586	1.21165	25.0611	10.1286	33.1947	40.554	35.7571	8.09231	2354.88	58.9434	46.7638	56.525	63.8893	21.9939	35.1846	19.635			3134	75%	75%	33137
aat	27.11	64.2769	393.04	64.8215	19.5318	13.1401	78.1299	159.614	104.789	98.1713	21.7033	15.8227	168.488	7290.27	212.908	24.7811	60.1188	511.522	120.595	245.167			9694	75%	75%	116415
aac	38.3158	99.2012	612.651	84.1216	32.1724	6.79646	97.5744	242.043	183.708	139.095	34.0708	21.1481	257.32	12339	317.718	35.0027	98.4093	754.645	208.236	360.734		0.030303	15962	77%	77%	121432
aaa	16.108	84.0915	129.739	28.3704	4.87529	10.8554	109.216	46.465	174.385	913.408	25.6701	21.7	78.0236	151.689	8239.25	34.353	44.8533	62.594	182.639	88.7098			10447	78%	78%	119042
aag	27.4531	146.571	198.085	52.5991	5.61331	13.4141	177.474	84.4055	344.628	1643.58	50.4764	41.7659	155.578	278.324	17868	57.2216	116.725	129.636	348.435	131.055			21871	81%	81%	149925
agt	8.69547	30.6905	2254.44	28.351	42.9944	5.03105	49.3507	24.3673	33.1433	46.6687	18.8463	9.23251	235.84	179.682	73.5586	20.1878	202.63	69.598	53.4231	216.267			3603	62%	62%	59375
agc	12.979	18.901	961.196	11.727	18.186	4.87694	43.6566	22.6664	27.4181	31.6936	10.8267	3.43546	134.321	146.778	58.6603	11.9403	127.038	67.0939	52.5759	119.03			1885	50%	50%	47704
aga	23.0552	81.4891	92.5215	24.0965	8.98246	13.3214	66.1915	65.2123	152.092	18818	31.2466	16.291	70.0479	116.239	1572.8	27.1013	48.8426	36.6914	87.4097	70.3084	0.0680162	0.037037	21422	87%	87%	96862
agg	3.95155	15.1134	12.7891	6.66868	0.601411	2.70424	10.0764	13.5589	25.9148	2004.47	4.80388	3.07639	12.0432	18.1226	290.827	13.3771	6.85827	7.11506	18.2753	13.6485			2484	80%	80%	24573
gtt	111.499	623.639	59.506	48.7852	84.2482	15.2303	71.4636	10.2253	25.0909	22.6079	1127.06	70.0717	168.513	25.2437	49.9778	6776.43	233.632	25.6414	50.0039	24.0996		0.03125	9623	70%	70%	82416
gtc	78.3184	488.735	45.5806	43.1142	75.1305	11.5992	59.2881	7.62208	21.5678	22.5316	920.713	64.0176	151.559	21.9282	52.6772	6052.53	220.815	12.5036	45.0461	22.7223			8418	71%	71%	61025
gta	73.622	467.127	35.3241	33.5496	68.647	14.2901	48.2202	7.01979	20.1922	19.2234	697.431	26.0989	125.387	17.0271	33.0601	3984.6	165.325	16.4626	44.8071	19.5381		0.0470653	5917	67%	67%	60291
gtg	57.5631	449.882	40.0339	26.7401	66.6541	3.84908	40.7368	11.4433	22.63	20.0119	721.808	50.9322	122.835	17.5727	37.4258	4417.15	157.885	10.8702	45.8617	19.1172			6341	69%	69%	54086
gct	48.3438	178.608	872.765	47.7446	134.752	13.8763	271.692	20.3295	82.8169	55.699	80.9694	34.6138	238.731	76.7047	120.63	329.038	11438.9	73.5145	141.983	499.243		0.030303	14761	77%	77%	95346
gcc	35.1171	117.654	608.522	25.7295	107.893	8.74233	181.906	16.2614	55.4921	42.6957	56.2412	18.9076	169.829	57.8348	93.6251	206.003	8399.24	47.3781	115.944	333.988			10699	78%	78%	62233
gca	27.7054	127.465	426.941	26.2565	67.1855	4.96035	130.108	9.01203	38.2462	29.7552	39.2811	14.8994	102.013	30.2875	66.8933	150.37	4582.71	27.9739	67.9723	249.963			6220	73%	73%	58349
gcg	6.64152	24.0852	127.646	4.54341	14.5507	1.00196	32.2423	1.79395	17.4593	8.11312	10.4743	4.39102	28.9546	12.0701	21.2252	36.8545	1227.06	8.54014	18.1382	62.217			1668	73%	73%	18491
gat	22.8189	31.994	163.583	23.075	10.376	7.28601	104.09	46.6023	80.1105	39.2163	16.5612	5.0412	73.0081	486.146	100.698	17.2329	61.8748	15738.6	1087.62	166.89	0.121324	0.103918	18283	86%	86%	118210
gac	13.3637	36.4929	176.655	21.4904	13.0139	5.59555	104.233	53.6287	88.6483	42.905	18.7	5.58972	64.0483	467.867	92.1488	20.5537	44.67	14593.3	1092.68	194.397	0.0232558	0.0243902	17150	85%	85%	103477
gaa	24.3782	63.1876	163.734	42.301	5.76796	13.2897	124.927	44.7613	487.45	89.0646	29.1708	13.3418	92.5946	147.719	337.26	62.6588	117.477	1238.31	18267.7	155.881		0.0196078	21521	84%	84%	167804
gag	10.1406	47.6011	84.2922	23.596	1.28612	5.74742	83.7428	29.2956	263.192	55.7395	18.4091	6.78306	46.1919	80.3671	173.262	27.2604	68.6568	632.291	8922.05	80.0436	0.0277778	0.0243902	10660	83%	83%	83036
ggt	30.4513	37.7881	335.342	26.8961	27.3482	6.97326	67.4963	20.487	44.8841	43.7019	16.3548	24.4118	52.9926	175.002	70.3454	32.2854	492.94	122.499	75.6743	23431	0.0647656	0.0415282	25135	93%	93%	76429
ggc	13.0295	11.54	174.461	22.1842	15.98	3.64743	46.4423	13.6253	24.5401	25.3944	6.93478	5.9646	24.5437	128.145	45.8584	13.4591	198.006	80.4723	49.61	9206.14	0.0175519		10110	91%	91%	43964
gga	25.2066	23.9983	265.979	17.4841	32.9556	7.16511	60.8415	20.1159	27.1513	38.8549	18.1554	8.89383	56.7455	149.958	57.6555	23.2784	321.151	104.718	55.0747	14767.6	0.0163934		16083	91%	91%	65923
ggg	5.2387	12.058	72.0301	3.98369	7.56914	4.41127	12.4657	3.48059	8.906	13.4051	1.29325	2.21639	12.7251	38.911	12.4901	9.79965	96.6508	18.8926	17.4059	4174.07			4528	92%	92%	21047
