# Supplementary material for: Evolutionary instability of CUG-Leu in the genetic code of budding yeasts
Source: Nat Commun. 2018 May 14;9:1887. doi: 10.1038/s41467-018-04374-7 (PMC5951914; doi:10.1038/s41467-018-04374-7)
Supplement: Supplementary file 4 — Supplementary Data 2 [file 41467_2018_4374_MOESM4_ESM.zip › Data_2_Blast/BLAST_Schizosaccharomyces_pombe.xls]

## Sheet: Schizosaccharomyces_pombe
Schizosaccharomyces_pombe
	F	L	S	Y	C	W	P	H	Q	R	I	M	T	N	K	V	A	D	E	G	*	X	Sum	Universal %	Largest %	All codons
ttt	12962.1	1444.74	102.178	1474.6	57.3016	341.435	59.4995	97.6031	37.5354	48.3376	405.519	144.547	103.486	64.0175	72.0622	192.932	96.3723	39.3303	56.7163	58.6738	0.0147059	0.00801606	17859	72%	72%	124200
ttc	5612.99	553.725	36.8793	692.908	18.0922	141.163	29.4867	46.89	19.4649	18.6857	146.305	55.0319	36.9561	24.9417	26.6053	81.9551	45.4168	27.0598	25.5884	21.8537	1	0.00401606	7663	73%	73%	49348
tta	417.91	8778.3	59.8092	135.857	44.3859	40.6838	61.1594	29.3329	79.047	95.7602	749.11	305.8	93.1981	43.944	100.928	365.998	97.2146	43.2925	81.0376	35.2149		0.0196078	11658	75%	75%	88861
ttg	428.053	9073.05	52.6265	120.609	49.7289	31.9707	58.1228	25.6939	91.1134	72.8319	729.845	294.577	97.5222	42.0393	95.3059	344.979	103.535	32.728	70.152	33.5092		0.0080811	11848	76%	76%	73353
tct	57.0493	134.503	4857.31	52.7508	92.0558	16.1002	234.414	53.1203	125.849	101.295	55.4335	35.3393	576.628	282.456	199.988	72.678	718.849	203.631	174.713	304.841			8349	58%	58%	86220
tcc	25.2849	54.1661	1854.66	22.5336	32.6418	7.89795	108.503	26.4664	57.7478	34.998	18.1132	11.6428	242.948	108.06	93.3122	30.5968	267.121	81.3932	86.6341	128.281			3293	56%	56%	36435
tca	30.372	81.6795	2391.64	27.8468	42.2522	10.6821	158.716	33.378	73.7151	51.04	28.8774	20.3749	333.349	142.754	113.606	44.5974	339.026	104.147	107.008	149.912		0.0294118	4285	55%	55%	57565
tcg	15.6827	33.4631	1032.51	14.8845	18.3917	3.0735	47.8426	8.4679	30.7512	24.0808	19.2877	5.22626	120.298	57.3202	48.6242	16.0104	154.647	46.5231	47.6051	66.3076			1811	57%	57%	25891
tat	1423.77	357.531	107.002	9180.88	25.5222	306.014	47.6458	254.04	64.3843	87.3597	103.992	41.3604	50.3272	87.9856	85.3743	92.0342	75.3719	60.3186	77.319	45.6998	0.0657328		12574	73%	73%	75689
tac	778.883	195.845	45.4952	5026.07	14.6356	159.511	25.8474	152.76	35.1771	53.2309	63.6089	17.1657	33.8562	49.3169	51.881	41.3754	34.1615	27.7378	45.4989	20.8837	0.0613147		6873	73%	73%	39937
taa
tag
tgt	73.7253	206.381	215.472	61.9435	3465.96	21.5378	35.0602	20.391	24.0054	40.3723	78.6749	24.3178	155.71	59.6947	41.0284	228.255	269.343	26.1934	24.1025	84.8308			5157	67%	67%	35414
tgc	50.6528	144.437	127.104	34.2746	2097.46	9.89977	20.7801	10.5561	18.4601	28.9048	59.9968	17.983	94.2328	55.2039	28.616	121.897	181.851	16.0286	19.7066	64.8856	0.0384615	0.0277778	3203	65%	65%	21492
tga
tgg	426.728	135.062	27.5363	355.851	13.0275	7966.6	15.3922	36.0053	17.4258	28.1461	37.8907	18.9358	17.8016	15.4073	28.2062	25.2835	22.5716	14.5207	18.8918	15.721	4		9241	86%	86%	32510
ctt	454.066	9754.96	65.2493	122.021	45.86	38.5006	76.0032	39.8722	79.4719	72.1118	843.193	298.28	108.384	47.5386	100.662	403.959	114.48	25.7961	59.3151	34.2717		0.00401606	12784	76%	76%	76998
ctc	144.115	2627.14	17.9131	37.4914	10.7824	14.9463	18.0243	13.151	21.3096	24.427	226.975	88.1948	30.8376	13.0942	25.5947	117.495	36.8432	7.90171	19.4977	12.2358	0.025641		3508	74%	74%	25062
cta	131.415	2723.27	16.4686	37.7785	7.28495	9.72409	23.8496	10.3516	22.0014	25.0569	273.643	89.5193	38.3357	10.3701	26.9956	125.819	34.2026	10.1858	20.993	5.90203	0.833333		3644	74%	74%	32570
ctg	102.04	2046.97	14.075	26.3827	15.0767	15.3831	23.5725	4.33331	17.0174	19.0052	168.533	66.2627	17.519	9.32532	28.7325	82.2265	18.2886	4.82292	17.4495	5.97299		0.00917431	2703	75%	75%	21700
cct	23.7668	81.6097	183.243	24.6273	8.20015	10.9124	10167	26.122	69.8645	52.9535	45.2259	14.0264	97.336	47.1005	144.631	66.3063	187.895	91.2293	118.468	93.4718			11554	87%	87%	56720
ccc	6.33341	37.8426	75.3302	9.142	2.72875	6.02163	3921.29	10.9135	28.581	17.0843	11.8421	5.56729	37.2421	29.6286	49.2557	25.651	70.8791	39.3701	49.286	31.0013		0.00854701	4465	87%	87%	22006
cca	16.517	37.2704	93.9415	15.8339	6.45954	4.86662	5403.91	13.2617	39.7026	36.3192	25.7724	4.53926	48.6873	36.7432	76.8741	37.6699	86.0944	44.0183	64.9457	46.572			6140	88%	88%	37885
ccg	5.5157	22.2376	29.2919	5.78682	3.152	4.00794	1831.74	3.18066	7.83647	10.3414	15.6444	1.89607	12.1153	7.70925	32.5999	14.0692	26.5704	13.2796	21.4847	12.5362			2081	88%	88%	13762
cat	116.224	102.409	148.758	333.002	10.7925	42.5027	84.3787	5424.52	221.188	246.593	39.3863	17.5741	66.6302	335.031	207.072	29.9994	62.8303	121.975	136.922	102.205		0.00769231	7850	69%	69%	52264
cac	50.3614	39.9359	59.2157	146.427	4.94107	8.54907	24.3134	2274.74	93.3132	84.9513	12.6027	2.54947	20.9469	137.983	95.126	13.5483	26.8516	48.9702	51.4027	37.2608		0.00769231	3234	70%	70%	21329
caa	43.8335	219.809	191.374	88.015	9.91064	8.36777	125.598	181.726	5843.65	377.022	64.8118	80.6295	113.05	209.44	621.483	65.5664	134.37	216.959	808.042	140.286		0.0571429	9544	61%	61%	78991
cag	17.1171	83.746	85.02	23.1479	7.46839	8.86402	59.1405	78.9599	2129.78	138.84	24.9272	29.632	57.0972	85.3401	252.222	21.7989	44.0069	79.2653	308.615	40.9791		0.0277778	3576	59%	59%	31023
cgt	26.4886	90.0703	89.7491	35.9219	7.74015	12.7231	59.2907	78.1159	144.991	7729.68	25.3353	17.8384	58.1683	103.754	1111.28	28.0189	54.7936	33.7091	88.8367	61.4554	0.0153846	0.0277778	9858	78%	78%	40097
cgc	7.08296	31.9167	32.7475	16.5366	5.62241	7.04518	21.9202	28.3545	65.205	2341.93	8.85717	3.46026	26.3461	40.2623	448.089	7.98114	19.2318	14.4243	46.7143	33.2699			3207	73%	73%	16836
cga	8.23411	44.325	32.5218	17.3308	2.45917	8.37636	25.6178	34.2874	65.3943	2565.49	12.635	12.8161	36.6343	39.656	452.051	13.5602	19.4989	14.8968	53.7313	22.4828			3482	73%	73%	24243
cgg	6.04746	12.0193	9.85259	4.22978	0.57124	3.79029	9.70337	23.5381	26.7278	821.909	5.83964	4.96435	12.0161	23.7563	183.654	3.60687	6.46184	2.98113	21.9681	6.36268			1190	69%	69%	9433
att	322.209	2583.43	81.1455	125.08	68.8994	41.9929	95.1664	22.5077	58.1555	73.6162	7968.51	261.232	212.485	57.7951	109.936	1787.54	183.235	40.168	79.6553	41.222		0.00980392	14214	56%	56%	109917
atc	128.826	928.206	20.9163	46.3143	24.5223	8.24757	36.044	13.0061	24.0698	25.8693	2925.81	88.8794	96.7835	20.0665	35.0478	701.927	57.8353	16.2183	28.7067	9.7011			5237	55%	55%	40744
ata	133.079	903.069	33.1371	35.5768	34.367	17.3345	30.7184	8.96012	21.7613	38.9736	1954.71	92.8414	92.4095	25.0483	43.2811	514.62	60.4081	15.3254	22.6455	15.7155		0.0196078	4094	47%	47%	54177
atg	365.219	2026.65	97.4991	97.6902	51.0753	47.8424	39.2909	40.5463	163.029	81.9848	576.828	4087.16	156.473	56.4535	140.867	323.86	160.587	36.4128	81.9497	53.5608		0.0294118	8685	47%	47%	57397
act	59.1409	193.657	740.25	56.2041	68.6465	12.8386	123.47	32.7905	95.3401	110.403	145.615	50.0409	5521.25	210.089	177.417	307.543	270.051	130.084	157.459	110.693		0.0196078	8573	64%	64%	66829
acc	22.965	103.196	339.678	24.9245	30.5428	6.01886	60.0786	16.4867	54.5949	27.2593	58.6383	27.0889	2729.23	100.059	88.941	147.179	148.408	55.2353	68.4425	49.029			4158	65%	65%	31996
aca	35.5058	144.6	400.441	26.7731	37.3721	10.6525	71.1709	21.9488	75.6186	53.7706	78.4529	32.1087	2942.86	110.741	106.714	142.821	142.975	60.68	82.4063	56.3836			4634	63%	63%	47153
acg	12.4692	58.6701	209.64	6.5483	10.4162	4.8126	39.5961	7.29974	32.4543	22.6201	35.0622	13.419	1324.38	41.213	53.8198	62.4332	65.8755	35.2264	39.8495	22.1921			2098	63%	63%	21807
aat	55.2074	108.486	518.385	86.6342	27.4072	14.5929	131.318	193.436	211.307	179.625	45.5122	23.2114	250.003	7234.95	348.847	48.9599	118.294	804.292	248.603	423.898		0.0294118	11073	65%	65%	105636
aac	26.6398	54.4426	353.511	56.5925	15.9633	4.17076	69.7645	116.201	112.159	97.9341	23.7402	17.7071	140.72	4494.85	216.283	27.8535	81.2303	434.149	149.46	280.624			6774	66%	66%	55353
aaa	43.307	166.833	201.677	59.8137	11.9559	16.2651	180.968	80.8257	306.86	1068.26	51.0244	29.9875	134.831	240.453	8629.57	65.3845	118.455	158.4	438.27	178.83	0.0294118		12182	70%	70%	128017
aag	28.3441	131.26	130.778	41.6664	3.62647	8.29455	114.551	63.0017	222.237	698.867	37.3596	20.8697	112.34	142.823	6704.91	50.8418	101.931	101.28	270.793	107.192		0.03125	9093	73%	73%	68928
agt	26.2052	73.2444	2589.31	23.6444	57.4251	6.51487	87.7224	31.8537	67.338	72.1761	25.5842	13.2638	305.304	242.66	138.183	42.5315	241.068	132.044	113.861	251.07			4541	57%	57%	47300
agc	17.25	22.7756	1319.15	26.3119	26.1782	6.68502	65.2912	18.8108	35.8044	42.412	16.6777	10.681	161.774	148.648	80.3373	18.0664	139.736	83.1622	70.1586	140.093			2450	53%	53%	29452
aga	18.1015	59.6638	55.9031	23.7137	2.76245	14.0255	30.7139	37.7865	96.2066	3602.74	19.8614	9.63947	39.6677	60.2935	635.047	20.5462	28.5181	33.7534	78.44	34.5317	0.081203		4902	73%	73%	37602
agg	7.04802	19.8417	31.5869	7.42866	3.60922	5.10022	16.1985	17.8502	47.7655	1299.61	9.3158	4.74202	13.0971	27.6534	266.553	6.55945	16.7169	21.0692	32.2105	19.043			1873	69%	69%	18002
gtt	212.008	1192.74	127.801	95.8904	146.034	26.8325	123.623	19.9124	53.1536	70.056	1757.07	139.814	366.98	60.9434	114.091	6969.8	422.23	63.9654	117.904	65.1619			12146	57%	57%	81333
gtc	88.9516	414.224	45.9278	44.7348	41.37	10.6768	41.7202	12.3294	26.0449	31.4246	642.858	41.0791	132.672	42.5089	41.873	2639.45	147.835	19.3755	42.0508	22.8698		0.0285714	4530	58%	58%	29646
gta	93.8091	487.234	39.3926	50.4703	51.4198	15.2179	52.3491	12.0415	21.8339	27.8675	669.133	62.2187	127.202	24.793	46.7068	2474.07	164.136	22.7097	46.4179	23.9799			4513	54%	54%	41577
gtg	63.2223	271.911	40.1642	36.1044	48.4308	7.81825	49.8828	8.81797	16.5582	27.0267	429.009	39.9782	76.8204	14.4212	28.0261	1597.77	109.837	10.1872	35.9782	16.0386			2928	54%	54%	25617
gct	75.2023	296.861	993.788	62.5534	189.092	18.0576	279.439	36.6817	146.852	103.081	155.534	78.1612	383.092	139.737	230.105	444.641	8701.86	131.951	245.338	655.892		0.0806029	13368	65%	65%	75631
gcc	33.6278	102.706	360.418	39.1615	70.7145	7.94374	113.363	15.231	43.9746	47.7045	55.215	21.7229	118.512	58.0342	73.6296	158.971	3392.21	40.4789	84.785	297.596			5136	66%	66%	28950
gca	49.7287	159.527	478.22	31.0711	92.0624	10.9484	117.638	21.4412	84.3304	49.7886	92.8052	34.5899	163.456	71.0991	107.581	200.73	3763.7	60.7841	122.328	344.111		0.0579832	6056	62%	62%	45372
gcg	21.4662	50.4877	135.882	19.0114	37.1317	6.83742	49.3591	5.18742	15.7265	13.6724	22.6179	10.1333	59.7245	24.549	40.4864	64.9054	1133.04	17.6951	42.0789	118.006			1888	60%	60%	15730
gat	41.2624	58.2497	288.577	35.7907	10.0356	11.1996	159.543	65.2152	152.594	77.9718	30.8043	11.2035	111.48	650.449	187.268	41.2209	84.6158	13519.2	1311.37	284.923	0.0277778	0.02	17133	78%	78%	97628
gac	13.5874	22.7833	113.929	20.0398	7.22309	4.80839	56.0866	32.4384	62.9788	22.3433	11.0119	5.63275	55.1267	267.884	72.5751	15.2989	38.1779	5625.01	562.696	114.323	0.0424866		7124	78%	78%	40932
gaa	30.1519	111.418	191.517	64.4902	10.5479	21.8167	179.776	66.2655	467.468	123.327	47.3569	23.4677	145.088	191.612	437.583	74.3588	147.684	1317.69	11146.6	166.804		0.00980392	14965	74%	74%	116146
gag	19.4604	71.4606	102.894	25.8096	9.30225	9.50606	84.3928	31.9329	262.296	67.0263	19.4297	8.78675	71.2801	87.5669	208.323	37.2577	90.8814	636.187	5738.43	78.7761			7661	74%	74%	52614
ggt	31.6624	40.7577	378.362	19.7607	25.8161	10.5773	78.7016	33.6141	45.2733	52.5451	15.9926	10.6847	98.5107	196.47	96.0805	37.3797	442.641	152.916	102.883	15879.3	0.0192308	0.0277778	17750	89%	89%	53495
ggc	13.2632	21.4288	138.038	8.92257	13.0421	4.78678	33.6834	13.1795	15.3384	23.4073	8.54431	5.95136	23.516	89.3243	46.7881	9.19766	178.273	61.2552	46.5013	5122.56			5877	87%	87%	22114
gga	22.2087	48.2195	250.127	25.6668	20.547	11.1935	54.9499	13.7658	40.0941	45.3868	12.313	13.3117	63.0294	130.354	76.1473	26.1667	267.296	128.321	83.0858	9370.8	0.0138889		10703	87%	87%	42716
ggg	6.2678	7.06415	54.0521	6.62207	5.38313	3.19804	18.9817	5.35789	9.13361	12.7596	3.96767	5.75076	18.4409	31.5942	26.8763	2.61197	58.7057	31.9187	15.9172	2290.39		0.00446429	2615	87%	87%	13333
