# Supplementary material for: Evolutionary instability of CUG-Leu in the genetic code of budding yeasts
Source: Nat Commun. 2018 May 14;9:1887. doi: 10.1038/s41467-018-04374-7 (PMC5951914; doi:10.1038/s41467-018-04374-7)
Supplement: Supplementary file 4 — Supplementary Data 2 [file 41467_2018_4374_MOESM4_ESM.zip › Data_2_Blast/BLAST_Sporopachydermia_quercuum.xls]

## Sheet: Sporopachydermia_quercuum
Sporopachydermia_quercuum
	F	L	S	Y	C	W	P	H	Q	R	I	M	T	N	K	V	A	D	E	G	*	X	Sum	Universal %	Largest %	All codons
ttt	14423.6	992.792	63.9745	1270.79	35.4804	201.634	34.6244	69.9201	23.9179	26.441	224.029	79.7885	55.3353	45.8262	27.2726	119.364	48.9205	27.3831	26.2705	40.5753		0.0603492	17838	80%	80%	111617
ttc	12601.6	848.419	43.0588	1084.25	28.56	206.381	24.3426	65.8048	26.3267	19.9211	172.618	74.0363	45.0146	32.7556	31.8094	99.191	47.1316	16.3965	13.0911	31.2926		0.0201451	15512	81%	81%	82847
tta	477.341	16045.2	61.3554	119.005	39.9126	39.0483	47.2923	27.4427	60.8077	66.0477	789.471	349.598	94.7717	38.5802	82.398	370.211	83.6223	23.298	43.678	24.8815		0.0439981	18884	84%	84%	109785
ttg	392.673	12710.1	45.6051	78.5509	29.4069	25.7319	50.5966	19.5459	69.2565	60.2845	609.377	303.007	75.212	26.787	59.6045	280.46	58.372	16.0383	44.7639	14.5874		0.00757576	14970	84%	84%	86401
tct	30.9896	79.7744	6661.62	44.7943	71.7999	4.77659	179.83	34.5356	95.4281	53.8352	25.7695	12.5026	516.742	236.176	118.103	62.1453	591.81	131.277	117.768	220.289		0.0294118	9290	71%	71%	99320
tcc	16.2375	41.3062	2502.91	11.9668	21.1937	3.35684	74.4331	12.6436	33.1421	18.053	11.5414	4.15265	191.811	91.5451	49.1369	22.7923	214.464	44.2031	44.4358	74.6731			3484	71%	71%	42365
tca	44.658	89.9616	6127.38	33.6346	63.6655	4.21562	170.353	33.5535	105.869	54.8889	27.7814	14.9256	492.49	221.815	111.204	40.2388	550.413	120.759	116.212	205.987			8630	71%	71%	106245
tcg	11.5951	34.1645	1593.29	15.2999	16.1044	5.77462	48.481	9.12336	28.3262	19.1233	7.47334	3.42363	137.823	81.9175	29.6389	13.304	127.195	41.886	34.6455	51.4056			2310	68%	68%	30326
tat	1587.88	281.275	63.5676	14000.2	32.5869	227.577	36.3046	273.276	56.7409	56.2077	85.0454	28.8632	51.7775	99.8754	58.69	61.9206	53.8207	45.6031	55.0637	44.5984	0.0902792		17201	81%	81%	101815
tac	735.114	142.281	30.3685	6644.88	13.291	118.862	21.8474	112.11	19.9416	25.9148	39.2684	14.7547	16.2668	38.002	27.4216	30.6215	28.2399	15.2779	17.4426	19.0847	0.00694444		8111	81%	81%	47180
taa
tag
tgt	52.3499	145.132	187.239	42.8591	5602.63	10.8229	21.1588	15.6026	10.6901	19.4381	54.2888	19.4205	131.886	50.5479	20.7387	160.059	214.707	19.2677	14.0492	58.1097			6851	81%	81%	40255
tgc	32.5445	68.7898	98.0763	27.533	2576.38	9.69497	12.8502	5.81478	6.16718	12.8982	25.2155	8.37804	52.8754	22.2705	13.9323	59.8852	121.361	6.36099	2.25913	27.6656		0.0444444	3191	80%	80%	21159
tga
tgg	318.259	96.8653	33.0207	307.952	18.578	12007.3	11.0332	18.3297	9.657	25.5826	19.2536	10.8281	15.1159	11.0958	17.5583	21.2045	15.2563	5.78547	11.643	18.4524	0.155324	0.0525253	12993	92%	92%	38115
ctt	270.475	8225.56	33.1679	64.9198	22.5301	17.5266	37.4838	17.3903	47.2539	29.2124	419.865	179.349	40.8553	20.3329	47.0301	185.684	50.9757	15.0428	19.7191	12.5988		0.0236239	9757	84%	84%	68712
ctc	90.0642	3007.78	13.0021	19.6168	6.24372	5.69595	12.9844	3.54831	16.5596	11.4598	163.629	63.7335	19.3345	5.99592	14.1683	70.4207	15.4142	3.45538	16.7247	5.16098		0.00403226	3565	84%	84%	31006
cta	187.726	6011.4	28.7316	53.2092	19.4125	14.4383	20.8297	17.7078	28.9139	30.656	349.973	137.03	38.5434	19.0383	37.6169	141.347	27.3276	7.07738	17.3984	14.6255			7203	83%	83%	55290
ctg	131.398	4173	22.1646	40.2623	7.226	9.75354	19.6596	4.97973	14.7681	17.7746	247.966	93.4045	29.1675	9.91506	27.7411	85.2119	26.1218	7.00469	14.9541	9.50345		0.0238095	4992	83%	83%	38939
cct	20.9069	75.3223	187.61	21.2133	8.70014	3.98201	14474.5	21.2848	56.847	44.3741	25.5567	11.1299	86.3559	44.513	109.436	60.1346	176.884	59.3291	79.7524	68.0416		0.0894009	15636	92%	92%	68977
ccc	4.48359	18.8764	41.5597	6.63148	0.72642	0.352007	3169.87	8.55427	14.1061	7.91042	7.34483	1.10268	20.0932	10.0181	19.6741	8.04074	36.4389	11.3599	20.0877	18.7712			3426	92%	92%	20598
cca	18.4517	52.4437	148.423	14.947	11.2484	2.02761	10333.9	17.5443	46.342	35.5534	19.5068	9.67468	64.9512	36.4598	70.035	45.79	139.422	56.3188	53.1844	40.7371		0.0232343	11217	92%	92%	60714
ccg	5.04141	12.3737	37.5829	4.14053	2.52485	1.06761	2384.64	4.80783	11.2727	7.15686	5.42982	1.72225	17.5802	10.0494	21.3641	9.59127	32.7229	15.5558	15.5415	12.836			2613	91%	91%	16685
cat	99.0507	91.746	96.5338	349.502	8.25238	21.3738	50.581	8477.3	203.392	133.62	14.1854	7.45881	41.1606	335.923	130.003	16.1873	39.1895	99.5319	69.5001	62.4932		0.0153846	10347	81%	81%	68169
cac	24.2436	17.8493	35.6633	83.0344	1.03108	5.41855	14.6188	2428.62	62.2074	35.7881	5.7774	1.97316	18.1006	87.4494	32.2458	4.94981	11.6678	23.9078	20.672	14.7838			2930	82%	82%	24096
caa	30.5605	160.085	137.622	45.2338	11.8484	11.3992	100.741	169.262	8500.59	241.723	31.7351	44.516	91.1325	183.516	526.659	42.3931	93.1858	128.228	712.279	82.2943			11345	74%	74%	98563
cag	12.173	66.5099	62.5839	21.4725	1.12501	3.34161	53.0274	63.768	3132.5	118.959	15.0634	23.3067	38.2726	45.8298	210.442	15.7396	37.1697	57.9842	281.905	29.8215			4291	73%	73%	45284
cgt	5.58289	21.7445	26.149	10.7243	2.37518	1.59921	10.3403	23.6983	40.9405	3522.99	8.155	6.78643	19.6117	29.1614	357.254	5.94738	12.5592	6.5234	29.7861	14.0667			4156	84%	84%	22351
cgc	2.57694	10.9893	6.62413	4.62228	3.15828	2.21617	10.421	10.5368	12.5222	703.721	2.71142	0.783599	6.24073	8.51127	98.5293	3.20532	3.87725	1.26933	8.25497	5.22835			906	77%	77%	8561
cga	5.65159	23.4937	19.0393	11.1953	2.11761	2.09287	13.4766	15.806	32.0274	2737.55	9.54936	4.32395	13.8404	35.1122	372.009	5.41858	12.2987	13.1527	15.5387	22.301			3366	81%	81%	23356
cgg	1.93628	17.5313	11.8049	2.78475	1.85329	3.02838	8.72306	9.14219	27.2341	1521.25	4.03522	2.41508	10.3765	21.5201	250.345	4.93292	7.10647	7.17034	17.751	6.06437			1937	78%	78%	13498
att	264.656	2352.91	49.4153	79.3703	52.0545	21.4187	65.5779	19.2235	30.1857	43.5578	10404.5	208.812	179.238	47.0071	64.564	1685.7	124.602	21.4097	52.7466	22.0413		0.0196078	15789	65%	65%	132976
atc	135.281	1189.59	25.6489	46.588	18.8695	14.7906	22.9596	10.3281	25.3866	23.5471	5169.42	101.9	76.2402	23.304	45.0639	810.066	58.8586	5.79803	26.6817	11.6794			7842	65%	65%	69094
ata	134.189	1160.59	32.3895	36.7018	25.2901	10.3365	30.6843	6.69212	19.8495	27.0631	2982.8	110.285	77.1412	18.2426	39.1979	540.647	54.0264	11.9821	33.692	11.1537		0.0454545	5363	55%	55%	83529
atg	259.751	1800.37	81.9334	61.2431	29.3581	33.4872	32.3974	21.3204	120.273	56.4534	514.288	6286.06	112.749	60.3105	110.386	222.282	98.5739	18.4936	61.1698	26.0866		0.0142857	10007	62%	62%	71424
act	48.3623	174.216	724.542	30.7002	69.3005	12.226	118.51	21.4052	85.7201	65.742	117.124	40.1575	7691.12	158.082	171.34	215.405	242.339	90.1269	92.0919	74.4778		0.0166667	10243	75%	75%	88718
acc	22.9401	75.8191	311.171	10.19	24.8481	3.8948	43.2685	12.2571	27.3553	30.0901	54.92	16.9476	3192.36	79.0546	63.378	90.1133	105.434	29.0997	52.8566	27.0037			4273	74%	74%	38876
aca	29.3746	139.489	564.277	33.7993	61.3022	14.3227	100.584	16.7078	55.5268	61.3671	93.2902	29.9214	5763.35	148.788	109.492	164.152	175.279	80.4766	83.9394	62.5651			7788	74%	74%	77971
acg	16.425	45.6735	159.627	14.3619	11.952	4.06341	25.6115	9.67642	17.0945	12.4835	30.6868	11.2428	1434.02	43.7022	35.6718	49.4366	42.5206	22.682	23.8956	17.175			2028	70%	70%	23123
aat	48.3434	96.2875	470.703	73.4372	21.9869	10.6744	98.9752	209.904	154.375	128.704	36.2582	17.8041	229.439	10636.1	306.052	34.1878	88.0114	716.101	213.794	328.847	0.0232558		13920	76%	76%	148124
aac	23.1357	47.8901	290.533	36.6728	11.9808	5.28429	45.8214	118.632	94.8778	69.163	16.9123	6.44744	122.21	6168.09	176.938	21.5193	45.1423	372.893	102.961	184.895			7962	77%	77%	78376
aaa	22.7917	136.139	159.652	56.3447	10.2258	12.618	175.702	85.0998	292.251	1302.66	36.8553	33.3138	130.347	227.388	12361.3	57.5734	78.3404	117.707	321.927	129.761			15748	78%	78%	154219
aag	12.9099	103.548	118.802	24.3915	3.36247	7.26429	98.7406	44.4538	200.632	939.863	26.5623	20.0825	81.8589	144.103	10023.9	32.9514	63.6772	77.2942	239.779	87.8341			12352	81%	81%	95300
agt	19.0165	41.2501	2766.18	26.1407	57.4001	4.95161	70.0556	30.2399	60.2768	49.0634	23.3602	14.1135	275.805	248.274	103.66	23.7785	198.941	114.722	74.4576	202.315			4404	62%	62%	68760
agc	9.03984	26.1852	1090.01	11.1135	16.1314	2.07914	55.1245	16.5994	20.0725	28.7501	9.00645	7.05801	141.61	139.448	68.5681	14.9708	82.1759	52.5374	43.0984	97.4191			1931	56%	56%	40154
aga	23.0924	103.51	95.1602	45.5586	9.30375	19.0128	68.0367	88.8662	191.183	14600.8	25.778	20.9712	84.7949	127.425	1504.08	33.0078	44.7607	31.61	92.4845	64.4712	0.0526316		17274	84%	84%	88750
agg	8.16672	20.5186	25.1288	8.06016	3.04317	2.35896	16.1074	21.1269	38.0575	2438.75	7.13332	4.45765	12.0973	21.3858	410.761	6.90399	11.9315	9.37337	32.6105	17.0271			3115	78%	78%	27330
gtt	165.274	1023.72	93.5065	81.4024	113.668	20.0437	117.617	23.416	63.6455	45.0047	1739.84	105.073	316.994	45.4667	120.201	10230.7	352.058	39.2542	89.8542	50.2899			14837	68%	68%	99839
gtc	53.9022	295.394	26.9426	20.7121	37.4742	5.07531	23.2612	3.05072	12.0567	13.9305	489.317	30.8424	77.9237	10.4441	25.9588	3075.38	106.937	7.24958	15.7164	11.422		0.0142857	4343	70%	70%	32565
gta	78.4652	497.891	50.0802	37.9849	44.0619	12.6919	49.2911	6.82169	23.4621	11.9794	725.031	41.7435	117.913	22.3941	38.8652	3319.11	164.988	23.6989	38.1112	12.4163			5317	62%	62%	51427
gtg	82.2276	415.477	44.4321	34.6934	43.0425	6.01383	45.1483	4.57076	18.3554	8.98731	620.75	48.6136	98.6318	20.5958	30.1491	3037.13	125.219	15.2861	35.3693	19.288		0.0238095	4754	63%	63%	38708
gct	62.3996	229.597	1071.48	49.8452	189.695	19.8105	293.933	38.1735	105.059	69.5074	118.893	37.8418	313.208	112.027	146.269	362.293	12119.2	107.592	192.535	531.59			16171	74%	74%	94509
gcc	18.221	73.6025	335.348	22.0207	54.3583	1.49979	89.4923	4.9866	32.5507	19.4653	32.8229	14.9508	92.9235	35.7899	57.4575	101.087	3801.17	31.2282	63.6408	166.38			5049	75%	75%	31310
gca	39.3843	137.938	632.703	32.2656	113.605	6.34162	177.863	15.2371	63.8732	41.7179	65.6102	26.5082	195.922	71.6263	89.3864	221.72	6172.01	50.1249	113.251	329.912			8597	71%	71%	64626
gcg	7.48422	33.7614	155.429	5.46058	20.0625	2.10191	52.1575	4.45211	15.9207	11.2331	16.885	4.53798	33.7323	26.5109	16.63	54.6547	1230.66	12.9614	23.2798	68.0819			1796	68%	68%	15672
gat	26.7153	45.3901	235.588	42.0606	9.9945	5.76438	134.287	75.3618	137.758	49.4713	19.4855	10.5848	98.1318	743.262	143.498	30.1854	71.8382	20760.4	1538.78	243.362	0.0120482	0.058883	24422	85%	85%	145676
gac	9.01232	10.9698	85.216	16.6064	2.37518	4.16913	46.7571	19.7712	52.587	18.7517	7.14243	4.10244	36.8355	231.603	45.9056	6.05411	23.4088	6171.88	511.576	84.2503	0.0232558		7389	83%	83%	49666
gaa	27.9817	106.545	187.882	45.6778	8.21203	5.05973	159.244	53.6531	565.882	104.057	41.3994	15.7371	108.863	186.683	403.616	63.6481	154.973	1444.11	18102	151.684		0.0439981	21937	82%	82%	164834
gag	10.062	50.254	71.6105	16.8565	2.41814	5.13946	61.8758	23.3801	198.299	46.4788	10.8796	4.69147	32.9484	63.1313	142.094	24.1184	45.37	501.924	5993.91	60.5582			7366	81%	81%	66018
ggt	23.7406	42.305	365.696	20.291	39.0643	10.6288	74.492	23.1255	45.1949	50.5598	17.8232	6.7638	68.7387	193.381	80.5148	36.0535	512.763	136.436	76.2519	22098.1	0.0192308	0.059828	23922	92%	92%	75788
ggc	12.7569	15.1944	121.008	10.6975	10.6484	5.69439	34.1661	9.48428	17.6829	12.9676	8.90199	2.71154	23.2821	74.7081	37.5052	13.8426	139.124	51.6449	32.3686	5705.6	0.00854701		6340	89%	89%	28032
gga	26.718	38.0855	313.717	15.6648	25.5921	12.8479	67.4798	23.4733	28.9303	43.7768	14.9311	6.68369	46.5907	189.862	75.9724	30.553	318.816	126.081	90.5628	13964.7		0.00469484	15461	90%	90%	66844
ggg	9.34857	13.9063	84.5595	5.97212	12.2734	4.43111	21.5242	5.67741	14.0863	10.138	5.35464	1.59484	15.2905	55.543	24.3695	4.67464	104.675	36.3798	21.6725	3483.53			3935	88%	88%	20606
