# Supplementary material for: Evolutionary instability of CUG-Leu in the genetic code of budding yeasts
Source: Nat Commun. 2018 May 14;9:1887. doi: 10.1038/s41467-018-04374-7 (PMC5951914; doi:10.1038/s41467-018-04374-7)
Supplement: Supplementary file 4 — Supplementary Data 2 [file 41467_2018_4374_MOESM4_ESM.zip › Data_2_Blast/BLAST_Tortispora_caseinolytica.xls]

## Sheet: Tortispora_caseinolytica
Tortispora_caseinolytica
	F	L	S	Y	C	W	P	H	Q	R	I	M	T	N	K	V	A	D	E	G	*	X	Sum	Universal %	Largest %	All codons
ttt	9601.15	838.742	55.5421	940.433	33.7238	185.261	28.5952	53.9833	25.7801	25.5491	193.444	70.4388	49.9411	38.6062	34.7761	106.377	40.8778	20.3593	23.1025	35.2614	0.03125	0.0247819	12402	77%	77%	57364
ttc	10960.9	913.417	49.9379	1087.15	31.2959	200.309	37.0675	59.4949	29.7366	30.9109	224.957	82.885	42.8781	38.517	35.6741	108.895	46.917	16.2116	30.8571	32.9994			14061	77%	77%	55787
tta	189.694	4345.35	29.749	54.362	14.8073	21.0575	28.6241	13.7128	34.8403	28.8246	319.166	127.507	28.1965	15.471	32.9532	149.851	39.0481	18.1993	20.1404	14.4452			5526	78%	78%	35671
ttg	307.854	7258.83	38.7476	81.7634	20.808	36.66	36.8477	23.4776	45.4903	50.5597	485.165	180.144	52.4928	30.4267	51.5934	237.96	59.8157	14.4801	39.9863	24.8894		0.00787402	9078	79%	79%	47579
tct	46.6244	87.5441	5291.28	38.8754	57.9492	21.4681	164.52	48.4545	109.168	72.3071	41.6652	21.0971	559.081	275.183	190.859	78.8346	492.563	157.233	151.831	221.428		0.0294118	8128	65%	65%	74083
tcc	20.5343	41.2694	2266.64	16.0945	31.6893	2.04468	68.7352	17.762	42.4899	28.9671	18.336	7.36104	237.628	114.788	75.5896	32.8859	235.479	67.133	51.7946	90.7835			3468	65%	65%	32330
tca	37.9745	57.7901	2879.81	25.2507	38.2091	9.83365	112.072	25.2447	59.4832	36.5955	22.2344	16.1067	337.434	158.587	125.598	41.7445	303.706	85.5108	96.3275	146.442		0.0441176	4616	62%	62%	47368
tcg	34.6443	67.6868	2707.91	24.0185	39.2687	8.42468	84.8467	25.4137	59.2154	46.9228	19.0274	10.6893	301.168	149.628	86.6734	39.7147	250.266	77.4875	89.8894	134.103			4257	63%	63%	38522
tat	925.658	186.7	54.279	6630.11	18.8136	177.557	24.3407	165.583	40.0373	50.0044	56.459	14.7491	31.6014	58.5542	57.7123	58.8155	27.4698	37.4334	41.954	25.0793	0.0555556	0.03125	8683	76%	76%	43219
tac	1255.81	268.48	61.545	9486.78	30.2247	217.953	39.4332	208.749	51.7113	65.4887	73.0462	28.7277	47.9712	77.5065	69.2396	61.6666	59.611	45.2587	53.7055	37.0612	0.0306478		12240	77%	77%	49276
taa
tag
tgt	58.8509	114.198	124.301	34.2178	2847.56	7.53757	13.4936	9.61359	7.54336	15.7278	56.7637	14.1212	77.2444	41.8022	9.10399	89.3369	159.327	11.3324	7.90841	42.0112			3742	76%	76%	19650
tgc	82.5554	151.623	169.376	51.7753	3715.55	16.4663	21.4553	9.73736	12.1154	31.2879	60.3357	20.9041	102.039	45.5756	20.7496	150.391	219.883	11.098	12.2787	48.8017			4954	75%	75%	23010
tga
tgg	350.045	112.495	34.7426	309.199	11.1246	9301.83	10.9124	23.0826	10.2159	27.5546	25.1577	19.8856	16.0201	13.4609	19.8423	21.0354	18.5658	13.4031	12.5766	22.7865	0.0294118	0.03125	10374	89%	89%	29410
ctt	363.232	8716.74	46.8956	87.0551	28.2421	36.2057	49.4702	17.3311	60.1948	46.8212	574.641	234.168	70.5871	25.4134	64.3879	277.514	76.7364	17.6083	46.2512	21.4394		0.0687322	10861	80%	80%	53868
ctc	338.668	7259.91	43.6918	81.6262	22.1689	28.4923	30.414	18.9324	44.5201	50.5356	480.082	189.23	49.8144	33.2242	52.9926	243.317	56.5713	18.8779	39.0775	24.833		0.0188729	9107	79%	79%	43456
cta	191.868	4370.31	33.8958	56.3285	20.5994	20.6091	16.8342	13.3887	31.8	28.1477	318.895	134.136	38.9949	20.8557	38.137	129.433	33.1743	9.32428	27.4048	14.8633			5549	78%	78%	33472
ctg	320.221	7353.48	30.988	96.9913	29.5152	19.982	47.5177	16.153	48.0813	44.6604	537.698	207.137	70.2652	20.3604	62.2702	246.989	70.9091	14.6348	38.1541	23.9627		0.03125	9300	79%	79%	48177
cct	26.7571	77.6598	177.949	28.4198	6.02187	3.75177	10004.6	25.1179	58.6287	49.6497	34.3271	7.67473	81.5159	50.3575	119.161	61.6845	158.747	81.3601	94.9713	81.6455		0.0285714	11230	89%	89%	52345
ccc	14.2258	39.1277	58.4276	11.0578	3.67978	1.23638	4162.17	13.5553	18.701	13.7284	12.9642	2.61595	28.292	27.4073	41.6919	25.8788	63.1275	30.3022	28.8967	30.916			4628	89%	89%	22879
cca	12.3292	44.4597	84.4769	9.75818	3.44374	3.59641	4817.48	10.65	30.7553	19.4344	15.4005	6.04252	43.5869	20.1661	53.4447	30.5861	72.4449	57.7139	61.3901	33.8094		0.0357143	5431	88%	88%	32586
ccg	13.6853	43.1802	101.239	11.7776	5.26042	6.02486	5180.62	13.0777	44.3645	33.6347	22.9044	5.48733	47.9382	32.9378	57.8054	36.3983	87.6309	30.2218	48.595	46.2058		0.0147059	5869	88%	88%	29542
cat	85.8081	75.1614	84.7411	236.171	10.0321	23.9929	53.5893	4672.31	164.146	169.446	21.4912	9.57401	41.5394	236.331	117.1	18.9775	30.3117	92.3754	79.017	58.8644		0.0168666	6281	74%	74%	34552
cac	66.1479	58.0754	58.3891	202.209	8.90628	11.5261	47.5519	4009.94	128.469	145.217	19.8459	11.6082	30.3689	199.331	123.835	17.2066	20.7782	69.7395	57.9894	53.8669			5341	75%	75%	29436
caa	24.4789	130.552	122.002	50.5939	5.33882	10.1052	78.9859	110.255	4126.13	201.94	24.7477	35.0754	68.9795	133.18	344.915	37.0147	67.0369	111.983	486.77	58.9005		0.0151515	6229	66%	66%	48667
cag	26.0947	162.122	121.671	47.8009	8.3173	12.0301	96.8676	138.607	4847.21	234.895	34.6535	35.6568	79.7856	135.641	427.255	35.3252	74.7379	136.434	552.619	74.2767			7282	66%	66%	49021
cgt	12.5319	62.9337	38.9954	34.8899	3.97907	9.47791	28.9609	40.9242	74.3419	4653.32	16.0008	11.2563	37.3188	59.4395	620.419	17.0655	25.3395	22.0685	43.7351	28.9523	0.0526316		5842	79%	79%	25750
cgc	17.4423	69.22	58.5502	29.2243	8.28226	6.69685	40.7665	58.2204	109.487	4767.56	15.1752	18.4183	46.1939	62.9659	799.828	16.6136	36.2578	22.6917	62.8005	38.6012			6285	75%	75%	30584
cga	16.8297	35.1671	40.7757	31.4816	3.02673	9.84242	24.6159	34.1722	78.7163	3052.38	9.88385	9.05141	20.3084	44.8198	533.345	14.3349	17.6157	17.6513	40.1823	24.7983			4059	75%	75%	23782
cgg	7.05129	35.9344	18.2659	10.1893	0.836698	4.8509	15.2012	24.9482	41.2582	1538.95	13.6682	4.22254	17.747	37.2508	275.674	10.855	10.0602	12.019	26.2146	16.798			2122	72%	72%	14565
att	231.415	1763.06	49.255	87.9644	42.7671	21.374	47.8465	19.4089	43.3395	37.0095	6143.08	161.56	135.564	40.1164	64.2491	1172.66	109.042	19.4169	53.3468	19.5045		0.0245098	10262	59%	59%	65053
atc	202.142	1388.74	32.0565	61.2181	26.1207	20.7257	38.7019	7.17544	27.024	38.7492	4922.01	139.644	113.695	18.3823	43.0092	944.006	89.0899	12.2994	34.6351	24.5376		0.0410539	8184	60%	60%	50351
ata	173.816	1163.48	31.2502	58.7492	29.4611	13.8914	38.489	11.053	26.0029	41.6201	3098.6	97.7696	87.8875	35.5504	47.5866	684.322	70.7118	11.3036	34.3269	9.13073			5765	53%	53%	47208
atg	339.125	2012.54	91.9106	99.7576	43.3004	36.8803	55.8553	35.245	145.675	91.3632	574.256	4943.54	139.284	63.6745	140.067	285.061	134.148	28.6341	77.3634	44.2618		0.0601045	9382	52%	52%	53445
act	60.1853	185.352	578.478	45.9569	49.8891	9.99884	107.165	24.1264	67.1395	74.6202	117.405	37.4566	5366.94	173.332	176.712	238.198	196.966	111.139	120.629	69.3072			7811	68%	68%	54717
acc	22.3602	107.343	356.934	16.5897	27.7981	5.12416	73.501	14.6557	42.4887	42.0615	73.5457	24.2946	2962	102.698	85.7598	139.029	112.729	56.2018	72.7091	43.1767			4381	67%	67%	32635
aca	30.7248	130.668	428.013	38.1072	42.0787	6.83737	73.9871	17.6894	51.2935	60.1004	93.0128	36.4057	3361.04	119.438	106.019	163.323	137.874	70.5168	96.6644	48.2029			5112	65%	65%	43120
acg	22.033	97.1353	277.444	18.8755	20.2357	5.89455	47.4705	12.8122	35.8439	51.1747	53.3852	20.4194	2279.13	82.0278	81.5571	89.9141	90.7149	51.6166	60.0252	38.2862			3436	66%	66%	26109
aat	29.4929	63.0852	334.853	47.359	11.0817	4.01689	64.4149	142.874	101.543	89.3768	20.8372	14.3748	157.455	5679.45	182.64	29.1547	58.8825	470.201	136.259	219.622		0.0243902	7857	72%	72%	57306
aac	29.0604	67.7894	369.153	61.8067	22.6557	11.1449	83.1723	146.401	117.458	115.844	36.5907	23.488	179.878	7165.05	233.157	31.7153	76.8864	534.319	157.358	250.075			9713	73%	73%	57040
aaa	32.3684	142.03	146.874	46.6343	7.27962	15.4883	136.004	69.2964	232.809	858.438	52.4321	22.9147	96.3068	166.471	8339.95	41.7488	80.4537	111.423	305.421	123.623	0.00540541	0.0277778	11028	75%	75%	78454
aag	23.6389	124.866	122.706	41.2262	8.98845	8.43058	111.015	63.9206	211.11	773.133	38.9649	23.7438	99.8159	167.386	8358.96	44.8772	75.3679	89.9451	263.651	109.224		0.0277778	10761	77%	77%	63689
agt	17.9504	38.2915	1268.6	19.4344	27.9588	2.24589	51.4149	17.3179	36.4955	40.4374	13.2724	5.89827	142.015	153.527	68.0066	24.8714	122.478	96.5325	56.834	130.378		0.0357143	2334	54%	54%	29106
agc	18.625	45.8734	1570.07	20.7273	40.5868	6.77912	66.1206	24.1693	55.0706	61.1925	18.7439	7.88424	197.288	233.248	107.519	26.9086	155.614	139.137	94.3512	188.091			3078	51%	51%	36643
aga	12.2591	66.8694	61.3503	24.7391	7.64225	6.31886	45.6149	48.4876	117.503	4755.65	20.649	9.63557	43.7725	65.0019	785.216	17.3342	27.1679	32.4765	62.3335	47.9599		0.0147059	6258	75%	75%	36369
agg	5.80613	28.2463	22.1532	15.7036	0.940562	7.90649	20.6799	17.4497	41.4683	1830.68	9.40309	3.14832	18.9248	28.3384	353.998	8.18633	10.4332	10.852	33.0039	19.6732			2487	73%	73%	17222
gtt	142.743	742.89	74.1923	76.0405	77.6922	10.9134	94.1837	17.6218	39.7877	31.1212	1140.56	57.1722	197.611	47.4611	90.182	4955.21	252.601	25.1196	69.3075	30.5936			8173	60%	60%	51268
gtc	135.185	619.443	79.1832	73.8602	72.3546	17.7098	55.1573	18.5249	32.8619	27.5729	1004.83	67.1406	191.092	28.2403	66.0198	4613.51	231.883	23.3457	47.0916	35.9925			7441	62%	62%	43881
gta	76.434	410.416	36.9824	31.3197	39.3678	6.26254	42.1029	12.141	14.9939	15.5685	631.885	54.4487	139.438	20.357	34.0622	2630.07	129.412	15.3159	38.1436	17.2591		0.0232558	4396	59%	59%	32011
gtg	112.699	619.381	39.4462	50.3775	69.3398	6.86594	49.0846	11.3638	28.8917	29.7121	839.317	70.5141	162.632	26.7336	64.1446	3410.96	182.213	11.4611	52.4344	28.4056	0.00543478	0.0147059	5866	58%	58%	39083
gct	97.4489	275.787	816.196	72.4795	152.186	12.3773	230.96	24.638	112.208	84.7201	137.047	41.4981	296.896	120.423	182.666	357.58	7402.47	117.338	199.023	480.058			11214	66%	66%	70959
gcc	50.2709	158.507	528.228	42.8606	96.7605	7.24507	156.616	22.4781	70.2976	47.0287	81.25	29.897	180.754	73.2941	100.915	230.472	4569.48	55.2742	128.612	304.724		0.0396534	6935	65%	65%	43581
gca	57.7851	190.913	577.066	53.4167	103.072	14.6258	161.463	19.3814	76.3592	54.754	83.2168	32.7319	175.441	79.8853	128.505	232.918	4267.53	53.9347	137.328	332.677			6833	62%	62%	52654
gcg	32.0445	126.355	374.313	23.8612	59.9352	12.2008	109.863	17.4888	48.6821	37.6927	52.0972	17.2705	130.575	53.375	88.8873	152.709	2760.88	46.7453	94.9626	214.059			4454	61%	61%	34067
gat	21.8521	45.2102	193.496	37.5602	12.2776	8.4479	113.549	53.2434	88.3253	55.8739	14.7418	8.07493	84.1819	495.947	126.692	20.5447	54.8822	11257.5	1111.48	197.015	0.00694444	0.0562319	14001	80%	80%	77494
gac	19.0107	36.7578	206.088	37.1239	12.1054	6.74179	125.061	52.2818	97.6727	42.0074	18.4829	4.72426	83.4109	491.362	106.324	19.8606	47.2197	10543.4	1033.11	197.248	0.0102041	0.0123457	13180	79%	79%	70040
gaa	22.3123	98.1646	173.946	39.0964	11.2447	11.9657	119.003	56.7515	404.799	100.368	42.677	15.9955	97.4855	154.306	362.667	57.9767	128.825	1065.88	10888.9	120.584		0.00980392	13973	77%	77%	90929
gag	15.4362	76.0903	106.62	33.0248	4.18967	5.29249	95.9333	34.6306	298.173	75.8076	19.99	12.8571	66.8334	116.33	242.052	44.5395	76.4559	725.033	7762.94	80.736	0.0277778	0.00980392	9893	78%	78%	60182
ggt	22.2388	32.1821	241.916	20.4781	18.7009	9.76091	59.7254	21.7734	32.7852	26.4966	13.2146	8.51105	40.4931	134.15	61.5737	28.9404	307.745	101.784	63.3254	11968.2	0.0140845		13214	90%	90%	41302
ggc	20.6751	30.3661	277.722	23.7889	24.5364	8.52953	60.5729	28.6653	37.7554	45.8828	7.35263	10.6699	63.2867	173.637	87.672	29.2503	330.445	130.4	74.4823	11871.3	0.0232558		13337	89%	89%	44676
gga	18.5793	31.6707	246.135	17.2292	24.0898	6.17415	61.2567	19.1043	34.9803	51.3072	11.0794	8.32118	53.0241	161.33	68.2628	13.1165	289.833	102.783	66.1222	10082.6	0.0311355		11367	88%	88%	38697
ggg	5.01411	7.19096	70.0282	3.93403	4.27111	4.94762	15.9432	12.5	12.3965	10.6685	3.74675	1.71938	13.5531	49.6395	23.5782	3.78146	75.2112	33.8208	17.7177	2694.34			3064	87%	87%	14604
