# Supplementary material for: Evolutionary instability of CUG-Leu in the genetic code of budding yeasts
Source: Nat Commun. 2018 May 14;9:1887. doi: 10.1038/s41467-018-04374-7 (PMC5951914; doi:10.1038/s41467-018-04374-7)
Supplement: Supplementary file 4 — Supplementary Data 2 [file 41467_2018_4374_MOESM4_ESM.zip › Data_2_Blast/BLAST_Wickerhamomyces_anomalus.xls]

## Sheet: Wickerhamomyces_anomalus
Wickerhamomyces_anomalus
	F	L	S	Y	C	W	P	H	Q	R	I	M	T	N	K	V	A	D	E	G	*	X	Sum	Universal %	Largest %	All codons
ttt	20415.5	973.244	58.2574	1385.98	35.8192	221.634	29.9759	44.8021	18.1306	12.877	192.008	86.6342	36.0717	27.7023	20.8065	122.878	49.8561	12.9572	17.9149	31.9867		0.004	23795	85%	85%	117081
ttc	15725.7	696.091	39.2078	976.457	25.0509	161.876	17.8109	44.9429	12.684	14.2379	128.928	68.8716	24.7545	20.575	17.2598	81.6171	35.8155	8.488	15.404	26.1448	0.0391334	0.0646061	18142	86%	86%	76468
tta	565.166	30818.4	70.883	105.19	53.1291	41.8993	51.9186	17.2229	79.8151	45.2727	966.991	533.511	87.6941	40.167	65.0353	433.836	86.6115	15.9512	42.1878	21.9676	0.0285714	0.0982336	34143	90%	90%	137478
ttg	413.29	21521.6	53.2122	91.197	39.7995	35.3544	33.3561	16.6057	58.3684	40.6919	734.685	405.926	63.9144	24.7332	47.7321	325.31	68.2602	11.1515	25.3886	18.4326		0.0133883	24029	89%	89%	110925
tct	31.184	47.5939	7497.18	27.0273	73.3378	3.88378	125.676	13.2683	43.6996	29.4612	16.9749	7.36172	365.776	116.544	61.8787	34.1656	497.761	64.3995	59.9264	139.868		0.0344828	9257	80%	80%	75865
tcc	8.30279	17.3773	2494.78	10.0312	27.8395	1.10046	44.4852	5.82919	15.1531	8.53685	7.28576	3.7624	140.236	32.9144	21.9015	9.85083	177.556	18.456	20.5182	53.0561		0.0294118	3119	79%	79%	32298
tca	47.4191	97.6981	11934.4	29.6329	100.679	11.039	215.325	27.6379	84.1254	35.8274	30.2025	23.6141	630.05	193.987	97.7205	55.1843	731.478	104.504	79.0982	205.339	0.0232558	0.0153846	14735	80%	80%	132692
tcg	3.84015	18.1442	868.012	2.62471	10.7717	1.97388	16.2064	1.90169	6.74068	2.18703	1.9539	3.19656	49.8689	11.9606	11.0255	4.57332	61.5706	11.2355	6.78734	17.4251			1112	78%	78%	15147
tat	1686.84	253.048	64.5494	21111.1	32.4797	242.105	24.0766	248.43	36.8033	29.4478	74.1868	24.8616	37.4266	74.1676	42.6858	57.6187	41.6666	37.3657	34.3461	23.6146	0.174141	0.030303	24177	87%	87%	96064
tac	496.353	68.5729	19.5251	6408	12.1727	67.2588	12.7045	81.2011	10.8479	11.3241	27.6606	10.6769	11.8497	26.3103	16.7407	18.0481	12.3075	8.27276	7.89215	7.24408	0.0384743		7335	87%	87%	34399
taa
tag
tgt	50.6775	74.9014	151.565	33.4153	9138.77	12.188	17.9916	6.10734	4.96319	7.67528	38.8866	20.6806	80.4941	28.0431	5.07143	115.445	169.756	13.5041	3.98237	54.8837			10029	91%	91%	36673
tgc	13.3239	12.3046	29.2567	11.1757	1235.8	3.73997	2.30193	2.54469	2.91593	1.15525	5.26637	2.43892	12.817	6.68909	2.42676	18.2659	22.9028	0.889242	3.18564	6.60025			1396	88%	88%	10538
tga
tgg	262.075	77.5861	29.0464	224.548	12.0128	15876	9.01826	9.80948	10.5774	18.3666	20.8407	13.6184	13.6555	8.86138	12.2506	14.2372	17.144	7.19226	7.87322	15.9196	0.363418	0.0227273	16661	95%	95%	39195
ctt	141.069	5450.92	14.0053	24.8976	14.1061	6.79042	16.1061	8.00621	16.317	10.1648	284.961	105.506	24.4467	9.18416	16.7003	104.013	20.9847	8.46826	11.8427	7.50965			6296	86%	86%	45355
ctc	42.1708	1124.1	4.19621	5.22065	4.21521	0.445627	2.78547	1.3117	3.07371	4.35875	69.0858	19.5368	8.53017	3.04097	3.94501	34.4875	5.55013	0.294238	5.6623	1.99256			1344	83%	83%	16931
cta	102.361	5434.51	14.3926	27.6223	11.2879	9.88403	13.7433	4.87156	20.874	14.9934	226.31	86.3193	18.8543	10.2189	13.4207	87.4181	18.4517	2.21821	10.5227	5.72518		0.00518135	6134	88%	88%	36823
ctg	44.1286	1644.46	5.02297	12.9065	0.818496	2.28122	4.82903	2.41264	3.88989	6.08057	71.2408	34.7153	9.72846	5.82484	5.9538	30.1128	5.12011	3.58065	4.38642	0.507044			1898	86%	86%	20022
cct	11.1788	44.8873	113.278	10.591	7.84932	0.931068	11360.3	17.0688	31.6688	23.4473	18.3344	7.25554	52.6241	30.9418	40.0022	36.9253	111.714	33.5197	45.8561	35.6352		0.0322581	12034	94%	94%	47254
ccc	1.80739	4.62906	18.3987	1.92154	0.562386	1.92455	1314.47	2.14908	2.57868	3.57784	1.66333	1.33471	9.33167	2.62509	5.85993	2.50281	11.7502	4.07258	4.19898	7.64476			1403	93%	93%	10705
cca	21.7668	83.1686	256.249	18.2447	12.8696	4.70403	25866.2	31.2784	80.3581	49.6424	43.218	15.3642	106.878	51.4568	100.87	73.0438	248.172	66.758	88.019	81.7569	0.00990099	0.00990099	27300	94%	94%	97264
ccg	1.80497	3.41182	16.4028	0.70705	0.734886	1.06569	1104.77	3.00822	4.77121	3.67921	2.2966	0.624767	6.27409	2.13261	3.36319	3.58702	11.9455	2.46998	3.94913	1.00343			1178	93%	93%	6943
cat	83.2812	66.0186	73.4184	321.888	6.78728	14.347	48.7066	11549	172.903	111.697	11.7844	10.0012	32.0615	295.54	89.1855	11.5711	27.1956	72.8424	57.0202	45.7254		0.0311326	13101	88%	88%	65660
cac	20.4187	9.40886	12.0503	72.1804	1.55593	3.27678	8.75787	1997.37	46.5559	18.7135	4.12232	3.25943	8.41667	48.9848	16.6883	4.20637	4.16897	20.4011	7.32435	10.1396			2318	86%	86%	20236
caa	21.8094	141.103	144.894	51.9645	8.83123	6.93429	168.101	168.26	14124.3	211.475	30.9102	69.8853	104.362	148.825	474.162	36.2712	88.0479	101.373	746.673	72.8114	0.0102041	0.030303	16921	83%	83%	132054
cag	2.33577	18.8844	17.573	7.90086	1.15179	1.03826	26.2313	28.9597	1450.78	25.9725	4.16886	6.76202	6.77759	21.5542	83.8636	2.29064	6.01025	15.275	85.5095	9.92723	0.0294118		1823	79%	79%	25916
cgt	2.01273	19.0931	26.1161	9.60974	5.65589	1.89965	19.169	36.4814	34.843	6105.41	8.12068	3.11754	12.8174	21.5938	298.917	4.43614	13.4921	6.88042	18.6816	19.6281		0.0277778	6668	91%	91%	23816
cgc		1.33995	2.01974	0.177464	0.298349	0.03125	2.95391	1.78058	2.75824	272.199	0.187652	0.124458	0.864775	0.794334	30.5532	0.325631	0.561554	0.193997	1.60431	2.23196			321	84%	84%	5248
cga	0.939656	1.03502	1.60718	0.322796	0.155099	0.0846653	4.27598	2.25677	4.92182	442.236	0.546282	0.494939	0.751489	1.33346	32.9273	1.0287	0.917802	1.11439	2.28497	2.76611			502	88%	88%	7924
cgg	0.0393028	0.679283	1.04712	0.32242	0.0704082	0.0327538	0.853659	0.283609	3.79418	240.326	0.552805	0.323057	0.436285	0.626858	25.6368	0.362393	1.1881	1.0178	1.57723	1.8299			281	85%	85%	3860
att	199.739	2070.99	41.5509	53.7427	46.7584	20.5707	33.66	10.432	23.6416	23.8041	14626	204.571	136.857	41.6054	44.085	1687.35	85.927	14.4144	25.7066	17.5831		0.0196078	19409	75%	75%	138064
atc	97.2795	915.914	16.6764	24.4683	10.8087	10.5396	22.4345	4.13933	12.4417	11.3541	6431.09	87.6982	64.3635	15.7218	29.1825	777.224	42.3702	2.77545	14.0983	4.38885		0.0281819	8595	74%	74%	66134
ata	79.8002	763.482	8.60447	24.7641	14.0481	4.57335	12.2234	4.49546	12.2895	7.3758	3327.84	70.6894	47.8975	9.47767	24.0676	456.573	24.2362	6.73712	8.9235	5.90365			4914	67%	67%	61843
atg	144.837	1213.85	40.0945	33.8787	18.4542	17.3247	19.2129	7.49868	42.9803	34.1606	307.704	7762.41	65.5655	29.0002	50.7066	139.497	45.8793	8.47875	13.5762	11.8945			10007	77%	77%	58978
act	32.5182	121.677	704.66	22.2587	79.7735	4.44117	81.8288	26.7606	58.0505	60.2927	118.397	35.9691	11700.8	153.977	105.261	231.075	215.058	52.1809	50.4992	55.5718			13911	84%	84%	87918
acc	7.17028	36.5603	190.913	3.2563	22.2843	2.1195	35.5074	6.49146	19.769	8.14464	31.0019	11.211	3040.1	40.1624	29.0174	61.3992	65.8472	15.0773	22.462	12.505			3661	83%	83%	31405
aca	28.457	126.596	574.074	24.5949	56.6745	8.81178	82.2019	22.889	53.5989	44.1745	92.0366	28.3981	8239.02	113.977	95.9438	149.028	181.852	60.3198	51.4009	51.9325		0.0226582	10086	81%	81%	84575
acg	2.41566	11.4831	68.026	3.15921	9.65174	0.016129	8.62409	1.28372	9.6599	6.38093	10.2008	5.12921	720.844	8.63427	8.56787	11.7314	13.618	5.51815	3.7929	4.26235			913	78%	78%	11516
aat	38.14	71.1391	533.995	80.785	27.7612	9.9554	82.1107	197.125	146.181	104.91	42.4987	19.4875	229.825	15974.8	237.048	45.9238	81.3337	702.929	165.891	320.182	0.00740741	0.0153846	19112	83%	83%	151480
aac	13.0666	33.3131	216.611	27.7181	15.6809	2.91634	40.2805	77.8574	63.9778	43.945	14.2788	8.3449	89.5354	6960.74	116.1	20.5867	30.106	250.97	65.7692	129.199			8221	84%	84%	67370
aaa	20.2847	124.792	158.418	33.6623	5.47368	10.6335	150.771	64.2176	315.314	1530.87	47.6045	39.4025	143.978	245.033	22746.7	49.9682	94.1735	82.9422	281.848	110.875	0.030303	0.0151515	26257	86%	86%	196573
aag	5.82932	47.2019	62.6915	13.364	3.98697	4.49643	47.0427	24.3247	119.386	576.186	12.3863	12.0023	49.3931	84.8209	7519.72	19.338	30.635	39.9434	112.409	40.8121		0.0322581	8826	85%	85%	79772
agt	14.0726	39.002	4784.45	12.7198	58.3397	5.82095	49.9886	24.9104	37.6815	34.8931	13.699	9.2187	309.562	268.503	81.2492	26.2977	246.491	82.0335	65.7059	220.361			6385	74%	74%	61775
agc	0.695814	3.85977	472.629	4.36004	10.5429	0.209301	12.0515	6.52845	8.50256	10.2164	2.24959	1.21996	46.0379	57.1684	17.4592	3.8227	36.3411	11.9131	12.335	44.8577			763	61%	61%	21432
aga	16.5339	71.3659	93.9294	27.261	12.9104	10.6976	43.5708	63.0007	142.15	23456.6	32.2766	18.8446	71.6277	89.1495	1648.29	30.0926	40.2969	19.8398	63.3078	57.1393	0.122978		26009	90%	90%	97288
agg	1.68645	8.13734	6.4822	1.88834	0.978088	5.13606	2.04658	7.29618	21.6312	1864.38	4.93665	1.99631	7.53224	14.7176	184.933	2.46547	3.5135	2.3603	7.09138	10.7942			2160	86%	86%	17302
gtt	134.386	942.683	75.2192	64.4597	165.928	16.4687	75.7695	16.4028	33.6783	28.7542	2031.48	115.068	247.682	37.0916	56.9112	17343	371.962	22.1068	67.8112	27.0656		0.0424866	21874	79%	79%	126149
gtc	32.9236	230.796	21.8916	14.9143	33.7064	1.88759	18.3237	7.06254	5.33094	7.49644	440.652	23.3559	59.8172	8.25784	9.45743	3627.79	77.0068	1.92745	11.442	7.95707			4642	78%	78%	32180
gta	16.1423	91.1754	8.17687	5.63501	11.3059	1.93826	9.95786	1.43023	3.90785	2.35692	182.742	13.6798	27.7529	4.08681	5.26785	979.795	38.6844	5.81369	6.79944	5.35232			1422	68%	68%	21227
gtg	41.1143	207.274	13.5311	8.89452	27.4265	4.5597	14.721	3.00569	4.90938	5.76318	376.874	27.4274	49.3107	4.64644	7.91343	2639.84	83.6254	3.87335	14.1528	9.13647			3548	74%	74%	32505
gct	53.9723	154.69	937.855	42.2358	208.873	6.90512	258.737	20.4589	70.4596	40.9275	81.7278	27.8108	271.86	80.7832	91.1868	321.096	16756.6	68.0516	115.391	538.383		0.00564972	20148	83%	83%	99678
gcc	10.9912	46.9844	211.745	4.858	45.3155	2.93468	59.2718	7.54693	14.0275	10.039	16.5218	7.12308	53.7535	15.7509	20.7382	76.7899	3719.86	7.26288	32.7485	114.736			4479	83%	83%	25061
gca	35.2068	88.7651	581.171	19.0496	93.2034	10.6775	154.591	12.6502	33.6265	15.9879	48.5392	19.7936	146.473	39.6054	40.7665	167.759	8130.39	29.7825	54.4017	292.563			10015	81%	81%	57417
gcg	1.45202	6.6728	48.997	4.18338	13.5944	0.144403	17.2869	2.16504	5.5918	0.383049	4.65482	1.50285	12.2782	3.93664	3.76198	22.013	754.499	3.09906	3.63442	21.1493			931	81%	81%	8256
gat	19.6373	36.0197	235.851	45.7592	10.9398	6.33677	107.793	66.6558	105.931	47.6865	19.0979	8.51019	97.9793	760.385	99.9552	24.2683	77.2737	30430.4	1599.32	270.231		0.0144928	34070	89%	89%	170514
gac	3.78229	4.28134	43.6295	6.8717	1.37575	1.03634	22.5685	14.9551	20.1944	4.7062	2.3945	1.60945	12.5866	116.787	19.5713	3.72989	10.2868	4074.06	241.631	37.9133	0.0326016		4644	87%	87%	32627
gaa	17.3596	74.1237	154.354	29.9644	8.51043	4.68103	143.525	46.6355	535.594	77.4843	35.9461	16.8135	90.2303	140.269	325.262	60.975	145.721	1396.17	26196.3	129.018		0.0196078	29629	88%	88%	180635
gag	3.2706	13.9356	35.0146	5.71055	0.702132	0.548094	35.2569	11.21	118.16	17.92	8.31479	2.18238	18.025	41.591	76.148	11.8584	25.4202	290.281	5066.81	30.6183	0.0238095		5813	87%	87%	50843
ggt	35.4498	43.4976	507.524	26.3884	58.575	9.32024	83.4547	35.1548	49.5963	67.3111	22.812	14.3238	90.7849	283.179	91.9651	46.2615	732.42	198.642	99.504	41995.7	0.109831	0.0131087	44492	94%	94%	110805
ggc	2.21371	2.5559	37.4359	1.02497	2.84696	0.667877	6.1915	2.70662	4.53965	5.47251	1.54898	0.419873	7.46788	30.1923	9.80859	2.41287	39.2857	22.4164	9.5301	2306.26		0.00420168	2495	92%	92%	14092
gga	4.99142	10.1277	131.406	7.51253	13.2771	2.49769	27.5857	10.376	10.739	21.6318	7.0545	2.30636	21.1399	73.2873	28.7292	8.99465	151.006	47.2183	35.6506	7937.41	0.0380987	0.0170494	8553	92%	92%	36625
ggg	3.06199	9.02738	75.8904	4.09616	8.31352	2.49799	12.441	4.38661	7.27153	13.4725	3.49306	4.2809	12.314	45.7228	22.1545	7.36168	107.251	30.0287	16.1373	5661.68		0.113677	6051	93%	93%	21106
