# Supplementary material for: Evolutionary instability of CUG-Leu in the genetic code of budding yeasts
Source: Nat Commun. 2018 May 14;9:1887. doi: 10.1038/s41467-018-04374-7 (PMC5951914; doi:10.1038/s41467-018-04374-7)
Supplement: Supplementary file 4 — Supplementary Data 2 [file 41467_2018_4374_MOESM4_ESM.zip › Data_2_Blast/BLAST_Yarrowia_lipolytica.xls]

## Sheet: Yarrowia_lipolytica
Yarrowia_lipolytica
	F	L	S	Y	C	W	P	H	Q	R	I	M	T	N	K	V	A	D	E	G	*	X	Sum	Universal %	Largest %	All codons
ttt	9195.66	725.836	39.0926	938.948	22.7867	147.257	13.496	56.6003	26.5615	17.2252	147.815	72.0346	35.7832	24.0128	18.3586	90.2085	39.5196	16.0856	21.2254	35.4239	0.00657895	0.0600914	11684	78%	78%	119452
ttc	14775.5	1059.81	69.0866	1408.44	46.6706	223.899	41.1571	73.5403	32.8706	28.8506	234.012	102.109	61.419	38.4063	32.5634	155.68	79.1766	21.2801	23.6393	46.8308	0.00787402	0.004	18555	79%	79%	117477
tta	21.6155	516.469	4.15304	6.85395	2.88286	4.86049	2.98708	0.89211	4.24078	4.89822	34.4422	15.3422	2.12234	3.0202	2.78131	19.2572	5.52415	1.32683	3.15863	1.17162			658	78%	78%	42109
ttg	200.555	4443.74	28.5538	52.9108	19.1778	11.3278	23.2351	6.19799	25.2897	27.3513	303.842	110.392	25.659	11.2049	33.5301	132.682	27.0334	10.6839	11.8166	11.8178			5517	80%	80%	85082
tct	46.2083	90.5569	5052.81	42.1665	65.3891	7.69671	147.246	33.0424	84.3099	64.1725	26.4225	16.2662	463.586	267.266	134.102	54.5206	511.895	137.202	109.318	212.823		0.00537634	7567	66%	66%	121604
tcc	41.3821	72.311	5437.33	42.7445	67.2707	12.5059	128.906	31.9356	86.2063	60.4361	31.7099	23.9063	526.535	268.541	131.143	53.4747	461.676	124.975	86.3497	228.631		0.0294118	7918	68%	68%	104731
tca	13.2484	27.1444	1403.94	11.3966	23.6087	4.0892	49.3032	10.5309	24.117	18.3704	12.0643	3.5901	135.79	58.2432	36.558	22.9046	114.541	54.3021	27.0473	57.2142			2108	66%	66%	79075
tcg	35.2159	64.5181	3621.67	37.8248	37.4553	10.8813	114.12	34.675	73.9211	44.4111	25.4952	17.3269	352.365	184.469	89.5861	29.5666	294.51	96.771	84.7083	184.466		0.04	5434	66%	66%	85853
tat	459.906	104.732	22.8964	3505.05	14.1022	69.006	6.09536	64.7223	17.477	20.2412	27.6057	15.6776	14.662	23.3358	21.1691	20.4262	8.49358	16.6439	17.6022	5.14269	0.0151068		4455	78%	78%	68232
tac	1841.75	341.882	78.7714	15073.1	32.795	299.1	42.9748	260.019	57.7251	63.7024	110.399	42.5325	55.1163	85.6517	65.9292	69.8129	52.8484	44.7707	49.4338	23.4356	0.199563	0.030303	18692	80%	80%	114071
taa
tag
tgt	55.1048	130.051	153.72	22.6035	3716.28	7.8584	10.697	5.61366	7.97315	17.9167	60.317	22.008	80.0179	41.6573	20.5328	112.495	187.818	17.1264	8.21246	44.9927			4723	78%	78%	75615
tgc	63.7476	157.291	168.933	43.3473	3618.49	10.0512	16.5098	10.2575	14.7314	19.6431	58.006	16.4857	88.9352	41.2632	17.6879	169.348	176.87	12.7382	10.8112	55.8503			4771	75%	75%	55057
tga
tgg	504.204	157.456	32.96	485.857	17.6198	11708.3	10.9176	39.5142	18.4767	31.6602	44.2193	18.6552	23.4685	12.6662	25.7569	25.7596	18.7295	13.1037	10.6792	17.7389	0.189668	0.0232558	13218	88%	88%	78564
ctt	273.801	6512.21	32.1066	74.0381	23.8253	21.6555	15.5983	15.9337	24.6693	24.3259	446.302	160.293	41.2958	23.4838	43.9942	212.531	37.5176	11.0238	25.8523	10.5364			8031	81%	81%	97219
ctc	453.131	11921.4	47.392	121.789	28.5636	30.2381	45.5813	22.4449	69.0335	53.8162	739.837	263.557	75.3672	33.4035	72.8383	317.577	67.7845	20.9836	51.9492	19.2908	0.00724638	0.00408163	14456	82%	82%	126715
cta	89.4349	2146.95	10.783	24.6789	8.50647	4.80804	11.3493	2.99419	14.4083	14.4984	166.04	46.8887	16.0124	6.88	13.8278	65.2376	14.3556	5.38203	10.2353	7.68286		0.047619	2681	80%	80%	50905
ctg	709.998	18787.6	84.3272	188.967	69.3017	64.6063	74.9443	37.878	96.6304	80.5843	1142.57	450.259	127.678	54.6957	121.109	499.359	133.077	21.1849	68.3695	33.7163	0.0192308	0.0914685	22847	82%	82%	149247
cct	22.3509	57.1784	129.726	20.6984	5.9596	5.81103	8575.34	27.1184	41.2575	44.4522	27.0255	7.7918	68.6354	35.9606	85.8017	42.5144	107.408	60.1446	64.45	57.3111		0.0661519	9487	90%	90%	88481
ccc	28.4895	106.785	223.569	30.9417	10.6404	9.6464	13895.2	31.0981	80.749	58.1532	39.6059	10.159	96.3319	66.0231	124.426	81.8715	183.674	92.9131	99.8146	79.8321	0.0192308	0.00877193	15350	90%	90%	105266
cca	6.13248	33.5969	41.8076	6.17293	2.67619	0.977976	2263.58	5.87726	14.4606	12.0301	8.054	3.14618	13.3614	9.42233	22.1819	12.5874	32.8217	13.5911	12.336	10.1854			2525	89%	89%	74290
ccg	9.08354	24.8444	47.5336	7.90811	1.85897	1.32836	2846.04	6.90505	13.7849	11.169	12.6084	3.37245	19.205	12.925	25.081	15.006	34.0676	17.4367	21.7746	17.0705			3149	90%	90%	48558
cat	77.9245	72.0892	63.6018	267.892	7.92998	13.4474	25.6585	3806.16	140.076	91.6263	14.0395	14.7085	34.1894	190.489	72.4749	15.4724	18.754	67.0622	69.5932	31.791	0.0207861		5095	74%	74%	82212
cac	114.913	93.129	93.1753	371.595	10.3344	31.8237	66.9942	5809.39	174.792	135.153	21.2366	12.4753	49.1994	290.432	136.836	29.3435	41.9114	100.541	102.131	62.5701	0.0209311		7748	74%	74%	99167
caa	19.9057	77.9766	50.8733	22.9077	4.53025	2.49158	38.912	51.2807	1579.7	80.3333	15.0946	16.8939	37.3259	57.8172	140.022	14.6954	30.1851	55.4691	196.216	31.3282	0.0384615		2524	62%	62%	88971
cag	56.1982	289.263	233.098	81.9508	13.0759	17.9244	148.882	207.028	8514.49	365.628	60.1531	79.965	144.49	270.926	714.54	76.1772	130.16	198.539	940.185	136.33			12679	67%	67%	144601
cgt	6.09464	30.9564	29.0517	11.1386	2.09683	0.939043	13.0678	22.3184	41.7608	2540.85	6.62236	6.17148	18.3746	32.0929	306.363	4.02535	19.2441	15.1328	29.4758	12.2233			3148	80%	80%	50687
cgc	5.39475	16.8569	25.3747	11.8812	0.437393	0.163784	8.97965	13.3079	20.9741	961.234	17.6875	2.9716	7.06888	20.9249	186.593	4.00937	10.0168	6.92025	20.7037	11.4995			1353	71%	71%	38048
cga	32.9154	138.989	97.7744	66.5668	10.698	21.8945	77.7274	98.9624	192.271	13149.2	43.7056	27.174	90.3567	144.206	1508.83	32.8248	49.5184	53.9165	106.472	66.9062	0.0669173		16011	82%	82%	95328
cgg	10.6186	40.9522	37.8893	13.9739	3.4942	4.70429	24.0411	36.3243	80.7815	3009.64	11.8754	8.08801	18.5077	49.9557	528.337	10.9355	19.5094	18.0064	52.0887	25.2515		0.0277778	4005	75%	75%	47834
att	255.96	1948.08	50.3889	77.0377	40.2208	22.2723	47.9101	11.134	42.6514	42.0613	6947.12	161.693	120.679	38.5151	52.1071	1144.55	93.9391	12.1208	40.6371	17.882	0.0070922	0.0392157	11167	62%	62%	117923
atc	296.029	2012.21	50.3325	84.6527	52.6769	29.4393	48.1665	12.5362	33.8992	46.1305	7629.42	190.008	134.705	32.6416	53.8553	1255.37	104.855	14.7819	45.9859	26.2944	0.00793651	0.00980392	12154	62%	62%	118410
ata	17.6784	110.604	6.49049	6.58542	2.30829	2.86488	6.52748	0.963235	1.20889	4.20122	223.119	11.9663	6.30768	2.98938	4.40819	48.8531	4.83327	1.08	3.00601	2.00518			468	47%	47%	52755
atg	381.967	2508.26	92.4826	108.791	37.5896	53.1682	49.8199	32.0208	147.208	84.048	641.518	5426.14	148.878	62.9674	137.682	282.185	116.93	28.781	79.2542	51.3104			10471	51%	51%	109722
act	49.5279	170.244	502.477	27.4786	55.3635	11.7064	93.8841	24.8975	56.7594	48.4408	111.523	23.9985	4286.2	121.234	113.792	176.786	164.028	78.5537	86.3848	74.7225			6278	68%	68%	99286
acc	71.2749	270.391	810.319	47.2537	84.6779	21.2524	138.777	49.0217	87.6741	96.1187	158.815	47.6492	7438.29	218.895	200.159	323.853	261.247	106.326	135.252	93.7509			10661	69%	69%	122577
aca	31.1913	84.3773	238.778	16.7109	29.5031	7.63449	50.5119	15.8201	25.3753	22.9311	53.938	19.6974	2023.47	63.8625	69.0797	90.2471	76.431	35.7391	43.7826	34.8834		0.0344828	3034	66%	66%	97471
acg	17.3801	79.6862	234.184	20.3248	21.3894	6.86501	46.1635	8.36303	38.5472	26.5301	58.9921	11.9969	1807.76	63.034	65.6747	75.0937	59.2648	36.5925	45.9102	18.244			2742	65%	65%	57322
aat	12.2898	27.3796	150.652	21.376	9.97715	7.65377	23.3967	53.8889	43.4436	41.926	9.51325	9.37093	62.1142	2424.98	67.616	11.7731	25.1679	193.869	54.7428	92.8431		0.030303	3344	72%	72%	78732
aac	53.6416	127.476	615.915	109.32	29.0492	9.79175	110.265	252.249	212.024	175.683	61.3778	26.7424	293.15	12336.9	352.823	62.4259	126.745	835.781	235.741	325.92	0.02		16353	75%	75%	142751
aaa	11.3797	43.9028	58.472	21.571	0.792591	6.90751	49.2816	20.2953	91.4581	350.812	13.5078	6.31868	38.0307	56.1362	2968.6	15.5575	24.6877	30.8388	95.4572	45.9867	0.00840336		3950	75%	75%	104665
aag	48.3543	212.881	205.331	77.9768	12.0944	28.8818	222.843	120.811	385.015	1599.11	72.1709	46.6194	190.303	323.772	15407.2	88.9667	121.885	176.549	471.541	176.707		0.0149254	19989	77%	77%	177043
agt	12.2615	20.2987	1128.51	11.0946	18.0337	2.78592	28.2105	14.2923	21.325	18.5167	11.5705	3.76625	115.329	75.9563	37.3464	13.6803	93.1655	44.025	28.5256	62.3028			1761	64%	64%	67916
agc	11.73	31.2939	1010.43	13.9455	19.1896	3.00078	44.5015	20.7889	47.4053	29.0569	8.97859	7.85079	143.08	117.941	67.5531	18.3478	102.956	70.1655	52.8682	75.8904		0.030303	1897	53%	53%	70978
aga	7.70661	34.8751	33.4168	20.2471	4.44579	6.4229	16.6637	34.5587	59.9565	2779.83	8.85884	4.02449	24.0338	42.7711	408.781	8.8545	20.0218	12.1488	40.2393	24.1398			3592	77%	77%	76856
agg	0.0769184	7.835	4.32521	0.174865	0.0951158	2.05334	2.69597	5.46424	12.6789	288.668	0.655565	1.58022	6.23182	11.3898	73.7017	3.79247	2.05081	1.3585	7.96868	7.20254			440	65%	65%	39069
gtt	98.6167	589.981	61.0662	62.6687	56.274	5.49354	49.4987	12.697	30.4005	19.5022	892.317	61.3291	158.84	19.0989	48.6473	3848.92	180.526	19.131	57.4278	27.5688			6300	61%	61%	97213
gtc	173.017	931.219	85.0894	65.8653	99.0818	12.2272	84.1275	14.4344	43.5604	35.1995	1348.06	80.2372	225.066	42.2354	71.2589	5995.62	287.137	36.2699	68.1685	33.1321			9731	61%	61%	109829
gta	28.2261	151.985	6.35048	18.9865	15.6383	1.12675	13.5507	2.35136	3.94996	5.55926	202.835	11.7943	24.165	3.79573	10.8055	731.211	36.5921	4.30507	15.5867	7.1853			1296	56%	56%	59030
gtg	200.953	1126.24	96.2732	83.5412	100.615	20.3876	91.5938	24.502	51.3582	49.686	1718.13	122.05	265.312	68.4287	97.5285	6238.71	309.713	35.3653	82.7118	46.8667		0.030303	10830	57%	57%	123303
gct	59.6356	234.199	740.566	59.6764	142.383	16.1992	236.435	28.0417	80.3408	66.8159	117.789	32.0803	229.755	87.7999	142.666	264.652	6367.12	75.1421	163.167	393.512		0.0294118	9538	66%	66%	112983
gcc	91.0079	313.285	1084.57	71.6766	201.075	20.1767	348.097	36.2794	120.487	80.5834	145.712	53.3995	344.194	152.601	228.388	424.162	9833.45	102.461	230.175	650.213		0.00884956	14532	67%	67%	128275
gca	29.4319	97.0589	300.779	18.646	58.7125	4.45089	95.9915	9.11539	37.2	23.2434	50.4064	14.0476	88.7552	44.9271	48.2398	122.264	2195.56	41.292	75.8129	185.068			3541	62%	62%	72650
gcg	18.8284	62.1246	269.419	13.7148	41.4115	4.91559	83.0768	13.472	30.7988	23.5197	37.6127	8.98021	78.1018	43.103	46.4642	101.587	1898.56	20.8674	41.6138	145.834			2984	63%	63%	48645
gat	15.047	26.3844	129.428	34.4062	6.38313	3.73176	71.3438	36.6386	66.5007	34.9442	13.1675	1.84308	49.2267	332.694	72.7327	17.2138	38.1304	8923.79	726.484	100.861		0.0494118	10701	83%	83%	109618
gac	28.8139	52.3488	282.533	59.7071	9.41917	9.04693	183.005	63.9687	122.973	58.6504	25.3512	9.53809	107.865	688.728	152.406	34.2687	87.5009	15390.6	1474.74	257.536	0.0106383	0.0144928	19099	80%	80%	158690
gaa	12.238	36.4639	63.6448	25.2232	2.58084	6.39205	73.1787	16.0295	176.536	38.8412	15.9861	7.46667	43.5285	61.7638	117.773	19.2873	41.0691	492.707	4940.97	60.3239			6252	79%	79%	104779
gag	31.7008	128.611	198.937	72.1034	7.97616	14.8651	165.512	75.6187	522.792	134.203	51.4834	21.1944	125.101	191.399	450.77	66.8776	138.722	1374.89	15859	139.208		0.0439981	19771	80%	80%	180850
ggt	29.4025	46.7188	278.525	13.8459	20.8667	8.22734	56.7412	16.8001	28.6417	45.2942	17.4817	12.8241	52.8605	149.321	59.7234	23.44	398.187	93.0751	58.6792	12838.3	0.0192308		14249	90%	90%	91541
ggc	31.6883	45.9148	374.904	27.6847	33.1563	16.3753	99.6848	32.013	57.6572	64.7453	17.7137	15.8073	71.8289	251.98	111.838	37.4828	359.841	151.647	112.394	13505.6	0.0319535	0.027027	15420	87%	87%	99972
gga	36.572	54.6747	372.561	20.4077	38.9243	15.5328	82.2422	24.0107	43.933	46.0394	19.3866	14.1674	73.3002	209.027	76.06	30.2499	399.889	146.825	81.3758	14200.8	0.0227273	0.0087721	15986	88%	88%	101967
ggg	3.19425	6.3991	48.4467	3.28932	5.58081	1.22712	10.3801	4.20808	7.88569	6.84209	5.84919	0.518752	12.7841	31.1736	10.9804	4.85525	46.5115	28.9457	18.3757	1465.55			1723	85%	85%	47931
