# Supplementary material for: Evolutionary instability of CUG-Leu in the genetic code of budding yeasts
Source: Nat Commun. 2018 May 14;9:1887. doi: 10.1038/s41467-018-04374-7 (PMC5951914; doi:10.1038/s41467-018-04374-7)
Supplement: Supplementary file 4 — Supplementary Data 2 [file 41467_2018_4374_MOESM4_ESM.zip › Data_2_Blast/BLAST_Zygosaccharomyces_rouxii.xls]

## Sheet: Zygosaccharomyces_rouxii
Zygosaccharomyces_rouxii
	F	L	S	Y	C	W	P	H	Q	R	I	M	T	N	K	V	A	D	E	G	*	X	Sum	Universal %	Largest %	All codons
ttt	23051.2	691.989	55.8455	845.602	26.7921	79.9177	15.5055	32.5282	9.62469	12.5067	158.471	59.1197	29.6739	20.064	11.9387	91.0412	33.6009	11.7766	11.642	14.9608	0.00694444	0.175512	25264	91%	91%	76956
ttc	18548.5	543.158	47.8186	677.024	26.7379	66.5724	15.7352	25.8825	9.29545	7.47251	115.681	45.5186	18.9637	13.4723	11.0298	78.418	27.3971	6.34676	8.13548	8.76193		0.100013	20302	91%	91%	55354
tta	316.36	22427.4	54.3106	42.9934	19.7181	16.2084	23.8191	10.4018	34.3638	18.6872	611.524	293.908	48.1764	17.0878	28.187	278.092	47.1624	6.82657	14.759	7.83603	0.0409587	0.0929894	24318	92%	92%	76449
ttg	349.896	25813.4	55.6917	52.3039	23.2649	26.4874	23.805	13.382	33.5967	20.9198	646.087	354.187	51.287	19.3018	32.7671	311.104	52.4781	8.89995	20.1577	9.65485	0.222917	0.0687637	27919	92%	92%	78415
tct	32.1896	30.9625	10458.5	14.1547	52.1503	2.75527	93.6813	10.696	20.5284	20.4837	12.5879	7.17448	284.667	74.8677	29.393	23.5	396.919	31.4564	28.5838	69.7248	0.0285714	0.0294118	11695	89%	89%	64424
tcc	21.958	17.4031	5469.09	9.75459	27.6204	0.483913	55.6031	6.6207	11.8675	8.30565	6.16747	3.73735	162.456	38.0289	17.0681	8.70252	230.512	18.9148	15.321	38.3897			6168	88%	88%	33837
tca	20.831	54.442	8494.14	10.5885	29.2742	1.46419	102.787	9.27094	23.4762	10.9199	10.8704	7.37389	238.282	61.5106	29.799	18.458	325.018	26.3385	20.5694	57.5633	0.0232558		9553	88%	88%	57138
tcg	5.4048	18.6537	3144.43	4.37993	12.7919	0.360814	35.7325	2.658	8.63162	7.12358	4.69359	3.04581	100.077	25.5647	9.94324	8.14393	113.743	8.05073	8.16854	22.3999			3544	88%	88%	22886
tat	834.197	91.4138	45.1364	16542.7	29.7547	62.9991	14.8996	162.44	22.8361	16.6182	36.2629	11.71	22.6296	41.4581	15.1442	29.6163	18.9905	17.373	13.4647	12.2482	0.0861212	0.0322581	18042	91%	91%	53444
tac	691.625	76.9663	30.4382	14727.5	26.6806	54.0314	10.1629	132.09	18.1443	14.0628	30.4027	13.9449	20.2362	29.9759	16.6595	25.4092	16.6325	11.6409	10.6088	10.5569	0.12465	0.142857	15968	92%	92%	42864
taa
tag
tgt	36.3326	46.0359	147.382	37.8206	8423.53	11.8172	9.20049	3.29272	3.70719	16.1583	30.8929	7.5334	46.5394	17.0635	7.20853	66.5477	106.437	5.66789	4.36982	39.974	0.016129	0.473858	9068	92%	92%	27811
tgc	14.8754	23.7653	70.4331	31.765	3085.36	4.82146	1.57583	3.47209	2.00028	7.66876	13.5311	3.0965	17.4967	7.86448	1.45062	28.6598	38.8338	1.80393	1.10547	9.39277		0.0277778	3369	91%	91%	13027
tga
tgg	189.347	108.765	30.3716	174.451	16.0767	16844.4	8.0157	16.3597	13.3357	25.2324	25.6768	14.3035	17.7915	9.96788	14.0448	21.1569	15.2154	6.61764	10.3777	17.0822	0.314562	0.129588	17579	95%	95%	31598
ctt	169.144	9828.06	18.0828	17.8749	13.4058	7.68537	15.025	6.52947	20.6998	14.1285	317.057	132.304	23.3054	9.04488	12.0124	138.528	21.4924	5.0547	5.93624	6.62653			10782	91%	91%	39987
ctc	91.0709	3935.85	9.89898	13.18	6.37714	3.26886	11.1115	3.62177	7.49653	4.21007	128.87	59.4926	11.9289	4.31033	6.20718	59.1215	9.95798	1.68791	4.20983	1.12489			4373	90%	90%	19180
cta	151.523	11087.3	24.6373	24.3973	9.5768	9.04878	25.0677	5.19271	19.5257	11.8712	307.116	149.023	21.8107	7.78614	15.2216	133.031	24.4336	4.36907	11.2991	5.68201	0.09375	0.0294118	12048	92%	92%	38795
ctg	93.1274	6818.83	16.5278	19.3138	7.34711	7.75938	10.4967	3.52024	11.0334	7.19809	199.879	93.5955	17.7406	7.08146	8.46807	90.2537	15.6767	4.12311	4.01372	3.52187	0.490211	0.00404858	7440	91%	91%	25973
cct	11.5446	48.3212	151.393	10.2238	4.8483	1.21567	13469.6	17.1037	43.2783	25.8713	20.6714	6.77731	56.3187	26.0882	49.2093	36.6434	122.702	29.006	39.1802	30.9449	0.00970874	0.0432773	14201	94%	94%	41296
ccc	7.24082	26.8912	77.5469	5.92817	2.71754	0.743972	6617.39	8.45635	16.9568	13.2107	12.5167	4.30247	27.9841	12.3211	18.9403	18.3097	58.6959	12.9886	16.0881	12.7727			6972	94%	94%	20140
cca	11.835	73.6862	213.302	12.7293	7.52522	1.81797	19751.4	23.9886	59.8314	32.1589	30.317	10.3279	82.3325	38.2467	70.163	50.4761	185.072	44.8326	59.3849	37.6002	0.0192308		20797	94%	94%	56861
ccg	3.09975	18.0584	46.7422	2.36693	2.24789	0.932858	4037.32	4.4948	12.5277	8.61525	7.16941	2.07091	17.1398	7.89529	15.2997	8.78987	38.218	6.96743	10.8012	7.24595			4258	94%	94%	14137
cat	29.7552	30.7935	45.549	209.648	4.52565	5.94468	30.2036	9103.96	120.789	71.6969	9.09702	3.58276	18.7066	175.453	38.9066	8.16078	9.67953	45.2266	22.9908	21.3288			10006	90%	90%	43923
cac	20.715	17.4083	21.7544	121.391	2.4349	2.49159	14.3979	5199.3	62.1902	33.7366	4.45563	3.73569	12.3863	79.8342	24.5243	4.86243	8.1225	17.5064	10.4935	11.2478		0.0153846	5673	91%	91%	22304
caa	10.04	85.3027	74.2337	24.8401	5.35666	4.37022	60.1419	131.696	13392.5	101.305	22.7541	27.4559	54.241	77.5476	256.55	21.9701	46.2873	50.9613	386.089	30.3216	0.0446868	0.03125	14864	90%	90%	86658
cag	4.05163	32.9629	30.6898	6.73465	1.41793	1.72614	29.8457	59.3939	5162.31	41.8697	8.71933	8.79909	19.8756	30.1517	104.64	10.1596	17.0491	15.084	153.236	12.2818			5751	89%	89%	36848
cgt	2.23189	23.898	23.3156	6.87653	5.134	1.29354	16.4925	36.5064	31.7188	7069.89	7.63023	4.07341	18.3578	23.2674	235.397	6.22744	9.75434	7.1889	14.0186	18.6978		0.0277778	7562	93%	93%	25431
cgc	0.738235	5.46573	3.96166	3.45984	5.56935	1.17912	3.1544	8.05434	10.4329	922.747	1.22756	1.65765	2.24115	5.75726	35.6816	1.2285	1.4809	1.49938	2.45182	4.98425		0.0277778	1023	90%	90%	7279
cga	0.856479	2.69961	4.07252	1.41811	1.90581	2.32974	7.13357	6.13354	21.5777	1188.31	0.789857	0.99601	3.90299	4.49956	53.6193	1.41061	2.72233	0.879925	2.72533	3.01792			1311	90%	90%	10798
cgg	0.260111	1.40123	2.31319	0.292696	0.329553	4.0774	1.27513	3.38281	6.69759	523.412	0.620167	0.153462	1.48296	4.41511	30.6834	0.770185	0.892679	0.194327	3.55597	0.790039			587	89%	89%	5312
att	95.7565	831.101	23.0131	15.972	12.8491	5.72984	15.2314	5.99412	7.26142	13.1122	14964.5	127.139	78.7368	16.3438	18.0203	978.379	33.2203	7.2104	14.1223	5.30467		0.0343137	17269	86%	86%	83069
atc	43.473	463.996	10.5831	11.2932	6.29483	2.28965	8.00849	1.4638	5.71035	5.32292	8564.73	84.4946	53.3859	10.2337	9.83367	555.515	20.5969	2.04372	3.85397	1.84066		0.0416667	9865	86%	86%	46045
ata	28.2682	412.45	7.30907	5.20408	3.30659	2.53155	4.93612	0.785724	2.77811	7.50092	3987.27	59.8359	34.2359	4.909	8.07165	306.726	10.422	0.858831	4.17042	1.42745			4893	81%	81%	38399
atg	85.0673	1053.93	32.7016	11.4519	9.33674	6.68737	11.1816	4.0086	28.8438	19.956	300.308	9983.89	53.9698	15.3478	42.314	118.425	35.0049	3.9958	10.7447	10.8326			11838	84%	84%	56601
act	12.6676	54.6218	460.537	13.1143	19.7492	2.01559	39.1314	8.45424	20.4134	21.7637	91.2095	20.1657	10440	72.6569	36.5952	113.26	144.633	18.8353	20.113	34.046		0.0217631	11644	89%	89%	58567
acc	6.99957	24.7675	231.283	4.19949	9.98409	1.63367	18.9362	4.8608	10.2399	15.012	50.3525	13.6038	5732.5	47.0139	29.6339	66.4723	72.5334	7.30388	12.0433	12.6294			6372	89%	89%	32351
aca	8.92398	36.6253	299	6.67709	18.3205	1.53913	35.5813	6.07401	15.6842	20.4828	57.0677	19.7878	6592.86	47.1269	34.7876	73.0143	108.313	14.152	12.8885	17.0936			7426	88%	88%	45145
acg	3.38763	16.3514	140.408	3.25997	5.948	0.159511	15.1571	1.40156	4.00501	5.97525	23.2529	13.5501	2903.07	18.6385	11.2596	39.0286	41.1421	6.05211	4.48274	4.40603		0.0635081	3261	89%	89%	20164
aat	12.766	22.0918	317.779	35.652	16.5463	0.546139	20.001	134.91	58.307	46.2918	27.4246	11.7654	135.553	15628.6	160.389	25.736	39.3373	386.842	69.627	137.785			17288	90%	90%	95924
aac	8.82853	17.2409	191.3	25.4099	9.04446	0.562927	18.2424	72.1062	41.2499	30.1636	13.9405	8.55891	89.5926	10834.5	114.064	12.674	31.1461	244.659	38.1933	96.5105		0.0243902	11898	91%	91%	55260
aaa	9.41599	51.3772	92.6103	17.2466	4.64304	2.1558	42.3169	38.5582	183.412	933.295	32.4335	27.0666	94.6898	154.372	19055.4	33.2699	51.721	39.1064	141.864	49.9303		0.111795	21055	90%	90%	106966
aag	7.51299	42.7967	87.7653	14.4714	3.91096	3.11159	35.3785	32.6101	161.109	753.105	24.2791	23.5094	69.7877	132.888	16782.7	29.8585	45.3607	29.7077	117.808	37.6932		0.685136	18436	91%	91%	81853
agt	5.18067	8.64166	4855.89	8.63449	47.0908	1.57438	14.1752	11.6271	11.8071	39.0923	13.044	3.13532	211.797	190.368	33.9893	11.3327	103.07	38.1315	18.4397	165.982			5793	83%	83%	49044
agc	1.46622	3.40285	1600.7	2.12601	14.6713	0.0591283	9.82047	3.21005	3.63676	19.0818	4.25062	1.01888	63.9279	91.2941	18.7255	3.48362	30.8819	18.8491	9.65514	57.7393			1958	81%	81%	22917
aga	7.43041	47.8948	63.2684	17.5245	7.34565	6.8381	18.4293	38.869	86.8904	19637.8	22.4303	15.4738	53.3151	62.0514	1251.57	19.8942	29.8119	17.3844	41.0636	37.6398	0.0685046	0.0300905	21483	91%	91%	68259
agg	3.55648	15.3499	19.8001	3.91161	2.53694	4.14306	7.283	15.6329	31.8228	5411.64	7.26657	5.10043	19.0109	22.9188	462.228	7.49515	7.67419	5.68568	11.6604	11.2819			6076	89%	89%	27049
gtt	45.9346	301.797	28.0984	15.369	34.2882	3.16662	20.9758	3.12035	13.1921	5.08022	1072.88	46.2576	108.076	12.4016	17.1467	11211.9	156.122	8.02869	17.1268	13.9873		0.0612175	13135	85%	85%	65833
gtc	18.8194	118.255	12.8949	5.52183	17.3452	0.29357	9.21016	0.785927	4.42715	3.55354	511.989	19.7838	47.1358	8.27253	8.72239	5047.12	87.3531	3.41654	6.91269	5.18605			5937	85%	85%	29819
gta	24.9458	173.228	14.6496	5.48281	15.257	1.30983	12.4601	0.853065	5.99578	4.04246	422.523	24.6192	50.3364	3.98133	5.33855	4425.15	90.6138	1.88592	13.1419	6.16501		0.0192308	5302	83%	83%	36852
gtg	16.9837	198.805	11.8414	6.2244	15.6013	3.19991	9.1324	1.48259	3.58514	2.86491	496.938	26.9659	53.8921	3.71142	9.60615	5825.49	73.508	3.79098	12.2185	7.1543			6783	85%	85%	36836
gct	13.4098	47.4598	427.209	8.55927	48.6962	2.39495	101.953	5.65582	20.4642	12.5943	34.4958	11.1602	155.122	21.25	28.8167	188.448	11587.8	27.9807	46.2265	206.242		0.0268004	12996	89%	89%	59056
gcc	7.88111	23.9898	236.1	7.18037	26.8973	1.57908	54.4737	3.94572	8.98845	6.9198	21.1512	5.87376	82.5538	10.2779	11.3773	92.4806	6245.89	7.92279	26.1298	99.3884			6981	89%	89%	29964
gca	14.7915	48.7787	401.783	7.26524	45.6347	2.76696	105.605	5.28356	15.0637	9.49566	29.4898	17.3325	130.896	17.3707	23.8405	167.969	10202	17.1607	46.6459	202.805		0.0172414	11512	88%	88%	53879
gcg	3.89313	13.9323	100.764	1.62018	10.2548	0.959034	32.8121	1.46697	6.51386	3.64716	9.15167	4.21836	34.063	3.7861	3.54231	34.9619	2323.6	3.49104	10.6506	53.6446		0.030303	2657	87%	87%	15289
gat	13.7782	20.0827	163.205	22.8629	7.07887	1.91542	36.8445	47.8751	65.1193	19.1029	17.8551	6.56378	68.2756	616.392	60.3646	21.2851	57.6179	28911	950.871	155.873		0.0351515	31264	92%	92%	117568
gac	3.06999	5.03098	49.9266	10.767	1.86658	0.657321	13.0333	19.0457	23.3598	6.70879	5.44827	2.02772	20.0584	197.882	18.1565	6.64655	21.4243	9112.68	335.793	55.4211			9909	91%	91%	39439
gaa	10.3442	46.7403	109.314	16.1411	3.82405	3.17562	43.2009	29.727	387.32	46.5986	26.6738	10.6433	71.2832	90.3459	199.978	58.3622	104.827	950.802	26719.1	98.6052		0.0196078	29027	92%	92%	130995
gag	4.42956	16.937	39.6511	4.91467	0.868887	0.28877	13.2636	14.145	130.449	17.3701	9.95191	4.71954	29.4943	38.5491	81.8835	19.2995	45.6518	347.738	8989.14	42.2541			9851	91%	91%	51226
ggt	20.4489	27.7921	342.208	16.557	37.344	4.77481	49.0389	27.4457	37.8482	51.9375	15.5252	12.2091	60.9494	238.164	76.994	36.1852	432.722	157.68	88.4109	36408.6	0.0851617	0.0328283	38143	95%	95%	85259
ggc	3.56295	4.74153	66.0344	3.81388	5.72064	0.529198	9.82538	6.18259	6.07161	10.3149	3.00774	1.36272	9.57731	48.6347	13.2254	4.61541	65.5888	38.9975	16.7197	4938.4	0.0747863		5257	93%	93%	18946
gga	7.75135	7.61191	111.901	5.40754	13.6043	4.34606	13.5785	9.00289	11.9688	23.874	4.56747	2.67167	21.6494	70.3187	31.3902	10.0697	135.833	51.6771	61.4672	10074.3	0.045		10673	94%	94%	33922
ggg	3.57409	4.19512	53.3366	3.0875	6.47382	2.36973	6.56312	3.93268	5.84928	12.9379	2.23655	1.22515	13.0181	33.946	10.9371	6.39598	61.5315	22.0934	23.3428	4845.95			5123	94%	94%	16152
