# Supplementary material for: Evolutionary instability of CUG-Leu in the genetic code of budding yeasts
Source: Nat Commun. 2018 May 14;9:1887. doi: 10.1038/s41467-018-04374-7 (PMC5951914; doi:10.1038/s41467-018-04374-7)
Supplement: Supplementary file 5 — Supplementary Data 3 [file 41467_2018_4374_MOESM5_ESM.zip]

Archive with 23 entries (20 files):
- Data_3_denovo/
- Data_3_denovo/denovo_Ambrosiozyma_philentoma.xls
- Data_3_denovo/denovo_Ascoidea_rubescens.xls
- Data_3_denovo/denovo_Babjeviella_inositovora.xls
- Data_3_denovo/denovo_Candida_boidinii.xls
- Data_3_denovo/denovo_Candida_parapsilosis.xls
- Data_3_denovo/denovo_Citeromyces_matritensis.xls
- Data_3_denovo/denovo_Geotrichum_candidum.xls
- Data_3_denovo/denovo_Komagataella_phaffii.xls
- Data_3_denovo/denovo_Kuraishia_capsulata.xls
- Data_3_denovo/denovo_Lipomyces_starkeyi.xls
- Data_3_denovo/denovo_Nakazawaea_wickerhamii.xls
- Data_3_denovo/denovo_Ogataea_polymorpha.xls
- Data_3_denovo/denovo_Pachysolen_tannophilus.xls
- __MACOSX/
- __MACOSX/Data_3_denovo/
- __MACOSX/Data_3_denovo/._denovo_Pachysolen_tannophilus.xls
- Data_3_denovo/denovo_Peterozyma_xylosa.xls
- Data_3_denovo/denovo_Pichia_kudriavzevii.xls
- Data_3_denovo/denovo_Saccharomycopsis_capsularis.xls
- Data_3_denovo/denovo_Saturnispora_dispora.xls
- Data_3_denovo/denovo_Tortispora_caseinolytica.xls
- Data_3_denovo/Icon
