# Supplementary material for: Evolutionary instability of CUG-Leu in the genetic code of budding yeasts
Source: Nat Commun. 2018 May 14;9:1887. doi: 10.1038/s41467-018-04374-7 (PMC5951914; doi:10.1038/s41467-018-04374-7)
Supplement: Supplementary file 5 — Supplementary Data 3 [file 41467_2018_4374_MOESM5_ESM.zip › Data_3_denovo/denovo_Ambrosiozyma_philentoma.xls]

## Sheet: Sheet
Ambrosiozyma_philentoma																										Total matches to all codons
	F	L	S	Y	C	W	P	H	Q	R	M	T	N	K	V	A	D	E	G	X	*	Sum	Universal %	Largest %	All codons	72963
ttt	1317	2	1				1	1		1	1			2	1	2	1		2			1332	98%	98%	156635
ttc	1326					1			1	1					1		1		2			1333	99%	99%	90012
tta	1	3824	1			1	4			6				1	2		1	2	2			3845	99%	99%	202871
ttg	1	1321	2				2				2				1	2	1					1332	99%	99%	105481
tct		1	2354					1	1	3		1		2		1	1	37	1			2403	97%	97%	137355
tcc			886	1				1								2		24				914	96%	96%	57360
tca	2	1	1344			1			1	1						1		17	1			1369	98%	98%	128109
tcg			221			1								1		1		4				228	96%	96%	30690
tat		1		1224				3			1	2	1	1	1		2	1	1			1238	98%	98%	123990
tac				1043					1	2		1				1			2			1050	99%	99%	57165
taa
tag
tgt					537					1												538	99%	99%	52272
tgc					77					1				1	1	1						81	95%	95%	21323
tga
tgg			1	1		462	1															465	99%	99%	46512
ctt		328	1					1	1					2		1						334	98%	98%	59413
ctc		61	1								1				1							64	95%	95%	24112
cta		455	1					1		1						1	1		1			461	98%	98%	54113
ctg		268					1			1												270	99%	99%	32743
cct							975			1				1		1			1			979	99%	99%	74967
ccc							94															94	100%	100%	21491
cca							2251		1	1		1	2			1		2				2259	99%	99%	96871
ccg							119															119	100%	100%	15657
cat	1						1	948					2	1								953	99%	99%	73240
cac								530								1						531	99%	99%	29534
caa			1		1		1		2410	3	1			4	1	1		19	1			2443	98%	98%	137934
cag									322	1		2		1	1		2	5				334	96%	96%	44960
cgt										163												163	100%	100%	21143
cgc				1						11												12	91%	91%	6997
cga										24						1						25	96%	96%	13312
cgg										6												6	100%	100%	7007
att	1	2531	1				2		3	3	1	2	1	2	4	2		1				2554	99%	99%	182502
atc	1	1151				1	1		1						1				2			1158	99%	99%	69641
ata		390									1		2	1		2		1				397	98%	98%	76105
atg	1	1			2	1	1		1		1100		1	3		1		5	1			1118	98%	98%	84481
act	1						1			1		2511		3	1	2		1				2521	99%	99%	133960
acc			1				1			2		933				2						939	99%	99%	50575
aca		2							2			803	1		1	1		1	1			812	98%	98%	83634
acg			1									120			1	1						123	97%	97%	21626
aat		1	2			1				1	1		2081	3	1	1	5		2			2099	99%	99%	184021
aac		1			2	1		1	1				1502.67		1		13.3333					1523	98%	98%	81928
aaa	1				1	1	2	1	1	3		1		3280		2	2	2	3			3300	99%	99%	203629
aag			2			1		1	2	2	1			3133	1				1			3144	99%	99%	112249
agt	1	2	607		1			1		1								1	1			615	98%	98%	74325
agc			194					1					1					2				198	97%	97%	30272
aga				1		1	1		1	2323		1		4				1				2333	99%	99%	123089
agg										94								1	1			96	97%	97%	22040
gtt		2			1		1	1		5			1	2	3328	1	2	2	1			3347	99%	99%	157170
gtc							1			3				1	945							950	99%	99%	39622
gta		1									1				69							71	97%	97%	26259
gtg					1				2	1					320							324	98%	98%	34268
gct		1	1				1	1	22	1		3	2	1		3799		1	3			3836	99%	99%	124677
gcc									10				2	1		979						992	98%	98%	39152
gca							1	1	2	1	1		1	2		864						873	98%	98%	56537
gcg	1								1	1						120						123	97%	97%	13118
gat	2	1					1			2				2	1	1	3449	2	4			3465	99%	99%	195235
gac										2							978		1			981	99%	99%	51177
gaa	1		1		1	1	2		4	2		2	2	1		2	3	4997	1			5020	99%	99%	203532
gag			1				1		1				1	1		1		703				709	99%	99%	56105
ggt	1	1		1		1	1	1	22	1	1		16	4	3	2	1		3287			3343	98%	98%	130210
ggc									1				1						350			352	99%	99%	30378
gga			2					1	1				1	1					360			366	98%	98%	45696
ggg														1					105			106	99%	99%	19192
