# Supplementary material for: Evolutionary instability of CUG-Leu in the genetic code of budding yeasts
Source: Nat Commun. 2018 May 14;9:1887. doi: 10.1038/s41467-018-04374-7 (PMC5951914; doi:10.1038/s41467-018-04374-7)
Supplement: Supplementary file 5 — Supplementary Data 3 [file 41467_2018_4374_MOESM5_ESM.zip › Data_3_denovo/denovo_Ascoidea_rubescens.xls]

## Sheet: Sheet
Ascoidea_rubescens																										Total matches to all codons
	F	L	S	Y	C	W	P	H	Q	R	M	T	N	K	V	A	D	E	G	X	*	Sum	Universal %	Largest %	All codons	97639
ttt	2922			1	1		1	1	1	3		1	3	3	1			2	1			2941	99%	99%	197081
ttc	1862				1				1	1		3				1		1				1870	99%	99%	87209
tta	2	4055	1	3	1	2	1		3	1		1	2		1	3	1		2			4079	99%	99%	161319
ttg	1	3121	3			1	1		2	1	1	2			1		1					3135	99%	99%	125719
tct	1	2	2489	2	1				1	3		1		1		2		35				2538	98%	98%	128175
tcc			1320									1						12	1			1334	98%	98%	66161
tca	2	3	1998	1			1		1	1		1	1	1		1		13	1			2025	98%	98%	130925
tcg		1	422											1				2				426	99%	99%	31346
tat	2	1		2123		1	1		2	2		3	2	1		1						2139	99%	99%	120329
tac			1	1523												1	1					1526	99%	99%	56886
taa
tag
tgt			1		713		1					1							1			717	99%	99%	45198
tgc					277					2		1		1								281	98%	98%	30682
tga
tgg						814				1						1		1				817	99%	99%	40246
ctt		987			1	1							2	2	1			2				996	99%	99%	72098
ctc		497					1															498	99%	99%	41418
cta		1019							1	1		1		2	1	1		2				1028	99%	99%	66019
ctg			38				1				1						2		1			43	0%	88%	28278
cct		1		1			1272			2		1		1	2							1280	99%	99%	58879
ccc	1					1	604		1					2		1	1					611	98%	98%	32001
cca				1	1		2204			1			1	2		1	1		1			2213	99%	99%	78275
ccg				1		1	85								1							88	96%	96%	11669
cat			1					1140					1	3	2							1147	99%	99%	66421
cac								693									1					694	99%	99%	38265
caa		2					1	1	2880			2	1	1	4	1		7	5			2905	99%	99%	133953
cag	2							1	491					1	2	1	1	4				503	97%	97%	46007
cgt				1						427				1	1				1			431	99%	99%	17704
cgc						1				49												50	98%	98%	10709
cga	1		1							124					1			3	1			131	94%	94%	18181
cgg										25												25	100%	100%	8033
att		3889	1								1	2	1	5	5	2		2	1			3909	99%	99%	189679
atc	1	2256								2	1	1	1	1	3		1		1			2268	99%	99%	98681
ata	2	941	1				2		1	2		1		1	1	1	1	1	1			956	98%	98%	100005
atg		1		1			1			1	1267			1		1			4			1277	99%	99%	65743
act	1	1								1	1	2558			2	1						2565	99%	99%	97834
acc							1					1292	1	1			1					1296	99%	99%	51672
aca	1	2		2					4	1		1254	1			3	2					1270	98%	98%	78034
acg									1			159		1								161	98%	98%	15917
aat	2	2	2	2	1	1	2	1	4	1			3245	5	1	3	40	1	2			3315	97%	97%	318699
aac	3			3			2		1	1		1	2348	1	2	1	20		1			2384	98%	98%	156563
aaa	1	3	3	3		1	1		1	7		1	1	5245	6	2	2		6			5283	99%	99%	271934
aag			1						1	2	1			1925	1	1	1	4	1			1938	99%	99%	87947
agt	1		904								1		1			2		7				916	98%	98%	67620
agc			465	2					1	1		1		1	2	2		2				477	97%	97%	49820
aga		1					1		1	2434	2			1				1	3			2444	99%	99%	97442
agg					1					221									1			223	99%	99%	21849
gtt		2		1	2	2	1			6			1	1	3673							3689	99%	99%	100857
gtc				1		1				4			1	2	1607	1	1	1				1619	99%	99%	39695
gta										2		1			553	1						557	99%	99%	32327
gtg	1				1			1		2	3		1		509			1				519	98%	98%	32708
gct	1	1		2		1	3	1	19	1	1	1	7	2		3553	2		1			3596	98%	98%	84278
gcc						1			8	1	1	1	4	1	1	1396						1414	98%	98%	35393
gca									8			1		1	1	1193		1				1205	99%	99%	55501
gcg		1						1	2							178						182	97%	97%	13456
gat		2	1			3	2		1	3		1		1	2	1	4135	1	1			4154	99%	99%	177151
gac			1		1			1		1							1693					1697	99%	99%	64491
gaa		1	2	3				2	2	2	1	1	1	3	4		1	5310	3			5336	99%	99%	173701
gag	1	1		1			2		2	1				1		1	2	1105	1			1118	98%	98%	57912
ggt	1						16	1	11	1			18	5	1	1			3215			3270	98%	98%	69295
ggc	1						3		3				3	1					886			897	98%	98%	34349
gga							3		3				4	1	1	1			959			972	98%	98%	47944
ggg							1			1			1						258			261	98%	98%	18721
