# Supplementary material for: Evolutionary instability of CUG-Leu in the genetic code of budding yeasts
Source: Nat Commun. 2018 May 14;9:1887. doi: 10.1038/s41467-018-04374-7 (PMC5951914; doi:10.1038/s41467-018-04374-7)
Supplement: Supplementary file 5 — Supplementary Data 3 [file 41467_2018_4374_MOESM5_ESM.zip › Data_3_denovo/denovo_Babjeviella_inositovora.xls]

## Sheet: Sheet
Babjeviella_inositovora																										Total matches to all codons
	F	L	S	Y	C	W	P	H	Q	R	M	T	N	K	V	A	D	E	G	X	*	Sum	Universal %	Largest %	All codons	74503
ttt	1038	1		1					1	1	1	1		3	1	2	1	1				1052	98%	98%	94588
ttc	1993	1	1	1			1	1					1	4								2003	99%	99%	93194
tta		528									1			2		2						533	99%	99%	52151
ttg	2	4259			1		2		2	1				1	2		1	1				4272	99%	99%	139912
tct			1146	1								1	2		1	1		19				1171	97%	97%	66938
tcc	2		2223				1			1					1			17				2245	99%	99%	84306
tca			228				1	1					2			1		6				239	95%	95%	44707
tcg			766	2				1		1			1	2				4				777	98%	98%	57939
tat	1			385			1			1				1	1				1			391	98%	98%	57474
tac		2		2199								1			2							2204	99%	99%	89135
taa
tag
tgt					361	1				1			1									364	99%	99%	35118
tgc					377							1		1								379	99%	99%	36531
tga
tgg	1					501								1		1	1					505	99%	99%	48776
ctt		652										2			1	1			2			658	99%	99%	68683
ctc		1126	1		1										3		1	1				1133	99%	99%	89576
cta		64						1			1				1							67	95%	95%	32771
ctg	1	1	167							1				2	1							173	0%	96%	37848
cct							432	2	1	2		1				1			1			440	98%	98%	45687
ccc							265							1			1	3				270	98%	98%	48668
cca				1			1634			1					1			3				1640	99%	99%	63970
ccg	1	1		1			932		1	1		1					1					939	99%	99%	58329
cat			1					335	1						1				1			339	98%	98%	43130
cac								1568		1		1		3	1	1	1		1			1577	99%	99%	65468
caa			1					2	553					1		2		2				561	98%	98%	54325
cag			3	1			1	1	2272	1				2		2	2	14				2299	98%	98%	97556
cgt		1						1		499		1		2		1						505	98%	98%	35560
cgc					2			1		562		2	2	2	1	1	1	1	1			576	97%	97%	50114
cga			1							60						1						62	96%	96%	21925
cgg				1						113	1				1		1		1			118	95%	95%	30508
att		1419	2		1		1	1	1	1	1			3		1	1	1				1433	99%	99%	83415
atc		2647	1	1			1	2	1	3		4	1		3				2			2666	99%	99%	107219
ata		68									1		1			1		1				72	94%	94%	42477
atg				1			1				1083			3					2			1090	99%	99%	79958
act	1			1					1			790		1		2			1			797	99%	99%	49277
acc												3068		3	1	1	1	2	3			3079	99%	99%	100263
aca		1				1			3			267	1	2	2				1			278	96%	96%	47644
acg					1				1			590					1		1			594	99%	99%	53603
aat	1		1				1		2				555	2	1		3	1	1			568	97%	97%	62180
aac	1	1	1	1				1		1	2	1	2877	4	1		11					2902	99%	99%	109512
aaa							1		1	1	1		2	614		1						621	98%	98%	79283
aag	1							2		1	1		1	4633	4			2	2			4647	99%	99%	141741
agt			249						1			2	1				1	4				258	96%	96%	40435
agc		3	584											2	1			1	1			592	98%	98%	58653
aga		1	1							1405	1			3					2			1413	99%	99%	57775
agg		1								213	1											215	99%	99%	30880
gtt	2							2		5				2	1465				1			1477	99%	99%	63639
gtc		1					1	1		4	1			2	2297		1					2308	99%	99%	68776
gta		1					1	1		2				1	247	1						254	97%	97%	38444
gtg	1			1			1	1	1	6	1		3	2	1547							1564	98%	98%	94120
gct									9			2	1	1	1	1593						1607	99%	99%	63057
gcc		1	1	1			1		23	2			8	1	2	3493	1	1				3535	98%	98%	98333
gca		1	1				1	1	2			1			1	509	1	2				520	97%	97%	50445
gcg				1		2	1	2	4		1	1		4	3	1397			1			1417	98%	98%	74566
gat				1		2		1		1		1				2	1127	1	2			1138	99%	99%	80631
gac	1		2				1				1		1	1	3	1	2723	1	1			2736	99%	99%	110684
gaa	1	1		2	1	2		2	1	1				3	2	1	1	1861	3			1882	98%	98%	93025
gag	1			3	1	2			6	1	1	3	1	3	1	1		2645	2			2671	99%	99%	126441
ggt			2				3		9				10	1		1			2045			2071	98%	98%	64616
ggc		1					1	1	9				4	1			1		1462			1480	98%	98%	68612
gga									1		1		3	1	2				288			296	97%	97%	39386
ggg							1		7				3	1	1	1			816			830	98%	98%	51353
