# Supplementary material for: Evolutionary instability of CUG-Leu in the genetic code of budding yeasts
Source: Nat Commun. 2018 May 14;9:1887. doi: 10.1038/s41467-018-04374-7 (PMC5951914; doi:10.1038/s41467-018-04374-7)
Supplement: Supplementary file 5 — Supplementary Data 3 [file 41467_2018_4374_MOESM5_ESM.zip › Data_3_denovo/denovo_Candida_boidinii.xls]

## Sheet: Sheet
Candida_boidinii																										Total matches to all codons
	F	L	S	Y	C	W	P	H	Q	R	M	T	N	K	V	A	D	E	G	X	*	Sum	Universal %	Largest %	All codons	42223
ttt	707		1	2		1	2	1	3			1		3	1		1		2			725	97%	97%	174982
ttc	574			1		1	1		1	3		1	1									583	98%	98%	76471
tta		2533	1	2			1		1	2		1		3	3	3	3	3	4			2560	98%	98%	249202
ttg	1	160	1	1		1	1		1		1			2								169	94%	94%	65299
tct	1	1	1444	1		2	1	1			2	1		4	1	1		31	3			1494	96%	96%	133756
tcc			262	1								1	1					3				268	97%	97%	38533
tca	1	1	1418				2		1	4				2		1	1	21	1			1453	97%	97%	167723
tcg			41			1																42	97%	97%	18775
tat		2	2	829					1	2	1	3		5	3	1			1			850	97%	97%	138330
tac			1	500						2					1							504	99%	99%	47665
taa
tag
tgt		1			387	2	1					1										392	98%	98%	59005
tgc					9				1													10	90%	90%	22145
tga
tgg						257										1						258	99%	99%	43426
ctt		254	1			1				3		1				1		1				262	96%	96%	64183
ctc		38								1									1			40	95%	95%	27067
cta	1	46				1						1					1	1				51	90%	90%	31977
ctg		13							1		1			1	1							17	76%	76%	29745
cct		1					295			1			1		1		1					300	98%	98%	55432
ccc		1					9							1								11	81%	81%	15983
cca		2		1			1520	1		1		1		2	1	2	2	3	1			1537	98%	98%	105184
ccg				1			17					1							1			20	85%	85%	14422
cat		2	1				2	661	1		1			1		1		1				671	98%	98%	74008
cac		1						351		1												353	99%	99%	31694
caa			1		1		1	2	1703	3				1	1	2	1	9				1725	98%	98%	138446
cag									84	2								1	1			88	95%	95%	42048
cgt					1			1		228				2	2							234	97%	97%	24263
cgc			1							3						1						5	60%	60%	12002
cga										4				1	1							6	66%	66%	9648
cgg										2				1								3	66%	66%	9939
att	2	1581					2	4		3	1	2	2		1	2	2		2			1604	98%	98%	204333
atc		452	1	1								1			1							456	99%	99%	58021
ata	1	254	1		1			2		2		2		1		1	1					266	95%	95%	113603
atg	1						1			1	600			1				1				605	99%	99%	75380
act		1		1		1		1	1	1	1	1458	1		2			1				1469	99%	99%	111096
acc	1										1	421		1								424	99%	99%	34299
aca				1		1				3		768		1		1	1					776	98%	98%	111474
acg								1				16										17	94%	94%	15537
aat	2	1	1	1	1	1	3	1		5	2	1	2008.83	4	6	2	7.16667		1			2048	98%	98%	288311
aac					2								724.833		1		2.16667		2			732	99%	99%	72120
aaa	3	5	1			2	3	2		1	1	2	1	3106	1	4	1	1	1			3135	99%	99%	253971
aag							1		1	1	1	1		1122	2			1	1			1131	99%	99%	74398
agt		1	418				1			1	2	3	1	1	2	1		3				434	96%	96%	80085
agc			65										1					1				67	97%	97%	29458
aga	1			1		1	1	2		1394				2				2				1404	99%	99%	116200
agg										24												24	100%	100%	19631
gtt		3		2	1	2		2		12	2	1		3	1994	2	2	1	5			2032	98%	98%	124399
gtc			1							1					425							427	99%	99%	33791
gta	1								1						146	1						149	97%	97%	44008
gtg										1					49							50	98%	98%	27456
gct		2	1		1		1		8		1			4	1	2383	1					2403	99%	99%	103053
gcc							1		5		1					360						367	98%	98%	31228
gca	1	1		1		1	1		3	1		1		2	1	520						533	97%	97%	66352
gcg																26						26	100%	100%	14021
gat	1	1		1		2	3	1	1	4	1	1			1		1798	1	2			1818	98%	98%	204860
gac		1							1						1		183					186	98%	98%	35345
gaa	1	3	2	1		1	2	1	2	4	2	2		4	1	1		2379	2			2408	98%	98%	214952
gag			1					1	1				1	1	1	1		67				74	90%	90%	40579
ggt		1		1	1	1	1		16	3			15	2	1	2	1		2236			2281	98%	98%	122380
ggc	1												1						60			62	96%	96%	20867
gga		1						1				1	2	1		1	1		161			169	95%	95%	45688
ggg		1																	14			15	93%	93%	13936
