# Supplementary material for: Evolutionary instability of CUG-Leu in the genetic code of budding yeasts
Source: Nat Commun. 2018 May 14;9:1887. doi: 10.1038/s41467-018-04374-7 (PMC5951914; doi:10.1038/s41467-018-04374-7)
Supplement: Supplementary file 5 — Supplementary Data 3 [file 41467_2018_4374_MOESM5_ESM.zip › Data_3_denovo/denovo_Candida_parapsilosis.xls]

## Sheet: Sheet
Candida_parapsilosis																										Total matches to all codons
	F	L	S	Y	C	W	P	H	Q	R	M	T	N	K	V	A	D	E	G	X	*	Sum	Universal %	Largest %	All codons	54551
ttt	1244	5		2			1		1	1									1			1255	99%	99%	122870
ttc	859					1									1	2						863	99%	99%	64299
tta	2	977.833	2							0.166667	1	2		2			1		1			989	98%	98%	76282
ttg		2936	1					2	1	2		2	1	2	1	1		1				2950	99%	99%	152855
tct	2		845				1	1										28				877	96%	96%	56616
tcc			621			1								1				7				630	98%	98%	40003
tca		1	1417	1		1								1			1	24	1			1447	97%	97%	97552
tcg			348				1					1						5				355	98%	98%	37448
tat		1	1	914					1				1	1			1	1	1			922	99%	99%	75312
tac	1			928				1	1	1		1		1		1						935	99%	99%	59595
taa
tag
tgt					385		1	1	1		1				1	2						392	98%	98%	39161
tgc			1		90		1									1			1			94	95%	95%	19356
tga
tgg	1					360	1		1							1						364	98%	98%	37921
ctt		392		1						1		1	1		1			1				398	98%	98%	54007
ctc		153		2		1								1								157	97%	97%	28624
cta		161										1		1								163	98%	98%	35162
ctg			87															2				89	0%	97%	21193
cct							507			1				2								510	99%	99%	41132
ccc							251												1			252	99%	99%	28162
cca		1					1591	1	2					1		2		3	1			1602	99%	99%	78064
ccg							120		1													121	99%	99%	16845
cat	1				1			664		1			1									668	99%	99%	58209
cac			1					576	1								1	1	1			581	99%	99%	38821
caa		1					1	1	2046	1		1			1	1		2	1			2056	99%	99%	126263
cag									293				2				1					296	98%	98%	37980
cgt					1					233						3						237	98%	98%	24523
cgc										37												37	100%	100%	10616
cga			1							85				3	1							90	94%	94%	24162
cgg										24												24	100%	100%	8601
att		1830	2					2		1	1	2		2	2		1					1843	99%	99%	119003
atc		952					1		1	1		1		2	2				1			961	99%	99%	62913
ata		348	1	1			1				1					2			2			356	97%	97%	60648
atg										1	718	1	2		1			1	1			725	99%	99%	66324
act		1										1528		3	2	1						1535	99%	99%	75728
acc		2										848					1					851	99%	99%	46970
aca		1							1	1	1	692					1					697	99%	99%	77327
acg												187										187	100%	100%	26001
aat	1		2	1	1	3		1					1581				5	1	1			1597	98%	98%	127837
aac				1		2	1					1	1303	1			5					1314	99%	99%	80531
aaa	1	1				1	2			1	1		1	2466	1	2						2477	99%	99%	154920
aag					1				1	1				2130			1	1				2135	99%	99%	104352
agt	1	1	547															9				558	98%	98%	58066
agc			245	1			2		2			2	1					2				255	96%	96%	31172
aga		1						1		1335			1	4	1							1343	99%	99%	68638
agg							1			177				1								179	98%	98%	26026
gtt		2	1							6		2		2	2096	2	1					2112	99%	99%	88701
gtc										3				1	737							741	99%	99%	36202
gta										4				1	409				1			415	98%	98%	40908
gtg					1				1	3				1	518	1						525	98%	98%	50735
gct	2		2	2					13				3	1	2	2219			1			2245	98%	98%	72169
gcc									2				1	1	1	969			2			976	99%	99%	37785
gca	1	1	1						4	1		1		1		1003						1013	99%	99%	68072
gcg									1							192						193	99%	99%	18611
gat	1		1		1		1		1	4		1	1	3	2	1	2085		2			2104	99%	99%	134767
gac	1				1		1			1			1	1	1		938					945	99%	99%	60784
gaa	1	1				2	2		1					2			2	2596	2			2609	99%	99%	137303
gag	2	3	2							2	1		1	1	1	1		744	1			759	98%	98%	76377
ggt		1				1	2		5				13		1	1		1	2156			2181	98%	98%	75281
ggc							1		1	1			1						262			266	98%	98%	25567
gga	1	1	1						1	1			3	2		1		2	857			870	98%	98%	57632
ggg			1						1				2					1	225			230	97%	97%	26829
