# Supplementary material for: Evolutionary instability of CUG-Leu in the genetic code of budding yeasts
Source: Nat Commun. 2018 May 14;9:1887. doi: 10.1038/s41467-018-04374-7 (PMC5951914; doi:10.1038/s41467-018-04374-7)
Supplement: Supplementary file 5 — Supplementary Data 3 [file 41467_2018_4374_MOESM5_ESM.zip › Data_3_denovo/denovo_Citeromyces_matritensis.xls]

## Sheet: Sheet
Citeromyces_matritensis																										Total matches to all codons
	F	L	S	Y	C	W	P	H	Q	R	M	T	N	K	V	A	D	E	G	X	*	Sum	Universal %	Largest %	All codons	68881
ttt	1387	1							1	1			3					3	2			1398	99%	99%	149759
ttc	1389	1	2			1	1		1					1	1				1			1398	99%	99%	115416
tta	1	324						1			1			1	1							329	98%	98%	62699
ttg		1873		1			2	3		1			1	2		1	1	1	1			1887	99%	99%	125604
tct	1	1	1697			1	2		1	1		3		2	1	3	1	18	2			1734	97%	97%	116880
tcc			1110	1		1							1	1	2	1		7	1			1125	98%	98%	76995
tca		1	653							1					1	1	1	13	1			672	97%	97%	100732
tcg			716		1			1						1		2		2				723	99%	99%	66461
tat	1			591		1			1			1				1	1					597	98%	98%	87208
tac		1	1	1475												1			2			1480	99%	99%	85103
taa
tag
tgt				1	384										1							386	99%	99%	61849
tgc					373		1															374	99%	99%	55384
tga
tgg			2			574			1					2		1						580	98%	98%	62395
ctt	2	1292			1	2	1				1	1	1		2							1303	99%	99%	110800
ctc	1	1013						1		1			1			2			1			1020	99%	99%	90909
cta		334		1													1					336	99%	99%	54269
ctg		1059	1			1													1			1062	99%	99%	87725
cct			1	1			890	2			1											895	99%	99%	73730
ccc							532			1						1		1				535	99%	99%	48125
cca			1				1134			1	1							3				1140	99%	99%	72489
ccg		1					447								1							449	99%	99%	43057
cat								535		1	1			2								539	99%	99%	79501
cac		1	1				1	1046							1				2			1052	99%	99%	70731
caa		4					2	3	1194	1	1			2	1			8				1216	98%	98%	107966
cag				1	1				1387	1		2		2	1			7				1402	98%	98%	96016
cgt				1	1	1	1	1		561				2				1				569	98%	98%	42727
cgc									1	235			1						2			239	98%	98%	34228
cga		1			1				1	60									2			65	92%	92%	40105
cgg										119								1				120	99%	99%	29257
att		1575						1	1	1		2	1		4	1		1				1587	99%	99%	120565
atc	1	1729	1											3	4			2				1740	99%	99%	107823
ata	2	322			1	1			1						3							330	97%	97%	84792
atg					1	1				1	1277	1							2			1283	99%	99%	110436
act	1								1			1179	1			1	1	2	2			1188	99%	99%	84227
acc		1					1					1359	1	1	1	1	1	1	2			1369	99%	99%	71690
aca	1	1					2				1	768			1	1						775	99%	99%	85366
acg		1							1			450		1				1	1			455	98%	98%	48415
aat		2	1	1						1		2	1025			1	4	2				1039	98%	98%	115193
aac		2				1	1		1				2125		1	1	16	1	3			2152	98%	98%	112843
aaa	1	1	2	1	2		1		1	3	1	1		2059	1	3		4	1			2082	98%	98%	178073
aag		2			1	4				2	2	3	1	3086	2	1	2		1			3107	99%	99%	145023
agt			526									3		3				2				534	98%	98%	72163
agc			461					1	1								1	4				468	98%	98%	62714
aga	1			1	1		1	1		1306	1	1	2	6				2	1			1324	98%	98%	100547
agg								1		274		1		1	1			1	1			280	97%	97%	50985
gtt		2	1	2						2	1			2	2062	2			1			2075	99%	99%	103468
gtc		2					1			5	1	1			905	1	2					918	98%	98%	64433
gta	1	1	2									1		1	568	1						575	98%	98%	59293
gtg		1	1	1						1					1423		1	1				1429	99%	99%	94032
gct		1							12	1	1	1	3	1	1	2278						2299	99%	99%	97383
gcc								1	9				2	3		1683		1				1699	99%	99%	64687
gca								1	9			1		1		913	1					926	98%	98%	77954
gcg				1					2					1		640						644	99%	99%	45258
gat		1		2				1			1			2			1830	2				1839	99%	99%	134220
gac	1	1			1	1						1		1	1	1	2398	2				2408	99%	99%	109325
gaa							2	1	2	2		1		3		1	3	2369				2384	99%	99%	146047
gag		2				1			1	1		2		1	1	2		3018	3			3032	99%	99%	144514
ggt	1		1				3		5			1	5	1	1	1		1	1622			1642	98%	98%	71609
ggc			1						2	1			4					1	731			740	98%	98%	50566
gga							1		5		1		7	1		1		1	1450			1467	98%	98%	82582
ggg									1				3			1			461			466	98%	98%	43658
