# Supplementary material for: Evolutionary instability of CUG-Leu in the genetic code of budding yeasts
Source: Nat Commun. 2018 May 14;9:1887. doi: 10.1038/s41467-018-04374-7 (PMC5951914; doi:10.1038/s41467-018-04374-7)
Supplement: Supplementary file 5 — Supplementary Data 3 [file 41467_2018_4374_MOESM5_ESM.zip › Data_3_denovo/denovo_Geotrichum_candidum.xls]

## Sheet: Sheet
Geotrichum_candidum																										Total matches to all codons
	F	L	S	Y	C	W	P	H	Q	R	M	T	N	K	V	A	D	E	G	X	*	Sum	Universal %	Largest %	All codons	12464
ttt	254	3		4			2	2		1			1	2				1	1			271	93%	93%	222381
ttc	303	5		2	1						1	1			2							315	96%	96%	99117
tta	1	37	1										1									40	92%	92%	87722
ttg	2	167		1											1							171	97%	97%	103978
tct			279	1								1	1	1		9	3	5				300	93%	93%	124339
tcc			243				1		1			2	1			7		1				256	94%	94%	73336
tca			42		1						1	2	1	1	2			3				53	79%	79%	102217
tcg			86	1			1			1		1				1	1					92	93%	93%	62897
tat	1	1		31				1		2					1	1						38	81%	81%	99545
tac	7	1		332													1	1	2			344	96%	96%	98022
taa
tag
tgt		1		1	36								1		1				1			41	87%	87%	57326
tgc					68													1				69	98%	98%	45089
tga
tgg						74	1	1						1		1		1				79	93%	93%	63423
ctt		420	2	1		1				1	1			1	1	1	1	1	2			433	96%	96%	140087
ctc	1	287				1		2			1	1		3	3	1	1		1			302	95%	95%	90622
cta		23	1	1		1			1			1	1	1								30	76%	76%	61541
ctg		207					1			1	2				5			1				217	95%	95%	93239
cct	1	1	1				169					1		1	2	4		1				181	93%	93%	83247
ccc	1						274					1		1		5			1			283	96%	96%	76172
cca	1						24			1					1	1		1				29	82%	82%	77635
ccg							15						1									16	93%	93%	44528
cat		1						43		1					2		1					48	89%	89%	79245
cac								144	1			2	3									150	96%	96%	66009
caa			1						74	1						2		1				79	93%	93%	111761
cag		2	1						315	2				3				6				329	95%	95%	113221
cgt										206				1		2						209	98%	98%	50479
cgc									1	126			1	1		2		1	1			133	94%	94%	61569
cga									1	8		1		1	1		1					13	61%	61%	33682
cgg			1	1				1		14												17	82%	82%	34719
att		394					1	1	1		1	3	2	3	18	1	1	1				427	92%	92%	178007
atc	1	312		1						1	1	5	1	1	15				2			340	91%	91%	104168
ata		3												1	1	1	2					8	37%	37%	73220
atg		7				1					171			2	2	2	3	1	2			191	89%	89%	96809
act	1	2	2			1						298	1	1	1	2	1					310	96%	96%	107736
acc	1		5				1		1			374	2	1		3	2		1			391	95%	95%	96105
aca		1							1		1	32		1	2				1			39	82%	82%	91249
acg		1		1								27		1	1							31	87%	87%	51735
aat		1	3		1		1	1	1	3		2	75	3		1	5	2				99	75%	75%	137941
aac		1	8		1		1	3		1		3	413	2	1		6		1			441	93%	93%	141660
aaa			1			1			1	4	2	1	1	58	1		1		1			72	80%	80%	182474
aag	1	2		1	1				5	3			2	777			1	3	2			798	97%	97%	168009
agt			46									1						1				48	95%	95%	77596
agc	1		75					2		1	1	2	3					1	6			92	81%	81%	84543
aga		2		1					1	215				4	1				1			225	95%	95%	74830
agg							1			2		1		1		1						6	33%	33%	33062
gtt	1	21			1		2	2		2	1	3			414	3		1	1			452	91%	91%	122631
gtc		9							1	1		1			346	3		3				364	95%	95%	81259
gta	1						1			1					11		1					15	73%	73%	56712
gtg			1	1			1	1		1					85	1						91	93%	93%	75431
gct	1	2	3				2		6	2		2	1	2	5	466		2	3			497	93%	93%	113093
gcc		1	6			1		1	5			9	5		2	429			3			462	92%	92%	100449
gca					1				1		1			1	1	68		2	1			76	89%	89%	81118
gcg		1	2									5		1		67		1	1			78	85%	85%	56136
gat		2				2		2			1		3	1		1	307	11	3			333	92%	92%	135066
gac	1		2						1				2			1	365	14				386	94%	94%	117119
gaa									3	1		1		1	2		7	146	2			163	89%	89%	132965
gag	1	2	1	2			1	1	2	2	1	3		4		3	7	624	2			656	95%	95%	143218
ggt			2				2		4	1			3	2		3	3	2	503			525	95%	95%	98029
ggc	1	1	1						1	1	1		8	2		1	4		230			251	91%	91%	93152
gga										1				1			1		48			51	94%	94%	51922
ggg									1					2					5			8	62%	62%	35003
