# Supplementary material for: Evolutionary instability of CUG-Leu in the genetic code of budding yeasts
Source: Nat Commun. 2018 May 14;9:1887. doi: 10.1038/s41467-018-04374-7 (PMC5951914; doi:10.1038/s41467-018-04374-7)
Supplement: Supplementary file 5 — Supplementary Data 3 [file 41467_2018_4374_MOESM5_ESM.zip › Data_3_denovo/denovo_Komagataella_phaffii.xls]

## Sheet: Sheet
Komagataella_phaffii																										Total matches to all codons
	F	L	S	Y	C	W	P	H	Q	R	M	T	N	K	V	A	D	E	G	X	*	Sum	Universal %	Largest %	All codons	77763
ttt	1481						1				1	1		3	1	1			2			1491	99%	99%	76512
ttc	1650		1	1			1			1		1			1	2		2				1660	99%	99%	54881
tta		1047	1							2						1						1051	99%	99%	51625
ttg		2606				1								1			1		1			2610	99%	99%	79470
tct	1		2022						1					2	1	3	1	20				2051	98%	98%	65239
tcc			1333		1										1			9				1344	99%	99%	43780
tca		2	971				1			1		1	1		1	2		10				990	98%	98%	53520
tcg			401											1				5				407	98%	98%	24342
tat				994			1	1		1				2					1			1000	99%	99%	48919
tac	1			1500				1		2	1							2	1			1508	99%	99%	44746
taa
tag
tgt					436									1					1			438	99%	99%	23310
tgc			1		181				1				1	1								185	97%	97%	14937
tga
tgg		2	2			606		1					1		1							613	98%	98%	29563
ctt		1123						1				1	1		1	1						1128	99%	99%	50601
ctc		532					1					2	1									536	99%	99%	26706
cta	1	616	2						1	1	1	1										623	98%	98%	36370
ctg		1109					1			1		1			2			1				1115	99%	99%	42718
cct							1291	2		2		1				3	1					1300	99%	99%	42604
ccc							482	1								1						484	99%	99%	23983
cca							1639			1			1	1		1						1643	99%	99%	47630
ccg			1				211							1								213	99%	99%	13505
cat					1			861						1								863	99%	99%	38495
cac								919		1		1	1									922	99%	99%	24661
caa	1		1			1			1944	2						2		2	1			1954	99%	99%	70227
cag	2		1				1		1153		1	1				2		1				1162	99%	99%	45725
cgt					1	1	1			698				3	1							705	99%	99%	18741
cgc										139												139	100%	100%	7950
cga		1		1				1		199												202	98%	98%	16558
cgg						1				60		1							1			63	95%	95%	7781
att	1	2402					1			1	1	1	2	3	3	1	2		3			2421	99%	99%	81510
atc	1	1763	1			1	1		1			1	1	1								1771	99%	99%	53091
ata		523				1	1			2	1	1	1		1		1					532	98%	98%	43474
atg	1			1		1	1			2	1140		1		2			1				1150	99%	99%	49302
act										1		1908		1		2						1912	99%	99%	57117
acc										1		1341	1	3		4		1				1351	99%	99%	38215
aca										3		890		1	1	1						896	99%	99%	45217
acg		1										363				1						365	99%	99%	19944
aat						2	1		1	2			1516	1		1	4	1				1529	99%	99%	78924
aac	2	1	2	1		1	2		1				2308.86	1			10.1429		1			2331	99%	99%	67951
aaa	2	2	1		1			3				1	2	2342	2	1		2	1			2360	99%	99%	100330
aag				1				1		4				3876		1	1					3884	99%	99%	88041
agt	1		641	1					1							1		5				650	98%	98%	40644
agc			443						1		1			1				2				448	98%	98%	27154
aga		2	1				1	1		1727	1		1	5		2						1741	99%	99%	57153
agg		1					1			349		1	1									353	98%	98%	24144
gtt				1			1		1	8		1	2		2471				1			2486	99%	99%	64024
gtc	1	1	1						1	1					1547		1					1553	99%	99%	35993
gta						1	1		1	3				1	681							688	98%	98%	31335
gtg				1			1			1			1	1	861							866	99%	99%	36021
gct	1	1				1			10	2		1	4	3		2890						2913	99%	99%	58406
gcc							2		10	1			2	3		1701		1	1			1721	98%	98%	35865
gca							2		5		1		2		1	1064						1075	98%	98%	41653
gcg			1				1		1							217						220	98%	98%	12844
gat								1	1				1	2	2	1	2204		2			2214	99%	99%	95639
gac	2			1		1				1				1			2017					2023	99%	99%	59125
gaa	1	2				2	1	1	1	2		1	1	4		1	2	2505				2524	99%	99%	106509
gag					1		2	1	1	1				2	2	2		2473				2485	99%	99%	71493
ggt		1					2		17	2		1	23	1	1	1		2	2418			2469	97%	97%	48563
ggc									1				1			1			530			533	99%	99%	22204
gga				1					3	2	1		5	2	2	2		2	1556			1576	98%	98%	49807
ggg								2	1				2	1					317			323	98%	98%	17878
