# Supplementary material for: Evolutionary instability of CUG-Leu in the genetic code of budding yeasts
Source: Nat Commun. 2018 May 14;9:1887. doi: 10.1038/s41467-018-04374-7 (PMC5951914; doi:10.1038/s41467-018-04374-7)
Supplement: Supplementary file 5 — Supplementary Data 3 [file 41467_2018_4374_MOESM5_ESM.zip › Data_3_denovo/denovo_Kuraishia_capsulata.xls]

## Sheet: Sheet
Kuraishia_capsulata																										Total matches to all codons
	F	L	S	Y	C	W	P	H	Q	R	M	T	N	K	V	A	D	E	G	X	*	Sum	Universal %	Largest %	All codons	51744
ttt	798			1	1			1			3			1				1				806	99%	99%	80185
ttc	1436.83		1				1		1		0.166667			2	1			1	1			1445	99%	99%	79313
tta		132											1									133	99%	99%	29207
ttg	1	1868			1			2	1				1	1		2	1	1				1879	99%	99%	91474
tct		1	1147	1						1				2		1		14				1167	98%	98%	72145
tcc		1	1072									1	1		1	1		7				1084	98%	98%	54947
tca		1	286							1				1				9	1			299	95%	95%	51315
tcg			659												1	1		3				664	99%	99%	50676
tat	1	1		404	1	1					1							1				410	98%	98%	50582
tac				1175					1			1			1		1					1179	99%	99%	57438
taa
tag
tgt		1		1	343					1	1						1		1			349	98%	98%	29035
tgc					136												1					137	99%	99%	22845
tga
tgg				1		463				1		1										466	99%	99%	40030
ctt		850				1		1						3				1	1			857	99%	99%	60593
ctc		710			1				1					1	1		1					715	99%	99%	48916
cta		196					2				1	1			1		1					202	97%	97%	29125
ctg		1085		2	1				1	1						1	1	1	1			1094	99%	99%	75377
cct							689		1							1						691	99%	99%	45766
ccc				1			343	1					3									348	98%	98%	32103
cca	1						1380						1	1	1	1						1385	99%	99%	56961
ccg		1					177						1									179	98%	98%	25392
cat								319	1							1						321	99%	99%	39617
cac	1				1			655						1				1				659	99%	99%	37440
caa		1		2	1	1		2	628					1				3				639	98%	98%	58658
cag					1			2	1041		1	1		2				4				1052	98%	98%	71304
cgt				1						455									1			457	99%	99%	24444
cgc										128		1										129	99%	99%	18636
cga										12												12	100%	100%	15931
cgg										27				1								28	96%	96%	15489
att		1158						1				1	1	1								1162	99%	99%	76473
atc		1691			1														1			1693	99%	99%	74213
ata		199					1			1		1	1	1								204	97%	97%	43644
atg									1		797	1	1			2			1			803	99%	99%	65757
act												1010	1		1	1						1013	99%	99%	55254
acc			1					1		1	1	1397			4		1					1406	99%	99%	56740
aca											1	339		1				1				342	99%	99%	45559
acg		1					1		1			280					1	1				285	98%	98%	33283
aat							1					2	512			1	1		1			518	98%	98%	65053
aac		1	1	1				1	1				1557	1			10		1			1574	98%	98%	82059
aaa		1	1			1	1	1		1				625			1	1				633	98%	98%	87493
aag		1							3	4		1		2749		1	1	1				2761	99%	99%	118898
agt			282											2			1	4				289	97%	97%	40862
agc			293	2			1			1		1						1				299	97%	97%	37994
aga			1			2				1066		2	1		1	1		1	1			1076	99%	99%	66813
agg						1			1	176								1				179	98%	98%	32403
gtt								1		1		1	1	1	1585							1590	99%	99%	74489
gtc		1	1			4	1								1119							1126	99%	99%	45114
gta		1						1		1					154							157	98%	98%	24293
gtg					1	2				1	2			1	1002	1			1			1011	99%	99%	70591
gct			2			1			15	1		1	2	1		1664						1687	98%	98%	71335
gcc		1					2		10	1	1		2	3		1861	2					1883	98%	98%	60457
gca	1							1	5				2	1	1	572						583	98%	98%	52787
gcg										1			1		1	322						325	99%	99%	29067
gat										1		1			2		1371		2			1377	99%	99%	98753
gac	1								1	2			1		1		1831	1				1838	99%	99%	80677
gaa			1			1	1	2	1	1			1		1	1	1	1208				1219	99%	99%	94971
gag	1	2			1	1	1		1	1		2		1	1	1	1	2632	2			2648	99%	99%	111323
ggt				1			5	1	10	1			7	2	2				1703			1732	98%	98%	62135
ggc							1					1	3	1					501			507	98%	98%	38595
gga			1				3		2	2			5			1			869			883	98%	98%	61299
ggg			1										3						151			155	97%	97%	24217
