# Supplementary material for: Evolutionary instability of CUG-Leu in the genetic code of budding yeasts
Source: Nat Commun. 2018 May 14;9:1887. doi: 10.1038/s41467-018-04374-7 (PMC5951914; doi:10.1038/s41467-018-04374-7)
Supplement: Supplementary file 5 — Supplementary Data 3 [file 41467_2018_4374_MOESM5_ESM.zip › Data_3_denovo/denovo_Lipomyces_starkeyi.xls]

## Sheet: Sheet
Lipomyces_starkeyi																										Total matches to all codons
	F	L	S	Y	C	W	P	H	Q	R	M	T	N	K	V	A	D	E	G	X	*	Sum	Universal %	Largest %	All codons	12487
ttt	143	1		2			1		2	1	1		2	4	1		2		2			162	88%	88%	117413
ttc	318	1	1	1	1			2	2			2	1	3	1				2			335	94%	94%	115446
tta	2	36										1		3				2	2			46	78%	78%	77040
ttg	2	219					1	1	1		1		2	1		1		1				230	95%	95%	116027
tct			194					1	1					2	3			4	3			208	93%	93%	97930
tcc		1	237						2			1	1	1		3		2				248	95%	95%	79665
tca	1	2	79					6			2		1	2			3	2	1			99	79%	79%	98994
tcg			143				1		2		1	1	1	4	1	1	1	1				157	91%	91%	100090
tat		1	1	145		2			1			1	1	1	2		3	1				159	91%	91%	103289
tac				244				1				1		5	1		3					255	95%	95%	86543
taa
tag
tgt	1				26		1		1	1			1	2				1				34	76%	76%	61394
tgc	1	1	1	1	40			1	1	1		1		2				1				51	78%	78%	63738
tga
tgg			2	1	1	74	1				1	2	1	2	1	1	2	1	2			92	80%	80%	76420
ctt	2	252		1						1			2	1	1	1	2	2				265	95%	95%	99194
ctc		346		4		1		3			4		1	2		1	1		1			364	95%	95%	94476
cta	2	55						1	1		2	1		1								63	87%	87%	65723
ctg		131	1							2	1	1		2				2	1			141	92%	92%	91009
cct		2					172	1		1	2	1		2		1						182	94%	94%	73645
ccc			1		1		127						1		1		2	1	1			135	94%	94%	49854
cca		2	1			1	73				2			3	1				1			84	86%	86%	88319
ccg		3					108	1		2				2				1				117	92%	92%	78132
cat	1				1			67	1			1		1			2	4	2			80	83%	83%	85107
cac	1			3				153			1											158	96%	96%	67546
caa		1	1					1	78			1	1	2	1	1	1					88	88%	88%	102749
cag	1	3				1	1	3	317	1		1	1		2	4	1	2	1			339	93%	93%	111076
cgt		1	1			1	1		2	140				1		1		2	1			151	92%	92%	63926
cgc	2	1							1	102	1			1			1	1				110	92%	92%	68029
cga	1	2	2	1		1		1		108				1		2		1	1			121	89%	89%	75694
cgg							1	1	1	42	2			1			1		4			53	79%	79%	59774
att		285					1		2	1	2		3	2	4		1		2			303	94%	94%	138365
atc		388		1		1			1			2	1	5	1		3	1				404	96%	96%	114029
ata		36		1			1				1		2	1	1	1		2	1			47	76%	76%	85100
atg	3	1	1			1	2	1	2	2	223	2	1	2	1	1	5	3				251	88%	88%	112203
act	1						2	1		3	2	225	2	1			1	1	2			241	93%	93%	93963
acc	2	2	1	1						4		294	1	1		1	2	1				310	94%	94%	71041
aca	1	1	1							1	2	78	1	1		1		2	2			91	85%	85%	95693
acg	2	1	1			2			1		1	85	1	3	2	1	2	4				106	80%	80%	81768
aat	3	1	1					2			2		168	2	2		2	2	1			186	90%	90%	125653
aac				1			1		1		2		273	2		1	1					282	96%	96%	98025
aaa	2	1	1		1		1		1	1			1	137	2	1	1	1				151	90%	90%	115336
aag	3	1		1		2		1	1	2	1	1	1	606	1	3	2	2	1			629	96%	96%	135134
agt			51		1	2	1	1		1		1	1	3		1		3				66	77%	77%	78031
agc	2	1	94	1					2	1	1	2		1	5		1	3				114	82%	82%	74760
aga	1									64	1			1			1	1				69	92%	92%	71458
agg				2						16		2		2								22	72%	72%	50420
gtt		1	1	1			1		2	1			1	5	304	1	1		1			320	95%	95%	102721
gtc			2	2		1	1		2		2	2	2	3	452	2	3	1	2			477	94%	94%	107821
gta		1									1		1	2	42	1						48	87%	87%	64439
gtg	2	1		2			2		1	2		1			102	1		2	3			119	85%	85%	86707
gct	1				3	1	1		4	1	2			1	2	421	3		1			441	95%	95%	104762
gcc		2	1			1			2		1	2		1	1	361		1				373	96%	96%	87959
gca	1		1	2				1		1	1	1	2	1		114		1	2			128	89%	89%	106040
gcg	1	1	1						4	3			1	1	1	208	3	2				226	92%	92%	99611
gat	3	2		2				1	1	1	1	1		6	2	1	317	4	1			343	92%	92%	140742
gac	1	1									2	2	5	3		1	427	1				443	96%	96%	126836
gaa	2						1	2		1	1			4	2			203	3			219	92%	92%	135890
gag	1		2		1		1			1	3	3	2	3	2	2	1	676				698	96%	96%	140192
ggt		1	1	1					2		1	1	3	6	1	3	2	2	345			369	93%	93%	86421
ggc	4	2	1			1		2	2	1	1		5	2		1	2		299			323	92%	92%	91345
gga	1			1	1	1						2	1	3		1	1		107			119	89%	89%	80906
ggg			1					1						4	1		1	2	32			42	76%	76%	46780
