# Supplementary material for: Evolutionary instability of CUG-Leu in the genetic code of budding yeasts
Source: Nat Commun. 2018 May 14;9:1887. doi: 10.1038/s41467-018-04374-7 (PMC5951914; doi:10.1038/s41467-018-04374-7)
Supplement: Supplementary file 5 — Supplementary Data 3 [file 41467_2018_4374_MOESM5_ESM.zip › Data_3_denovo/denovo_Nakazawaea_wickerhamii.xls]

## Sheet: Sheet
Nakazawaea_wickerhamii																										Total matches to all codons
	F	L	S	Y	C	W	P	H	Q	R	M	T	N	K	V	A	D	E	G	X	*	Sum	Universal %	Largest %	All codons	11551
ttt	171									3												174	98%	98%	68401
ttc	208		1							1	1	1	1	2								215	96%	96%	73171
tta	2	558								2				1	1	1	1	1				567	98%	98%	137933
ttg		200			1				1													202	99%	99%	91409
tct			203				1					1						15				220	92%	92%	53457
tcc			84															3				87	96%	96%	26266
tca		1	394			1		1				2						31	1			431	91%	91%	88345
tcg	2		45															6				53	84%	84%	26571
tat			2	191						1		2				1		1				198	96%	96%	74103
tac				147						1												148	99%	99%	42240
taa
tag
tgt					37																	37	100%	100%	31708
tgc					2																	2	100%	100%	7254
tga
tgg						79												1				80	98%	98%	29744
ctt		46					1	1								1						49	93%	93%	32672
ctc		12																				12	100%	100%	17109
cta		9								1												10	90%	90%	13013
ctg			1											2		99			1			103	0%	96%	33193
cct							112	1						1								114	98%	98%	34807
ccc		1					14															15	93%	93%	12181
cca							426											1				427	99%	99%	67206
ccg							24															24	100%	100%	12076
cat								145				1							2			148	97%	97%	46750
cac						1		57	1	1												60	95%	95%	16154
caa				1			1	1	321	1				1		1		5	1			333	96%	96%	95759
cag						1			43					1								45	95%	95%	28629
cgt										99								1				100	98%	98%	17883
cgc										5												5	100%	100%	2724
cga										4												4	100%	100%	5249
cgg										1												1	100%	100%	3125
att		342								1	1				1							345	99%	99%	85418
atc		197				1	1									1						200	98%	98%	74047
ata		75								1						1						77	97%	97%	66667
atg				1	1	1	1		1		159					1						165	96%	96%	60240
act							2				1	341						1				345	98%	98%	64836
acc												114										114	100%	100%	28654
aca							1					174		2		2						179	97%	97%	58645
acg										1		28										29	96%	96%	19156
aat			1							2			327	2			3					335	97%	97%	130863
aac		1	1										175				2					179	97%	97%	46040
aaa		2	1											732	2	1						738	99%	99%	127889
aag						1				1		1	1	547	1	3	1	3				559	97%	97%	87627
agt			126											3		1		10				140	89%	89%	55088
agc			22																			22	100%	100%	13152
aga						1				543				1								545	99%	99%	77958
agg										45	1											46	97%	97%	18089
gtt										1		1			436			1	1			440	99%	99%	56004
gtc								1			1				178	1			1			182	97%	97%	38248
gta		1									1	1	1		62							66	93%	93%	32028
gtg	1									1				1	63							66	95%	95%	44871
gct		1							1	1			1			532	1					537	99%	99%	55910
gcc					1				2	2	1					150						156	96%	96%	26790
gca			1						1					1		162			1			166	97%	97%	39716
gcg									1							19						20	95%	95%	13411
gat						1	1			3						2	455					462	98%	98%	140907
gac										2							99					101	98%	98%	38514
gaa	1		1	1				2		1	1	1			1	2		612				623	98%	98%	121572
gag				1												1		146				148	98%	98%	63851
ggt		2							7	1			4	2		3			545			564	96%	96%	82872
ggc																			22			22	100%	100%	10983
gga	1						1			1			3						78			84	92%	92%	28798
ggg																			32			32	100%	100%	18678
