# Supplementary material for: Evolutionary instability of CUG-Leu in the genetic code of budding yeasts
Source: Nat Commun. 2018 May 14;9:1887. doi: 10.1038/s41467-018-04374-7 (PMC5951914; doi:10.1038/s41467-018-04374-7)
Supplement: Supplementary file 5 — Supplementary Data 3 [file 41467_2018_4374_MOESM5_ESM.zip › Data_3_denovo/denovo_Ogataea_polymorpha.xls]

## Sheet: Sheet
Ogataea_polymorpha																										Total matches to all codons
	F	L	S	Y	C	W	P	H	Q	R	M	T	N	K	V	A	D	E	G	X	*	Sum	Universal %	Largest %	All codons	67527
ttt	1121			1											2				1			1125	99%	99%	64691
ttc	1685	1	2	4		1				3	2	1		2					2			1703	98%	98%	63325
tta		301							1			1		2					1			306	98%	98%	22121
ttg		1680					1		1							3		1				1686	99%	99%	60112
tct			1282					1		2			1	1	1			14	1			1303	98%	98%	48592
tcc	1		1167						1					4				5				1178	99%	99%	42751
tca			465					1						2				2	2			472	98%	98%	31390
tcg		1	1097				1							1	1	1		4	1			1107	99%	99%	51044
tat			1	658					1										1			661	99%	99%	37932
tac				1707				1	1		1		2	1	1				1			1715	99%	99%	57538
taa
tag
tgt					312				1													313	99%	99%	19768
tgc		1	2		303					1				2		1	1					311	97%	97%	22762
tga
tgg						544													1			545	99%	99%	31356
ctt		1117		1			1								2							1121	99%	99%	50069
ctc		1020								1			1	1	1	1		1				1026	99%	99%	50305
cta		378				1																379	99%	99%	24596
ctg		1873.83	2	1	1	1		3		2		1			1	3	1		1.16667			1891	99%	99%	80220
cct	1	2	1	1	1		883		1							1			1			892	98%	98%	34478
ccc		1	1				298				1			1								302	98%	98%	23191
cca							1319	1		1					1	1		1				1324	99%	99%	39277
ccg			1		1		581				1		1		1							586	99%	99%	33167
cat								542	1	2				1	2	1						549	98%	98%	27893
cac		1	1	2				1156	1							1						1162	99%	99%	35964
caa			3			1			1052		1		1	1		2			1			1062	99%	99%	44658
cag	1	1							1661	2				3		2		1	1			1672	99%	99%	68559
cgt										242	1			1		1	1					246	98%	98%	18206
cgc	2				1					252			1	2					1			259	97%	97%	26419
cga										104			1						1			106	98%	98%	16575
cgg	1									191				1		1						194	98%	98%	20154
att	1	1664					1			2				1	5	2			1			1677	99%	99%	62530
atc		1874							2		1			1	2				2			1882	99%	99%	66738
ata		335		1							1						1					338	99%	99%	30558
atg		1									1173			2		1	1		1			1179	99%	99%	55564
act			1	1				1	1			1011		1	2	1						1019	99%	99%	33583
acc		1	1							2	1	1383				2						1390	99%	99%	43862
aca	1	1								1		659				1			1			664	99%	99%	38033
acg			1				1	2		1		750		1	1				1			758	98%	98%	36206
aat	1	1					2	1			1	1	971	2	2	1	5	1	1			990	98%	98%	51770
aac			2		1		1		1	2		1	2213	3			11					2235	99%	99%	75531
aaa							2	1	3	2	1	1	1	1789	3	1	2	2				1808	98%	98%	86672
aag	3	2	2	2			1		1	4				3481	1		1	2				3500	99%	99%	91430
agt			327		1				2				1					5				336	97%	97%	24238
agc			683							1	1		1	3		1		3	1			694	98%	98%	43251
aga								1		1525				7		1			1			1535	99%	99%	46635
agg	1							1		274												276	99%	99%	19311
gtt							1			1		1	1	1	1618			1	1			1625	99%	99%	48995
gtc		2	1			1			1	1				1	1396			1	1			1405	99%	99%	44703
gta		2								2				1	129							134	96%	96%	14900
gtg							2		1	4		2		5	1708				1			1723	99%	99%	68187
gct	1	1	2						8				2	2		1642						1658	99%	99%	46472
gcc		1			1	1	1		11			1	2	5	1	1980		1				2005	98%	98%	54108
gca		2	1				1		5		1	3	3			969	1		3			989	97%	97%	43753
gcg									5				1			653						659	99%	99%	33487
gat				1					1	2			1				1150		2			1157	99%	99%	61715
gac		4	1	2	1	1		1		1			3	1	4		2246	1				2266	99%	99%	90940
gaa	1		1	1				1	2	2		2		5	3	2	1	1357				1378	98%	98%	73314
gag	1		1				1	1	3	3	2	4		4		1	1	2737	1			2760	99%	99%	103951
ggt							5		4	1			8	1		1			1461			1481	98%	98%	33830
ggc					1		1	1	4				9	1	2				1259			1278	98%	98%	49129
gga		1				1		1	3			1	5		1	1			1190			1204	98%	98%	43074
ggg		1					1	1			1		3						321			328	97%	97%	21051
