# Supplementary material for: Evolutionary instability of CUG-Leu in the genetic code of budding yeasts
Source: Nat Commun. 2018 May 14;9:1887. doi: 10.1038/s41467-018-04374-7 (PMC5951914; doi:10.1038/s41467-018-04374-7)
Supplement: Supplementary file 5 — Supplementary Data 3 [file 41467_2018_4374_MOESM5_ESM.zip › Data_3_denovo/denovo_Pachysolen_tannophilus.xls]

## Sheet: Sheet
Pachysolen_tannophilus																										Total matches to all codons
	F	L	S	Y	C	W	P	H	Q	R	M	T	N	K	V	A	D	E	G	X	*	Sum	Universal %	Largest %	All codons	61945
ttt	2429			1			1			3		1		1	1	1	2	1	1			2442	99%	99%	153301
ttc	934	2									1			3	2			1	1			944	98%	98%	43622
tta		4003		1	2	1	2	1		2	2	1		5	2	2	1		1			4026	99%	99%	169095
ttg	2	1961				1					1			1		2	2					1970	99%	99%	90174
tct	2		1583	1	1	1	2	1	1	1	1			2			1	1				1598	99%	99%	86013
tcc		1	286				1											1				289	98%	98%	20586
tca		1	1625				1			1		1	1		2	1		18	1			1652	98%	98%	98744
tcg	1		235				1			1						1		5				244	96%	96%	20923
tat		2		1778			1		1	1		1		2	1	1						1788	99%	99%	101286
tac				487			1									1	1		1			491	99%	99%	24437
taa
tag
tgt					414									1					1			416	99%	99%	35302
tgc					34				1													35	97%	97%	8383
tga
tgg						737	2	1		1												741	99%	99%	29905
ctt		647					2						1	1	1							652	99%	99%	42827
ctc		67																				67	100%	100%	9382
cta	1	106						1														108	98%	98%	19361
ctg						1									1	158						160	0%	98%	20511
cct							815			1					1							817	99%	99%	42492
ccc							43		1					1	1							46	93%	93%	7808
cca							1975			2				1		3			1			1982	99%	99%	65598
ccg							114															114	100%	100%	9766
cat	1	2				1	2	1264			1			1		1			1			1274	99%	99%	54005
cac						1		227			1					1						230	98%	98%	12379
caa				2		1		1	1911	2			1	6	2		1		1			1928	99%	99%	100317
cag									249						1				1			251	99%	99%	26449
cgt										309									4			313	98%	98%	14530
cgc				1						11						1			1			14	78%	78%	3351
cga										28												28	100%	100%	6392
cgg								1		12												13	92%	92%	3832
att		3033	1	1	1		1		1	4		1		2	2	2	2		1			3052	99%	99%	143300
atc		714					1						1		1	1			1			719	99%	99%	33507
ata		788	1					1		3		1	1	2	3			1	1			802	98%	98%	82353
atg		1								1	914		1	2	1			1	1			922	99%	99%	53938
act		1	1						1	2		1805			2	1	1	3	2			1819	99%	99%	76251
acc												396		1	2				2			401	98%	98%	19556
aca	1	1	1	1		1						1137	1	1	1	1			2			1148	99%	99%	67905
acg		1										107			1	1	1					111	96%	96%	11220
aat				1	1	1	3	3	1	2	1	2	2039	2	4	1	79		2			2142	95%	95%	200340
aac								1	1	2		1	596	1		1	20					623	95%	95%	47753
aaa	2		1	1		1	5	1	3		2	3		3234	6	2		1	22			3284	98%	98%	207977
aag	1	1	1								1			1125		6			6			1141	98%	98%	66371
agt			639			1	1		1		2				2	1		3	2			652	98%	98%	63030
agc			84				1															85	98%	98%	17302
aga	1						1	1		1807		2	1	1					12			1826	98%	98%	82954
agg		1								178	2		1	1								183	97%	97%	19713
gtt		2	1	1				3	1	10	1		1		3054		2		1			3077	99%	99%	95478
gtc	1	1								1					503							506	99%	99%	17647
gta			1				1	1		4	2	2		1	563				1			576	97%	97%	38078
gtg										1					170	1			3			175	97%	97%	20124
gct		2					2		16	2	1	2	5		1	2453		1				2485	98%	98%	66067
gcc	1			1			1		1					1	1	367						373	98%	98%	14290
gca		1	1	1					9	2				1	1	1311	2		1			1330	98%	98%	55001
gcg										1						88						89	98%	98%	8244
gat	2		1	1	1	2	3	1		2	2	2	2	1	1		2684	1	2			2708	99%	99%	160079
gac				1			2									1	292		1			297	98%	98%	23403
gaa	1		1	2		1	4	2	1	2		2	2	3	1	1		2987	1			3011	99%	99%	171184
gag		1				2	3	1										331	1			339	97%	97%	38441
ggt	1	2					123	1	4		1		19	3					2335			2489	93%	93%	83448
ggc							4			1			1						84			90	93%	93%	10848
gga	1			1			48			1	1		5			1	1		652			711	91%	91%	48286
ggg						1	11			1			2	1	1				129			146	88%	88%	16125
