# Supplementary material for: Evolutionary instability of CUG-Leu in the genetic code of budding yeasts
Source: Nat Commun. 2018 May 14;9:1887. doi: 10.1038/s41467-018-04374-7 (PMC5951914; doi:10.1038/s41467-018-04374-7)
Supplement: Supplementary file 5 — Supplementary Data 3 [file 41467_2018_4374_MOESM5_ESM.zip › Data_3_denovo/denovo_Peterozyma_xylosa.xls]

## Sheet: Sheet
Peterozyma_xylosa																										Total matches to all codons
	F	L	S	Y	C	W	P	H	Q	R	M	T	N	K	V	A	D	E	G	X	*	Sum	Universal %	Largest %	All codons	107810
ttt	1957	2	1			2	2	1		2	2	1	1	8	3	4	1		1			1988	98%	98%	112431
ttc	2393	1	1	1	1	1	1		1	2	1		1	5		1		1	2			2413	99%	99%	77411
tta	1	2588	1		1	1		1		8	2	2	2	4	4	4	2	1				2622	98%	98%	79598
ttg	4	5627	6	1	1	2	3	3	2	5	1	2	2	6	5	6	1	1	6			5684	98%	98%	163527
tct			1536	1			2	1		2	1	4		1	1	3	1	10				1563	98%	98%	69841
tcc		1	1060				1	2				1		2		1		9	1			1078	98%	98%	40662
tca	5		3570	3	1		1	2	2	2		2	1	5	3	3	1	33	4			3638	98%	98%	115606
tcg			968			1			2	2	1		2	1	1	1	1	7				987	98%	98%	42965
tat	1	2		1643		2	1			3		1		1		3			1			1658	99%	99%	75885
tac				1973				2	2	4		2	3	1	1							1988	99%	99%	52788
taa
tag
tgt	2	1	1		716		1									2						723	99%	99%	35992
tgc	2		1		204			1			2				1				1			212	96%	96%	20028
tga
tgg	2					964	1			1	1	1		3	2	1						976	98%	98%	36443
ctt	3	692	1				1			1	2	2	1	1	1	1			2			708	97%	97%	48351
ctc		326				1	1	1	1	2	1	1				2	1	2				339	96%	96%	26699
cta		318				1		1	1	1	1			2		2						327	97%	97%	35551
ctg	2	1	1			1	1		1	3	1				1	359			1			372	0%	96%	29535
cct	1		1	1			1004			1			1	2			1	1	1			1014	99%	99%	38001
ccc							175			1	1	1		1								179	97%	97%	16860
cca		1	2	2		2	3417		1	1	1	2		2	3	5	1	1				3441	99%	99%	77445
ccg							307								3	1	1					312	98%	98%	17287
cat		2		1		1	1	1510		1		2	2		2		1		3			1526	98%	98%	51159
cac	1	1						1173		1			1	2	1		2					1182	99%	99%	29789
caa		1	1			3	3		2854.52	4	1	1	1	7	4	2	2	7.47619	1			2893	98%	98%	91757
cag	1	2	2	1	2			2	1124	1		1		1	1	3		2				1143	98%	98%	49753
cgt	1								1	457				5		2						466	98%	98%	15034
cgc										50				1								51	98%	98%	6206
cga							1			50	1											52	96%	96%	11338
cgg										23												23	100%	100%	5349
att		3081	1		1	2			2	3	3	5	1	10	2	2	1		2			3116	98%	98%	108843
atc		2856				1	2	1	1	2			3	2	2	4			1			2875	99%	99%	81641
ata	1	764	2	1		1						1	1	2		6	2	2	2			785	97%	97%	70690
atg	2	1	1				2	1	2	1	1626	1	1	1	2			1	2			1644	98%	98%	68960
act	4	1		1			1			1	1	2051		1	1		1	1	1			2065	99%	99%	62654
acc	1	1				1	1		1	1		1741		3	3		1		2			1756	99%	99%	43550
aca		1	1			1	3	2	1	1		2188	1	2	2	1	1	1	2			2208	99%	99%	76145
acg								1				453		1	1	1	1					458	98%	98%	22626
aat	2	3	2			2	3	2		4	3		2498.83	1	3	1	9.16667	4	3			2541	98%	98%	116623
aac	3	3	1	1		2	1	2	1			2	3155	1	3		17					3192	98%	98%	94297
aaa	4	5	1		3	4	3	2	3	5	1	2		3522	5	5	5	1	6			3577	98%	98%	143828
aag	3	1	2	3	1	1	3	3	3	1		1	3	5439	3	4	3	3	3			5480	99%	99%	119268
agt	2		933	3				1		2	1	1		2	1	2		3	1			952	98%	98%	55255
agc	1		534			1			1	1	1	1		5	1	2		3	1			552	96%	96%	37994
aga	2	1	2	1			1	2	1	2920	3		1	12	3	1	1	1	4			2956	98%	98%	86181
agg			1				1	1		462	1	1	1	2	1	2		1				474	97%	97%	33821
gtt	4	2	1			1	2	2	1	9		2	1	2	4153	2	3	1	2			4188	99%	99%	93200
gtc	1	2	1			1		2	3	1	2		1	1	2273	2	1	1	1			2293	99%	99%	43216
gta	1					1		1		4				1	665		1					674	98%	98%	34621
gtg	1	3					4	3		2	1		1	3	488				1			507	96%	96%	33876
gct	1		1	2		1	1		19	1				10	3	3699			1			3739	98%	98%	67570
gcc	1								9	2		1		3		2049		1				2066	99%	99%	34751
gca	1	1				2	1		8	1	2	3		2	1	1679		1	1			1703	98%	98%	57654
gcg	1	1					1		1			1				302						307	98%	98%	15024
gat	2	2	1	1	1			7	1	6	1	2	2	6	3	3	3384		4			3426	98%	98%	140839
gac	1	1					1			1	1		1	1		2	1669	1	2			1681	99%	99%	60815
gaa	4	5	3	1		2	1	1	1	3	2	2	2	7	4	1	1	4169	3			4212	98%	98%	137895
gag	1		1		2	2	5	1	3	2	1	1	1	2	2	1		1917				1942	98%	98%	84931
ggt		3		1		1	4.14286	2	11	1	2	2	21	4	3	4		1	4543.86			4604	98%	98%	79348
ggc		1	2	1			1		2	1		1	3				1	2	839			854	98%	98%	28220
gga	1		1	1			1		6	2			9	2		1			1029			1053	97%	97%	46740
ggg	1								2	2			3						364			372	97%	97%	21013
