# Supplementary material for: Evolutionary instability of CUG-Leu in the genetic code of budding yeasts
Source: Nat Commun. 2018 May 14;9:1887. doi: 10.1038/s41467-018-04374-7 (PMC5951914; doi:10.1038/s41467-018-04374-7)
Supplement: Supplementary file 5 — Supplementary Data 3 [file 41467_2018_4374_MOESM5_ESM.zip › Data_3_denovo/denovo_Pichia_kudriavzevii.xls]

## Sheet: Sheet
Pichia_kudriavzevii																										Total matches to all codons
	F	L	S	Y	C	W	P	H	Q	R	M	T	N	K	V	A	D	E	G	X	*	Sum	Universal %	Largest %	All codons	65538
ttt	1446	1	2	1			3			1	1	4		2		1						1462	98%	98%	94880
ttc	1440						1							4		2						1447	99%	99%	55716
tta	1	1929	1				1			2	1		2	1	1			1				1940	99%	99%	75013
ttg		2043				1		3		2			1	2	3	1						2056	99%	99%	84471
tct			1698	1	1							1		1	3	1		20	1			1727	98%	98%	67615
tcc			1213									1		2		1		6				1223	99%	99%	41456
tca		1	806			2	1	1					1		2	2		3				819	98%	98%	61510
tcg			301				1	1						1				4	1			309	97%	97%	26784
tat		1		1142			1		1		1	2		1	1		1					1151	99%	99%	68227
tac		1		1211		1						1		3								1217	99%	99%	43588
taa
tag
tgt					543					1	1	1		1		2						549	98%	98%	32371
tgc					86					1												87	98%	98%	15547
tga
tgg				1		511	1			1			1	1	1		2		2			521	98%	98%	31091
ctt		693					1		1					1		1						697	99%	99%	44647
ctc		386																				386	100%	100%	26436
cta	1	619					1					1	1			2						625	99%	99%	42311
ctg		248	1				1															250	99%	99%	25886
cct		1		1			818							3		1						824	99%	99%	39120
ccc			1				139															140	99%	99%	19031
cca	1						1809			1		1			1			1	1			1815	99%	99%	54823
ccg					1		182															183	99%	99%	15959
cat				1		2	1	975	2			2										983	99%	99%	45958
cac	1			1				697	2				1	1								703	99%	99%	24428
caa	1	2		1			1	2	1938			1		3	1		1	7	1			1959	98%	98%	75057
cag		1						1	552	1				1								556	99%	99%	37927
cgt			1					1		216	1			1								220	98%	98%	18254
cgc		1								23												24	95%	95%	6330
cga									1	23	1											25	92%	92%	11323
cgg										44												44	100%	100%	8967
att		2408				1	1	1	1	3	2	1		1	2	4	1	1	1			2428	99%	99%	99858
atc		1454	2			1		1		1	1	1		3	1							1465	99%	99%	54237
ata		270		2				1						1	1	1	1					277	97%	97%	54104
atg		1						3			1078	1	1	1	1				4			1090	98%	98%	61294
act	1				1							1618		2	1	1	1		1			1626	99%	99%	55540
acc			1		1				1			1237		3	1	3	1		1			1249	99%	99%	38007
aca		2				1	1		1	2	1	808		3	1	1			1			822	98%	98%	59370
acg		1		1								255										257	99%	99%	20210
aat	1		3			2	1	2	2		1	1	1598			1	12					1624	98%	98%	107600
aac			1	1			4			3			1713.86	3		1	8.14286	1				1736	98%	98%	72050
aaa	2		2			1	3	2		1	2			1767	3	1			4			1788	98%	98%	125708
aag	2	3		2		2	2			7		1	2	3201		1	1		5			3229	99%	99%	93998
agt		2	413			1		1		1	1			1		1	1	3	1			426	96%	96%	45283
agc			216		1					2	1			1								221	97%	97%	24428
aga	2						1		1	1770	2		2	10		1		1	3			1793	98%	98%	64237
agg			1			1				289				1	1							293	98%	98%	29829
gtt	1	2		1			1			4		1		2	2688	1						2701	99%	99%	79122
gtc					1					4				1	1397	2		1	1			1407	99%	99%	36068
gta		3					1			1	1				255	2	1		1			265	96%	96%	29258
gtg										1					447			1				449	99%	99%	31986
gct				2					13		1	2	6			1903	1		2			1930	98%	98%	47650
gcc	1					1			6				1	1	2	800		2				814	98%	98%	29138
gca	1		1				1		13				2	3	3	1976	1	1	1			2003	98%	98%	58310
gcg									3				1			341	1					346	98%	98%	15619
gat	1	2	1				2	2	1	1	2	1	2		2		2084		3			2104	99%	99%	112349
gac			1	1										2			1130	2	1			1137	99%	99%	52981
gaa	1				1	3	2			1		2		2	2	1		2928	1			2944	99%	99%	125028
gag	1		1		1	1	1	2	1			1		2		1		1052	1			1065	98%	98%	67037
ggt	1	1					9		11				12	3	1	1		1	2868			2908	98%	98%	65635
ggc	1								1	2			2	1					503			510	98%	98%	25265
gga	2	1		1	1								3	2					474			484	97%	97%	38331
ggg						1	1				1		1	1		1			199			205	97%	97%	21822
