# Supplementary material for: Evolutionary instability of CUG-Leu in the genetic code of budding yeasts
Source: Nat Commun. 2018 May 14;9:1887. doi: 10.1038/s41467-018-04374-7 (PMC5951914; doi:10.1038/s41467-018-04374-7)
Supplement: Supplementary file 5 — Supplementary Data 3 [file 41467_2018_4374_MOESM5_ESM.zip › Data_3_denovo/denovo_Saccharomycopsis_capsularis.xls]

## Sheet: Sheet
Saccharomycopsis_capsularis																										Total matches to all codons
	F	L	S	Y	C	W	P	H	Q	R	M	T	N	K	V	A	D	E	G	X	*	Sum	Universal %	Largest %	All codons	77566
ttt	1476	1						1		2		2		2	2			4	2			1492	98%	98%	156806
ttc	1752	1					1			1		1		1	1	3	1	2	1			1765	99%	99%	106588
tta		669		1										1	2	1			1			675	99%	99%	72047
ttg	2	4311	1	2		1	1	2	3	4	2	2	1	1	3	1	1	1	3			4342	99%	99%	170113
tct			1433							2				2		1	1	17	2			1458	98%	98%	97612
tcc			1968			1	1	1			3	1		1	2		2	20	1			2001	98%	98%	91807
tca		1	372			1	1	1		1			1			5		10				393	94%	94%	70590
tcg		2	421					2		1						2		2	1			431	97%	97%	53707
tat	1		1	580			1	1		1				3		1			2			591	98%	98%	73041
tac			1	2143						3				1	2				1			2151	99%	99%	98200
taa
tag
tgt	1		1		339						1	1		3				1				347	97%	97%	45069
tgc		1			281							1										283	99%	99%	46405
tga
tgg		1	1			631							1	1		1						636	99%	99%	50807
ctt	1	665						1	1	1		1				1		1				672	98%	98%	89487
ctc	1	1136							1	2				2				1				1143	99%	99%	87357
cta		137				1		1						2	1							142	96%	96%	43959
ctg			53			2												2				57	0%	92%	40942
cct		3					544	1						3	1	1		1	1			555	98%	98%	61889
ccc	1	1					214			1						1						218	98%	98%	40367
cca	1	1					1891	1			1		2		1		1	1	1			1901	99%	99%	85066
ccg						1	408		1		1		2	1				1				415	98%	98%	43718
cat								365	1			1										367	99%	99%	55401
cac			1					1447			1			1		1	1					1452	99%	99%	70140
caa				1		1	1	1	1332	1		1	1	1	3			11	1			1355	98%	98%	102141
cag		1					1		1363			4	2	3		1	2	7				1384	98%	98%	101110
cgt			1			1				269			1	1					1			274	98%	98%	29056
cgc			1	1					1	321	1			2					1			328	97%	97%	42492
cga										30		1			1	1						33	90%	90%	22131
cgg							1			64		2	1			1						69	92%	92%	25596
att		2001			1	1			1	1				4	2	1		1	5			2018	99%	99%	122483
atc		2203			1		3					1	1		1			1	2			2213	99%	99%	101702
ata		355	1									3		1	3		1					364	97%	97%	70138
atg							1				934	1		1			4		2			943	99%	99%	74143
act						1			1		1	1278							1			1282	99%	99%	74589
acc												2519		1				2				2522	99%	99%	92834
aca	1										1	304		1	3		2					312	97%	97%	67939
acg		1										302			1	1						305	99%	99%	42967
aat									1	1	1	1	1008	1	2		5		1			1021	98%	98%	123923
aac	2	4	1			1	2	1	1	1		1	3020	3	2	3	26	1	1			3070	98%	98%	161233
aaa	1	1	2		1	1		3	2		2	1	1	1768	2	3		1	4			1793	98%	98%	167736
aag	1	1			1		1	1	1	1				4150	4	2	2	4	3			4172	99%	99%	174778
agt	1		424				1				1				2	1		4				434	97%	97%	62950
agc			998	1			1	1	1	4					1	2	1	4	3			1017	98%	98%	104463
aga	3		1				1	1		1733				2				1	1			1743	99%	99%	94374
agg							1			190				1			1					193	98%	98%	40200
gtt	1	1		2						3		1		1	1825	2						1836	99%	99%	86892
gtc		1		1	1				2	3					2582	1		1				2592	99%	99%	82079
gta	1						1	1		1		1			193				1			199	96%	96%	39052
gtg				1						2					1107				1			1111	99%	99%	79776
gct			1		1				9	1			4	1	2	1998		1	2			2020	98%	98%	95731
gcc	1	1		2	1		1		18		1	1	5	3	2	3157		1	1			3195	98%	98%	109086
gca						1		1	2			1	1	1		478		1	2			488	97%	97%	67526
gcg	1	1					1		3			2			2	454	1					465	97%	97%	51798
gat		1		1		1	1	1	2	3	1	1	1			1	1261	1				1276	98%	98%	102409
gac	2	1	2			1	2	1				2		1			3588	2	2			3604	99%	99%	136224
gaa	1		2			1		3		1	2		2	3	3	2	2	3071				3093	99%	99%	142210
gag		1	2	1		1	2	1	1	1				2	1	1	2	2560				2576	99%	99%	123888
ggt			1			1	10		4				9	2	1	1	2		2045			2076	98%	98%	73064
ggc	2	1	2				6		8	2	1	1	13	3	2			1	2106			2148	98%	98%	100537
gga	1			1		1	2	1	3					1				1	328			339	96%	96%	49327
ggg							1						3		1				211			216	97%	97%	35868
