# Supplementary material for: Evolutionary instability of CUG-Leu in the genetic code of budding yeasts
Source: Nat Commun. 2018 May 14;9:1887. doi: 10.1038/s41467-018-04374-7 (PMC5951914; doi:10.1038/s41467-018-04374-7)
Supplement: Supplementary file 5 — Supplementary Data 3 [file 41467_2018_4374_MOESM5_ESM.zip › Data_3_denovo/denovo_Saturnispora_dispora.xls]

## Sheet: Sheet
Saturnispora_dispora																										Total matches to all codons
	F	L	S	Y	C	W	P	H	Q	R	M	T	N	K	V	A	D	E	G	X	*	Sum	Universal %	Largest %	All codons	47905
ttt	804	1	1				1			2			1	2		1		1				814	98%	98%	87833
ttc	936							2		2		2		2		1						945	99%	99%	48027
tta	2	909					2	2	2	1	2	2		2		2						926	98%	98%	79624
ttg		1431		1		1		1	1	1	3	1	1	1	3				1			1446	98%	98%	78692
tct		2	1308					1				1		1				9				1322	98%	98%	60570
tcc			805	1						1				3				5				815	98%	98%	29046
tca		2	808							1				1	1	4	1	9				827	97%	97%	69701
tcg			172								1				1			3				177	97%	97%	20094
tat	1			511						5				1			1		2			521	98%	98%	58331
tac	1			1090					1	2		2						1	1			1098	99%	99%	42646
taa
tag
tgt					463	1										1			2			467	99%	99%	27888
tgc			1		88																	89	98%	98%	13711
tga
tgg			1			384				1				1				1				388	98%	98%	30343
ctt		798				1								2		1	1		1			804	99%	99%	48634
ctc		248																				248	100%	100%	19774
cta		208							1		1			2		2						214	97%	97%	34618
ctg		173						1				1					1					176	98%	98%	22051
cct				2			499	2		2												505	98%	98%	34023
ccc							24			1				1			1					27	88%	88%	9553
cca		1				2	1326		2		2	1	1		1	1		2	2			1341	98%	98%	57008
ccg							52					1										53	98%	98%	10823
cat	2							550		2			1		1							556	98%	98%	37786
cac	1			1				734							1				1			738	99%	99%	23285
caa							1		1607	1	1			4		1	1	5				1621	99%	99%	74635
cag		1	1						392	1								2				397	98%	98%	34436
cgt	1							1		163	2											167	97%	97%	13892
cgc										20												20	100%	100%	4676
cga		1								12		1										14	85%	85%	8756
cgg							1			8												9	88%	88%	4157
att	1	1534	1							1			1	5	1		2	2				1548	99%	99%	103401
atc		1017		1		1	1	2			1	1					1	1	1			1027	99%	99%	49924
ata	1	133									1			1	1							137	97%	97%	46854
atg								4		2	819	1		3	3	1		1				834	98%	98%	58332
act		2	1							1	1	1192		1		1						1199	99%	99%	56353
acc		1								1		935	1	1		1						940	99%	99%	31970
aca							1	1		1		600	1	1	1	2						608	98%	98%	57962
acg	1	1	1				1	1				126		1								132	95%	95%	17399
aat		1	2	1				1	1			1	1018	6	1		5	2	1			1040	97%	97%	106479
aac	2		1	1		2	2	1	1	2		1	1646.71	3	2	4	6.28571		2			1677	98%	98%	70194
aaa		2	1	1	1	1	2	3		1				1138	1	2		4				1157	98%	98%	120499
aag	2	2				1	2			5				2933	1	1	1	1	2			2951	99%	99%	89568
agt			303		1			2	1	1				2				5	2			317	95%	95%	42914
agc		1	200							2								1				204	98%	98%	25010
aga			2							1483	1	2		10	1	1			1			1501	98%	98%	65382
agg		1								117									1			119	98%	98%	20741
gtt				1	1					2	3	1	1	1	2109	2	1		1			2123	99%	99%	80702
gtc					1				1	5				1	942				1			951	99%	99%	29627
gta				1								1			152		1					155	98%	98%	24717
gtg	1									2	1	1	1		395	1						402	98%	98%	30672
gct							2	3	13	1	5		4	3	1	2099						2131	98%	98%	55978
gcc							2		10			2				812						826	98%	98%	27063
gca		1			1				6.14286			1	1	2	1	890.857						904	98%	98%	51955
gcg		2						1	3	1		1			1	222						231	96%	96%	13450
gat	3	2	1			1		1		2	1	1	3	1	4	1	1210	2				1233	98%	98%	106824
gac		1								3		1			1	1	1033	1	1			1042	99%	99%	52504
gaa	1	3	1						1	1.16667		1	2	4	1	3		2337.83	1			2357	99%	99%	127650
gag	3	1		1		2							1	2	2	2		419				433	96%	96%	51267
ggt						1	5		6.16667	6	1		11	5				1	2320.83			2357	98%	98%	70311
ggc				1					1				6						275			283	97%	97%	20405
gga												1				1			255			257	99%	99%	31739
ggg													3						101			104	97%	97%	13369
