# Supplementary material for: Evolutionary instability of CUG-Leu in the genetic code of budding yeasts
Source: Nat Commun. 2018 May 14;9:1887. doi: 10.1038/s41467-018-04374-7 (PMC5951914; doi:10.1038/s41467-018-04374-7)
Supplement: Supplementary file 5 — Supplementary Data 3 [file 41467_2018_4374_MOESM5_ESM.zip › Data_3_denovo/denovo_Tortispora_caseinolytica.xls]

## Sheet: Sheet
Tortispora_caseinolytica																										Total matches to all codons
	F	L	S	Y	C	W	P	H	Q	R	M	T	N	K	V	A	D	E	G	X	*	Sum	Universal %	Largest %	All codons	64572
ttt	1151				1		1				2	2		1		1	1	2				1162	99%	99%	57364
ttc	1723								1					1					1			1726	99%	99%	55787
tta		500												1		1	1					503	99%	99%	35671
ttg		1230										1		2			2					1235	99%	99%	47579
tct			1680										1		1	1		11	1			1695	99%	99%	74083
tcc	2		747															9				758	98%	98%	32330
tca		1	599			1				1				1	2			6				611	98%	98%	47368
tcg	1		586						1					1	1			4				594	98%	98%	38522
tat				735										1								736	99%	99%	43219
tac	1			1293			1						1					1				1297	99%	99%	49276
taa
tag
tgt					262																	262	100%	100%	19650
tgc			1		413																	414	99%	99%	23010
tga
tgg		1				531		1					1	1								535	99%	99%	29410
ctt		1597	1			1	1			1				3					1			1605	99%	99%	53868
ctc		1304											1				1					1306	99%	99%	43456
cta	1	509									1			2					1			514	99%	99%	33472
ctg		911		2					1					2			1	1				918	99%	99%	48177
cct		1			1		1544							2	2	1						1551	99%	99%	52345
ccc							696				1	1		1		1			2			702	99%	99%	22879
cca							459	1				1						1				462	99%	99%	32586
ccg							493							1	2							496	99%	99%	29542
cat			1					532														533	99%	99%	34552
cac								626		2								1	1			630	99%	99%	29436
caa		1							1099					1								1101	99%	99%	48667
cag		1		1			2		1200									1				1205	99%	99%	49021
cgt		1								845				1			1		2			850	99%	99%	25750
cgc	1									797									1			799	99%	99%	30584
cga										274		1										275	99%	99%	23782
cgg								1		89												90	98%	98%	14565
att		1871		1						1				1	1	1						1876	99%	99%	65053
atc		1490									1											1491	99%	99%	50351
ata	1	525				1						1		1		1						530	99%	99%	47208
atg	1										1139		1			1		1	3			1146	99%	99%	53445
act					1	1					1	1605	1		2	2						1613	99%	99%	54717
acc												1081							1			1082	99%	99%	32635
aca	1									2		579										582	99%	99%	43120
acg								1				458							1			460	99%	99%	26109
aat		1	1										1009	1			15					1027	98%	98%	57306
aac				2			1					1	1564	1			18					1587	98%	98%	57040
aaa		1	1						1	4	1		2	1432	2	1		1	1			1447	98%	98%	78454
aag				1										2137		1						2139	99%	99%	63689
agt			325				2	1						1		2	1	2				334	97%	97%	29106
agc			598												1			3				602	99%	99%	36643
aga					1	1		1		480		2					1		2			488	98%	98%	36369
agg										165								1				166	99%	99%	17222
gtt		1					1	1		2		1			1662			1				1669	99%	99%	51268
gtc							1							1	1648							1650	99%	99%	43881
gta										2					641							643	99%	99%	32011
gtg										1					753		1					755	99%	99%	39083
gct	1	3	1			1	2	1	19				5	3		2622	1					2659	98%	98%	70959
gcc	1								9				1		1	1590			1			1603	99%	99%	43581
gca									4		1				1	927						933	99%	99%	52654
gcg	2	1							2					1		669						675	99%	99%	34067
gat			1		1				1	3				1	1		2012	1				2021	99%	99%	77494
gac			1					2				1			1		2028					2033	99%	99%	70040
gaa		1		1				1		1		1						2672				2677	99%	99%	90929
gag	1		1				1			2							1	2114				2120	99%	99%	60182
ggt							2		13	1			10	1				1	1514			1542	98%	98%	41302
ggc			1			1	5	1	9	1			9	1					1199			1227	97%	97%	44676
gga							4		5				7						1052			1068	98%	98%	38697
ggg															1		1		160			162	98%	98%	14604
